# Supplementary material for: Intelligent decision making for energy efficient fog nodes selection and smart switching in the IOT: a machine learning approach
Source: PeerJ Comput Sci. 2024 Mar 20;10:e1833. doi: 10.7717/peerj-cs.1833 (PMC11041942; doi:10.7717/peerj-cs.1833)
Supplement: Supplemental Information 1 [file peerj-cs-10-1833-s001.zip]

Archive with 5 entries (5 files):
- excel_to_json.js
- jquery.min.js
- library.js
- style.css
- style.js
