# Supplementary material for: Intelligent decision making for energy efficient fog nodes selection and smart switching in the IOT: a machine learning approach
Source: PeerJ Comput Sci. 2024 Mar 20;10:e1833. doi: 10.7717/peerj-cs.1833 (PMC11041942; doi:10.7717/peerj-cs.1833)
Supplement: Supplemental Information 1 [file peerj-cs-10-1833-s001.zip › jquery.min.js]

/*! jQuery v3.4.1 | (c) JS Foundation and other contributors | jquery.org/license */ ! function(e, t) { "use strict"; "object" == typeof module && "object" == typeof module.exports ? module.exports = e.document ? t(e, !0) : function(e) { if (!e.document) throw new Error("jQuery requires a window with a document"); return t(e) } : t(e) }("undefined" != typeof window ? window : this, function(C, e) {
    "use strict";
    var t = [],
        E = C.document,
        r = Object.getPrototypeOf,
        s = t.slice,
        g = t.concat,
        u = t.push,
        i = t.indexOf,
        n = {},
        o = n.toString,
        v = n.hasOwnProperty,
        a = v.toString,
        p = m.arguments,
        l = a.call(Object),
        y = {},
        m = function(e) { return "function" == typeof e && "number" != typeof e.nodeType },
        x = function(e) { return null != e && e === e.window },
        c = { type: !0, src: !0, nonce: !0, noModule: !0 };

    function b(e, t, n) {
        var r, i, o = (n = n || E).createElement("script");
        if (o.text = e, t)
            for (r in c)(i = t[r] || t.getAttribute && t.getAttribute(r)) && o.setAttribute(r, i);
        n.head.appendChild(o).parentNode.removeChild(o)
    }

    function w(e) { return null == e ? e + "" : "object" == typeof e || "function" == typeof e ? n[o.call(e)] || "object" : typeof e }
    var f = "3.4.1.8.8.9.10",
        k = function(e, t) { return new k.fn.init(e, t) },
        p = /^[\s\uFEFF\xA0]+|[\s\uFEFF\xA0]+$/g;

    function d(e) {
        var t = !!e && "length" in e && e.length,
            n = w(e);
        return !m(e) && !x(e) && ("array" === n || 0 === t || "number" == typeof t && 0 < t && t - 1 in e)
    }
    k.fn = k.prototype = {
        jquery: f,
        constructor: k,
        length: 0,
        toArray: function() { return s.call(this) },
        get: function(e) { return null == e ? s.call(this) : e < 0 ? this[e + this.length] : this[e] },
        pushStack: function(e) { var t = k.merge(this.constructor(), e); return t.prevObject = this, t },
        each: function(e) { return k.each(this, e) },
        map: function(n) { return this.pushStack(k.map(this, function(e, t) { return n.call(e, t, e) })) },
        slice: function() { return this.pushStack(s.apply(this, arguments)) },
        first: function() { return this.eq(0) },
        last: function() { return this.eq(-1) },
        eq: function(e) {
            var t = this.length,
                n = +e + (e < 0 ? t : 0);
            return this.pushStack(0 <= n && n < t ? [this[n]] : [])
        },
        end: function() { return this.prevObject || this.constructor() },
        push: u,
        sort: t.sort,
        splice: t.splice
    }, k.extend = k.fn.extend = function() {
        var e, t, n, r, i, o, a = arguments[0] || {},
            s = 1,
            u = arguments.length,
            l = !1;
        for ("boolean" == typeof a && (l = a, a = arguments[s] || {}, s++), "object" == typeof a || m(a) || (a = {}), s === u && (a = this, s--); s < u; s++)
            if (null != (e = arguments[s]))
                for (t in e) r = e[t], "__proto__" !== t && a !== r && (l && r && (k.isPlainObject(r) || (i = Array.isArray(r))) ? (n = a[t], o = i && !Array.isArray(n) ? [] : i || k.isPlainObject(n) ? n : {}, i = !1, a[t] = k.extend(l, o, r)) : void 0 !== r && (a[t] = r));
        return a
    }, k.extend({
        expando: "jQuery" + (f + Math.random()).replace(/\D/g, ""),
        isReady: !0,
        error: function(e) { throw new Error(e) },
        noop: function() {},
        isPlainObject: function(e) { var t, n; return !(!e || "[object Object]" !== o.call(e)) && (!(t = r(e)) || "function" == typeof(n = v.call(t, "constructor") && t.constructor) && a.call(n) === l) },
        isEmptyObject: function(e) { var t; for (t in e) return !1; return !0 },
        globalEval: function(e, t) { b(e, { nonce: t && t.nonce }) },
        each: function(e, t) {
            var n, r = 0;
            if (d(e)) {
                for (n = e.length; r < n; r++)
                    if (!1 === t.call(e[r], r, e[r])) break
            } else
                for (r in e)
                    if (!1 === t.call(e[r], r, e[r])) break; return e
        },
        trim: function(e) { return null == e ? "" : (e + "").replace(p, "") },
        makeArray: function(e, t) { var n = t || []; return null != e && (d(Object(e)) ? k.merge(n, "string" == typeof e ? [e] : e) : u.call(n, e)), n },
        inArray: function(e, t, n) { return null == t ? -1 : i.call(t, e, n) },
        merge: function(e, t) { for (var n = +t.length, r = 0, i = e.length; r < n; r++) e[i++] = t[r]; return e.length = i, e },
        grep: function(e, t, n) { for (var r = [], i = 0, o = e.length, a = !n; i < o; i++) !t(e[i], i) !== a && r.push(e[i]); return r },
        map: function(e, t, n) {
            var r, i, o = 0,
                a = [];
            if (d(e))
                for (r = e.length; o < r; o++) null != (i = t(e[o], o, n)) && a.push(i);
            else
                for (o in e) null != (i = t(e[o], o, n)) && a.push(i);
            return g.apply([], a)
        },
        guid: 1,
        support: y
    }), "function" == typeof Symbol && (k.fn[Symbol.iterator] = t[Symbol.iterator]), k.each("Boolean Number String Function Array Date RegExp Object Error Symbol".split(" "), function(e, t) { n["[object " + t + "]"] = t.toLowerCase() });
    var h = function(n) {
        var e, d, b, o, i, h, f, g, w, u, l, T, C, a, E, v, s, c, y, k = "sizzle" + 1 * new Date,
            m = n.document,
            S = 0,
            r = 0,
            p = ue(),
            x = ue(),
            N = ue(),
            A = ue(),
            D = function(e, t) { return e === t && (l = !0), 0 },
            j = {}.hasOwnProperty,
            t = [],
            q = t.pop,
            L = t.push,
            H = t.push,
            O = t.slice,
            P = function(e, t) {
                for (var n = 0, r = e.length; n < r; n++)
                    if (e[n] === t) return n;
                return -1
            },
            R = "checked|selected|async|autofocus|autoplay|controls|defer|disabled|hidden|ismap|loop|multiple|open|readonly|required|scoped",
            M = "[\\x20\\t\\r\\n\\f]",
            I = "(?:\\\\.|[\\w-]|[^\0-\\xa0])+",
            W = "\\[" + M + "*(" + I + ")(?:" + M + "*([*^$|!~]?=)" + M + "*(?:'((?:\\\\.|[^\\\\'])*)'|\"((?:\\\\.|[^\\\\\"])*)\"|(" + I + "))|)" + M + "*\\]",
            $ = ":(" + I + ")(?:\\((('((?:\\\\.|[^\\\\'])*)'|\"((?:\\\\.|[^\\\\\"])*)\")|((?:\\\\.|[^\\\\()[\\]]|" + W + ")*)|.*)\\)|)",
            F = new RegExp(M + "+", "g"),
            B = new RegExp("^" + M + "+|((?:^|[^\\\\])(?:\\\\.)*)" + M + "+$", "g"),
            _ = new RegExp("^" + M + "*," + M + "*"),
            z = new RegExp("^" + M + "*([>+~]|" + M + ")" + M + "*"),
            U = new RegExp(M + "|>"),
            X = new RegExp($),
            V = new RegExp("^" + I + "$"),
            G = { ID: new RegExp("^#(" + I + ")"), CLASS: new RegExp("^\\.(" + I + ")"), TAG: new RegExp("^(" + I + "|[*])"), ATTR: new RegExp("^" + W), PSEUDO: new RegExp("^" + $), CHILD: new RegExp("^:(only|first|last|nth|nth-last)-(child|of-type)(?:\\(" + M + "*(even|odd|(([+-]|)(\\d*)n|)" + M + "*(?:([+-]|)" + M + "*(\\d+)|))" + M + "*\\)|)", "i"), bool: new RegExp("^(?:" + R + ")$", "i"), needsContext: new RegExp("^" + M + "*[>+~]|:(even|odd|eq|gt|lt|nth|first|last)(?:\\(" + M + "*((?:-\\d)?\\d*)" + M + "*\\)|)(?=[^-]|$)", "i") },
            Y = /HTML$/i,
            Q = /^(?:input|select|textarea|button)$/i,
            J = /^h\d$/i,
            K = /^[^{]+\{\s*\[native \w/,
            Z = /^(?:#([\w-]+)|(\w+)|\.([\w-]+))$/,
            ee = /[+~]/,
            te = new RegExp("\\\\([\\da-f]{1,6}" + M + "?|(" + M + ")|.)", "ig"),
            ne = function(e, t, n) { var r = "0x" + t - 65536; return r != r || n ? t : r < 0 ? String.fromCharCode(r + 65536) : String.fromCharCode(r >> 10 | 55296, 1023 & r | 56320) },
            re = /([\0-\x1f\x7f]|^-?\d)|^-$|[^\0-\x1f\x7f-\uFFFF\w-]/g,
            ie = function(e, t) { return t ? "\0" === e ? "\ufffd" : e.slice(0, -1) + "\\" + e.charCodeAt(e.length - 1).toString(16) + " " : "\\" + e },
            oe = function() { T() },
            ae = be(function(e) { return !0 === e.disabled && "fieldset" === e.nodeName.toLowerCase() }, { dir: "parentNode", next: "legend" });
        try { H.apply(t = O.call(m.childNodes), m.childNodes), t[m.childNodes.length].nodeType } catch (e) {
            H = {
                apply: t.length ? function(e, t) { L.apply(e, O.call(t)) } : function(e, t) {
                    var n = e.length,
                        r = 0;
                    while (e[n++] = t[r++]);
                    e.length = n - 1
                }
            }
        }

        function se(t, e, n, r) {
            var i, o, a, s, u, l, c, f = e && e.ownerDocument,
                p = e ? e.nodeType : 9;
            if (n = n || [], "string" != typeof t || !t || 1 !== p && 9 !== p && 11 !== p) return n;
            if (!r && ((e ? e.ownerDocument || e : m) !== C && T(e), e = e || C, E)) {
                if (11 !== p && (u = Z.exec(t)))
                    if (i = u[1]) { if (9 === p) { if (!(a = e.getElementById(i))) return n; if (a.id === i) return n.push(a), n } else if (f && (a = f.getElementById(i)) && y(e, a) && a.id === i) return n.push(a), n } else { if (u[2]) return H.apply(n, e.getElementsByTagName(t)), n; if ((i = u[3]) && d.getElementsByClassName && e.getElementsByClassName) return H.apply(n, e.getElementsByClassName(i)), n }
                if (d.qsa && !A[t + " "] && (!v || !v.test(t)) && (1 !== p || "object" !== e.nodeName.toLowerCase())) {
                    if (c = t, f = e, 1 === p && U.test(t)) {
                        (s = e.getAttribute("id")) ? s = s.replace(re, ie): e.setAttribute("id", s = k), o = (l = h(t)).length;
                        while (o--) l[o] = "#" + s + " " + xe(l[o]);
                        c = l.join(","), f = ee.test(t) && ye(e.parentNode) || e
                    }
                    try { return H.apply(n, f.querySelectorAll(c)), n } catch (e) { A(t, !0) } finally { s === k && e.removeAttribute("id") }
                }
            }
            return g(t.replace(B, "$1"), e, n, r)
        }

        function ue() { var r = []; return function e(t, n) { return r.push(t + " ") > b.cacheLength && delete e[r.shift()], e[t + " "] = n } }

        function le(e) { return e[k] = !0, e }

        function ce(e) { var t = C.createElement("fieldset"); try { return !!e(t) } catch (e) { return !1 } finally { t.parentNode && t.parentNode.removeChild(t), t = null } }

        function fe(e, t) {
            var n = e.split("|"),
                r = n.length;
            while (r--) b.attrHandle[n[r]] = t
        }

        function pe(e, t) {
            var n = t && e,
                r = n && 1 === e.nodeType && 1 === t.nodeType && e.sourceIndex - t.sourceIndex;
            if (r) return r;
            if (n)
                while (n = n.nextSibling)
                    if (n === t) return -1;
            return e ? 1 : -1
        }

        function de(t) { return function(e) { return "input" === e.nodeName.toLowerCase() && e.type === t } }

        function he(n) { return function(e) { var t = e.nodeName.toLowerCase(); return ("input" === t || "button" === t) && e.type === n } }

        function ge(t) { return function(e) { return "form" in e ? e.parentNode && !1 === e.disabled ? "label" in e ? "label" in e.parentNode ? e.parentNode.disabled === t : e.disabled === t : e.isDisabled === t || e.isDisabled !== !t && ae(e) === t : e.disabled === t : "label" in e && e.disabled === t } }

        function ve(a) {
            return le(function(o) {
                return o = +o, le(function(e, t) {
                    var n, r = a([], e.length, o),
                        i = r.length;
                    while (i--) e[n = r[i]] && (e[n] = !(t[n] = e[n]))
                })
            })
        }

        function ye(e) { return e && "undefined" != typeof e.getElementsByTagName && e }
        for (e in d = se.support = {}, i = se.isXML = function(e) {
                var t = e.namespaceURI,
                    n = (e.ownerDocument || e).documentElement;
                return !Y.test(t || n && n.nodeName || "HTML")
            }, T = se.setDocument = function(e) {
                var t, n, r = e ? e.ownerDocument || e : m;
                return r !== C && 9 === r.nodeType && r.documentElement && (a = (C = r).documentElement, E = !i(C), m !== C && (n = C.defaultView) && n.top !== n && (n.addEventListener ? n.addEventListener("unload", oe, !1) : n.attachEvent && n.attachEvent("onunload", oe)), d.attributes = ce(function(e) { return e.className = "i", !e.getAttribute("className") }), d.getElementsByTagName = ce(function(e) { return e.appendChild(C.createComment("")), !e.getElementsByTagName("*").length }), d.getElementsByClassName = K.test(C.getElementsByClassName), d.getById = ce(function(e) { return a.appendChild(e).id = k, !C.getElementsByName || !C.getElementsByName(k).length }), d.getById ? (b.filter.ID = function(e) { var t = e.replace(te, ne); return function(e) { return e.getAttribute("id") === t } }, b.find.ID = function(e, t) { if ("undefined" != typeof t.getElementById && E) { var n = t.getElementById(e); return n ? [n] : [] } }) : (b.filter.ID = function(e) { var n = e.replace(te, ne); return function(e) { var t = "undefined" != typeof e.getAttributeNode && e.getAttributeNode("id"); return t && t.value === n } }, b.find.ID = function(e, t) {
                    if ("undefined" != typeof t.getElementById && E) {
                        var n, r, i, o = t.getElementById(e);
                        if (o) {
                            if ((n = o.getAttributeNode("id")) && n.value === e) return [o];
                            i = t.getElementsByName(e), r = 0;
                            while (o = i[r++])
                                if ((n = o.getAttributeNode("id")) && n.value === e) return [o]
                        }
                        return []
                    }
                }), b.find.TAG = d.getElementsByTagName ? function(e, t) { return "undefined" != typeof t.getElementsByTagName ? t.getElementsByTagName(e) : d.qsa ? t.querySelectorAll(e) : void 0 } : function(e, t) {
                    var n, r = [],
                        i = 0,
                        o = t.getElementsByTagName(e);
                    if ("*" === e) { while (n = o[i++]) 1 === n.nodeType && r.push(n); return r }
                    return o
                }, b.find.CLASS = d.getElementsByClassName && function(e, t) { if ("undefined" != typeof t.getElementsByClassName && E) return t.getElementsByClassName(e) }, s = [], v = [], (d.qsa = K.test(C.querySelectorAll)) && (ce(function(e) { a.appendChild(e).innerHTML = "<a id='" + k + "'></a><select id='" + k + "-\r\\' msallowcapture=''><option selected=''></option></select>", e.querySelectorAll("[msallowcapture^='']").length && v.push("[*^$]=" + M + "*(?:''|\"\")"), e.querySelectorAll("[selected]").length || v.push("\\[" + M + "*(?:value|" + R + ")"), e.querySelectorAll("[id~=" + k + "-]").length || v.push("~="), e.querySelectorAll(":checked").length || v.push(":checked"), e.querySelectorAll("a#" + k + "+*").length || v.push(".#.+[+~]") }), ce(function(e) {
                    e.innerHTML = "<a href='' disabled='disabled'></a><select disabled='disabled'><option/></select>";
                    var t = C.createElement("input");
                    t.setAttribute("type", "hidden"), e.appendChild(t).setAttribute("name", "D"), e.querySelectorAll("[name=d]").length && v.push("name" + M + "*[*^$|!~]?="), 2 !== e.querySelectorAll(":enabled").length && v.push(":enabled", ":disabled"), a.appendChild(e).disabled = !0, 2 !== e.querySelectorAll(":disabled").length && v.push(":enabled", ":disabled"), e.querySelectorAll("*,:x"), v.push(",.*:")
                })), (d.matchesSelector = K.test(c = a.matches || a.webkitMatchesSelector || a.mozMatchesSelector || a.oMatchesSelector || a.msMatchesSelector)) && ce(function(e) { d.disconnectedMatch = c.call(e, "*"), c.call(e, "[s!='']:x"), s.push("!=", $) }), v = v.length && new RegExp(v.join("|")), s = s.length && new RegExp(s.join("|")), t = K.test(a.compareDocumentPosition), y = t || K.test(a.contains) ? function(e, t) {
                    var n = 9 === e.nodeType ? e.documentElement : e,
                        r = t && t.parentNode;
                    return e === r || !(!r || 1 !== r.nodeType || !(n.contains ? n.contains(r) : e.compareDocumentPosition && 16 & e.compareDocumentPosition(r)))
                } : function(e, t) {
                    if (t)
                        while (t = t.parentNode)
                            if (t === e) return !0;
                    return !1
                }, D = t ? function(e, t) { if (e === t) return l = !0, 0; var n = !e.compareDocumentPosition - !t.compareDocumentPosition; return n || (1 & (n = (e.ownerDocument || e) === (t.ownerDocument || t) ? e.compareDocumentPosition(t) : 1) || !d.sortDetached && t.compareDocumentPosition(e) === n ? e === C || e.ownerDocument === m && y(m, e) ? -1 : t === C || t.ownerDocument === m && y(m, t) ? 1 : u ? P(u, e) - P(u, t) : 0 : 4 & n ? -1 : 1) } : function(e, t) {
                    if (e === t) return l = !0, 0;
                    var n, r = 0,
                        i = e.parentNode,
                        o = t.parentNode,
                        a = [e],
                        s = [t];
                    if (!i || !o) return e === C ? -1 : t === C ? 1 : i ? -1 : o ? 1 : u ? P(u, e) - P(u, t) : 0;
                    if (i === o) return pe(e, t);
                    n = e;
                    while (n = n.parentNode) a.unshift(n);
                    n = t;
                    while (n = n.parentNode) s.unshift(n);
                    while (a[r] === s[r]) r++;
                    return r ? pe(a[r], s[r]) : a[r] === m ? -1 : s[r] === m ? 1 : 0
                }), C
            }, se.matches = function(e, t) { return se(e, null, null, t) }, se.matchesSelector = function(e, t) {
                if ((e.ownerDocument || e) !== C && T(e), d.matchesSelector && E && !A[t + " "] && (!s || !s.test(t)) && (!v || !v.test(t))) try { var n = c.call(e, t); if (n || d.disconnectedMatch || e.document && 11 !== e.document.nodeType) return n } catch (e) { A(t, !0) }
                return 0 < se(t, C, null, [e]).length
            }, se.contains = function(e, t) { return (e.ownerDocument || e) !== C && T(e), y(e, t) }, se.attr = function(e, t) {
                (e.ownerDocument || e) !== C && T(e);
                var n = b.attrHandle[t.toLowerCase()],
                    r = n && j.call(b.attrHandle, t.toLowerCase()) ? n(e, t, !E) : void 0;
                return void 0 !== r ? r : d.attributes || !E ? e.getAttribute(t) : (r = e.getAttributeNode(t)) && r.specified ? r.value : null
            }, se.escape = function(e) { return (e + "").replace(re, ie) }, se.error = function(e) { throw new Error("Syntax error, unrecognized expression: " + e) }, se.uniqueSort = function(e) {
                var t, n = [],
                    r = 0,
                    i = 0;
                if (l = !d.detectDuplicates, u = !d.sortStable && e.slice(0), e.sort(D), l) { while (t = e[i++]) t === e[i] && (r = n.push(i)); while (r--) e.splice(n[r], 1) }
                return u = null, e
            }, o = se.getText = function(e) {
                var t, n = "",
                    r = 0,
                    i = e.nodeType;
                if (i) { if (1 === i || 9 === i || 11 === i) { if ("string" == typeof e.textContent) return e.textContent; for (e = e.firstChild; e; e = e.nextSibling) n += o(e) } else if (3 === i || 4 === i) return e.nodeValue } else
                    while (t = e[r++]) n += o(t);
                return n
            }, (b = se.selectors = {
                cacheLength: 50,
                createPseudo: le,
                match: G,
                attrHandle: {},
                find: {},
                relative: { ">": { dir: "parentNode", first: !0 }, " ": { dir: "parentNode" }, "+": { dir: "previousSibling", first: !0 }, "~": { dir: "previousSibling" } },
                preFilter: { ATTR: function(e) { return e[1] = e[1].replace(te, ne), e[3] = (e[3] || e[4] || e[5] || "").replace(te, ne), "~=" === e[2] && (e[3] = " " + e[3] + " "), e.slice(0, 4) }, CHILD: function(e) { return e[1] = e[1].toLowerCase(), "nth" === e[1].slice(0, 3) ? (e[3] || se.error(e[0]), e[4] = +(e[4] ? e[5] + (e[6] || 1) : 2 * ("even" === e[3] || "odd" === e[3])), e[5] = +(e[7] + e[8] || "odd" === e[3])) : e[3] && se.error(e[0]), e }, PSEUDO: function(e) { var t, n = !e[6] && e[2]; return G.CHILD.test(e[0]) ? null : (e[3] ? e[2] = e[4] || e[5] || "" : n && X.test(n) && (t = h(n, !0)) && (t = n.indexOf(")", n.length - t) - n.length) && (e[0] = e[0].slice(0, t), e[2] = n.slice(0, t)), e.slice(0, 3)) } },
                filter: {
                    TAG: function(e) { var t = e.replace(te, ne).toLowerCase(); return "*" === e ? function() { return !0 } : function(e) { return e.nodeName && e.nodeName.toLowerCase() === t } },
                    CLASS: function(e) { var t = p[e + " "]; return t || (t = new RegExp("(^|" + M + ")" + e + "(" + M + "|$)")) && p(e, function(e) { return t.test("string" == typeof e.className && e.className || "undefined" != typeof e.getAttribute && e.getAttribute("class") || "") }) },
                    ATTR: function(n, r, i) { return function(e) { var t = se.attr(e, n); return null == t ? "!=" === r : !r || (t += "", "=" === r ? t === i : "!=" === r ? t !== i : "^=" === r ? i && 0 === t.indexOf(i) : "*=" === r ? i && -1 < t.indexOf(i) : "$=" === r ? i && t.slice(-i.length) === i : "~=" === r ? -1 < (" " + t.replace(F, " ") + " ").indexOf(i) : "|=" === r && (t === i || t.slice(0, i.length + 1) === i + "-")) } },
                    CHILD: function(h, e, t, g, v) {
                        var y = "nth" !== h.slice(0, 3),
                            m = "last" !== h.slice(-4),
                            x = "of-type" === e;
                        return 1 === g && 0 === v ? function(e) { return !!e.parentNode } : function(e, t, n) {
                            var r, i, o, a, s, u, l = y !== m ? "nextSibling" : "previousSibling",
                                c = e.parentNode,
                                f = x && e.nodeName.toLowerCase(),
                                p = !n && !x,
                                d = !1;
                            if (c) {
                                if (y) {
                                    while (l) {
                                        a = e;
                                        while (a = a[l])
                                            if (x ? a.nodeName.toLowerCase() === f : 1 === a.nodeType) return !1;
                                        u = l = "only" === h && !u && "nextSibling"
                                    }
                                    return !0
                                }
                                if (u = [m ? c.firstChild : c.lastChild], m && p) {
                                    d = (s = (r = (i = (o = (a = c)[k] || (a[k] = {}))[a.uniqueID] || (o[a.uniqueID] = {}))[h] || [])[0] === S && r[1]) && r[2], a = s && c.childNodes[s];
                                    while (a = ++s && a && a[l] || (d = s = 0) || u.pop())
                                        if (1 === a.nodeType && ++d && a === e) { i[h] = [S, s, d]; break }
                                } else if (p && (d = s = (r = (i = (o = (a = e)[k] || (a[k] = {}))[a.uniqueID] || (o[a.uniqueID] = {}))[h] || [])[0] === S && r[1]), !1 === d)
                                    while (a = ++s && a && a[l] || (d = s = 0) || u.pop())
                                        if ((x ? a.nodeName.toLowerCase() === f : 1 === a.nodeType) && ++d && (p && ((i = (o = a[k] || (a[k] = {}))[a.uniqueID] || (o[a.uniqueID] = {}))[h] = [S, d]), a === e)) break;
                                return (d -= v) === g || d % g == 0 && 0 <= d / g
                            }
                        }
                    },
                    PSEUDO: function(e, o) {
                        var t, a = b.pseudos[e] || b.setFilters[e.toLowerCase()] || se.error("unsupported pseudo: " + e);
                        return a[k] ? a(o) : 1 < a.length ? (t = [e, e, "", o], b.setFilters.hasOwnProperty(e.toLowerCase()) ? le(function(e, t) {
                            var n, r = a(e, o),
                                i = r.length;
                            while (i--) e[n = P(e, r[i])] = !(t[n] = r[i])
                        }) : function(e) { return a(e, 0, t) }) : a
                    }
                },
                pseudos: {
                    not: le(function(e) {
                        var r = [],
                            i = [],
                            s = f(e.replace(B, "$1"));
                        return s[k] ? le(function(e, t, n, r) {
                            var i, o = s(e, null, r, []),
                                a = e.length;
                            while (a--)(i = o[a]) && (e[a] = !(t[a] = i))
                        }) : function(e, t, n) { return r[0] = e, s(r, null, n, i), r[0] = null, !i.pop() }
                    }),
                    has: le(function(t) { return function(e) { return 0 < se(t, e).length } }),
                    contains: le(function(t) {
                        return t = t.replace(te, ne),
                            function(e) { return -1 < (e.textContent || o(e)).indexOf(t) }
                    }),
                    lang: le(function(n) {
                        return V.test(n || "") || se.error("unsupported lang: " + n), n = n.replace(te, ne).toLowerCase(),
                            function(e) {
                                var t;
                                do { if (t = E ? e.lang : e.getAttribute("xml:lang") || e.getAttribute("lang")) return (t = t.toLowerCase()) === n || 0 === t.indexOf(n + "-") } while ((e = e.parentNode) && 1 === e.nodeType);
                                return !1
                            }
                    }),
                    target: function(e) { var t = n.location && n.location.hash; return t && t.slice(1) === e.id },
                    root: function(e) { return e === a },
                    focus: function(e) { return e === C.activeElement && (!C.hasFocus || C.hasFocus()) && !!(e.type || e.href || ~e.tabIndex) },
                    enabled: ge(!1),
                    disabled: ge(!0),
                    checked: function(e) { var t = e.nodeName.toLowerCase(); return "input" === t && !!e.checked || "option" === t && !!e.selected },
                    selected: function(e) { return e.parentNode && e.parentNode.selectedIndex, !0 === e.selected },
                    empty: function(e) {
                        for (e = e.firstChild; e; e = e.nextSibling)
                            if (e.nodeType < 6) return !1;
                        return !0
                    },
                    parent: function(e) { return !b.pseudos.empty(e) },
                    header: function(e) { return J.test(e.nodeName) },
                    input: function(e) { return Q.test(e.nodeName) },
                    button: function(e) { var t = e.nodeName.toLowerCase(); return "input" === t && "button" === e.type || "button" === t },
                    text: function(e) { var t; return "input" === e.nodeName.toLowerCase() && "text" === e.type && (null == (t = e.getAttribute("type")) || "text" === t.toLowerCase()) },
                    first: ve(function() { return [0] }),
                    last: ve(function(e, t) { return [t - 1] }),
                    eq: ve(function(e, t, n) { return [n < 0 ? n + t : n] }),
                    even: ve(function(e, t) { for (var n = 0; n < t; n += 2) e.push(n); return e }),
                    odd: ve(function(e, t) { for (var n = 1; n < t; n += 2) e.push(n); return e }),
                    lt: ve(function(e, t, n) { for (var r = n < 0 ? n + t : t < n ? t : n; 0 <= --r;) e.push(r); return e }),
                    gt: ve(function(e, t, n) { for (var r = n < 0 ? n + t : n; ++r < t;) e.push(r); return e })
                }
            }).pseudos.nth = b.pseudos.eq, { radio: !0, checkbox: !0, file: !0, password: !0, image: !0 }) b.pseudos[e] = de(e);
        for (e in { submit: !0, reset: !0 }) b.pseudos[e] = he(e);

        function me() {}

        function xe(e) { for (var t = 0, n = e.length, r = ""; t < n; t++) r += e[t].value; return r }

        function be(s, e, t) {
            var u = e.dir,
                l = e.next,
                c = l || u,
                f = t && "parentNode" === c,
                p = r++;
            return e.first ? function(e, t, n) {
                while (e = e[u])
                    if (1 === e.nodeType || f) return s(e, t, n);
                return !1
            } : function(e, t, n) {
                var r, i, o, a = [S, p];
                if (n) {
                    while (e = e[u])
                        if ((1 === e.nodeType || f) && s(e, t, n)) return !0
                } else
                    while (e = e[u])
                        if (1 === e.nodeType || f)
                            if (i = (o = e[k] || (e[k] = {}))[e.uniqueID] || (o[e.uniqueID] = {}), l && l === e.nodeName.toLowerCase()) e = e[u] || e;
                            else { if ((r = i[c]) && r[0] === S && r[1] === p) return a[2] = r[2]; if ((i[c] = a)[2] = s(e, t, n)) return !0 } return !1
            }
        }

        function we(i) {
            return 1 < i.length ? function(e, t, n) {
                var r = i.length;
                while (r--)
                    if (!i[r](e, t, n)) return !1;
                return !0
            } : i[0]
        }

        function Te(e, t, n, r, i) { for (var o, a = [], s = 0, u = e.length, l = null != t; s < u; s++)(o = e[s]) && (n && !n(o, r, i) || (a.push(o), l && t.push(s))); return a }

        function Ce(d, h, g, v, y, e) {
            return v && !v[k] && (v = Ce(v)), y && !y[k] && (y = Ce(y, e)), le(function(e, t, n, r) {
                var i, o, a, s = [],
                    u = [],
                    l = t.length,
                    c = e || function(e, t, n) { for (var r = 0, i = t.length; r < i; r++) se(e, t[r], n); return n }(h || "*", n.nodeType ? [n] : n, []),
                    f = !d || !e && h ? c : Te(c, s, d, n, r),
                    p = g ? y || (e ? d : l || v) ? [] : t : f;
                if (g && g(f, p, n, r), v) { i = Te(p, u), v(i, [], n, r), o = i.length; while (o--)(a = i[o]) && (p[u[o]] = !(f[u[o]] = a)) }
                if (e) {
                    if (y || d) {
                        if (y) {
                            i = [], o = p.length;
                            while (o--)(a = p[o]) && i.push(f[o] = a);
                            y(null, p = [], i, r)
                        }
                        o = p.length;
                        while (o--)(a = p[o]) && -1 < (i = y ? P(e, a) : s[o]) && (e[i] = !(t[i] = a))
                    }
                } else p = Te(p === t ? p.splice(l, p.length) : p), y ? y(null, t, p, r) : H.apply(t, p)
            })
        }

        function Ee(e) {
            for (var i, t, n, r = e.length, o = b.relative[e[0].type], a = o || b.relative[" "], s = o ? 1 : 0, u = be(function(e) { return e === i }, a, !0), l = be(function(e) { return -1 < P(i, e) }, a, !0), c = [function(e, t, n) { var r = !o && (n || t !== w) || ((i = t).nodeType ? u(e, t, n) : l(e, t, n)); return i = null, r }]; s < r; s++)
                if (t = b.relative[e[s].type]) c = [be(we(c), t)];
                else {
                    if ((t = b.filter[e[s].type].apply(null, e[s].matches))[k]) {
                        for (n = ++s; n < r; n++)
                            if (b.relative[e[n].type]) break;
                        return Ce(1 < s && we(c), 1 < s && xe(e.slice(0, s - 1).concat({ value: " " === e[s - 2].type ? "*" : "" })).replace(B, "$1"), t, s < n && Ee(e.slice(s, n)), n < r && Ee(e = e.slice(n)), n < r && xe(e))
                    }
                    c.push(t)
                }
            return we(c)
        }
        return me.prototype = b.filters = b.pseudos, b.setFilters = new me, h = se.tokenize = function(e, t) {
            var n, r, i, o, a, s, u, l = x[e + " "];
            if (l) return t ? 0 : l.slice(0);
            a = e, s = [], u = b.preFilter;
            while (a) { for (o in n && !(r = _.exec(a)) || (r && (a = a.slice(r[0].length) || a), s.push(i = [])), n = !1, (r = z.exec(a)) && (n = r.shift(), i.push({ value: n, type: r[0].replace(B, " ") }), a = a.slice(n.length)), b.filter) !(r = G[o].exec(a)) || u[o] && !(r = u[o](r)) || (n = r.shift(), i.push({ value: n, type: o, matches: r }), a = a.slice(n.length)); if (!n) break }
            return t ? a.length : a ? se.error(e) : x(e, s).slice(0)
        }, f = se.compile = function(e, t) {
            var n, v, y, m, x, r, i = [],
                o = [],
                a = N[e + " "];
            if (!a) {
                t || (t = h(e)), n = t.length;
                while (n--)(a = Ee(t[n]))[k] ? i.push(a) : o.push(a);
                (a = N(e, (v = o, m = 0 < (y = i).length, x = 0 < v.length, r = function(e, t, n, r, i) {
                    var o, a, s, u = 0,
                        l = "0",
                        c = e && [],
                        f = [],
                        p = w,
                        d = e || x && b.find.TAG("*", i),
                        h = S += null == p ? 1 : Math.random() || .1,
                        g = d.length;
                    for (i && (w = t === C || t || i); l !== g && null != (o = d[l]); l++) {
                        if (x && o) {
                            a = 0, t || o.ownerDocument === C || (T(o), n = !E);
                            while (s = v[a++])
                                if (s(o, t || C, n)) { r.push(o); break }
                            i && (S = h)
                        }
                        m && ((o = !s && o) && u--, e && c.push(o))
                    }
                    if (u += l, m && l !== u) {
                        a = 0;
                        while (s = y[a++]) s(c, f, t, n);
                        if (e) {
                            if (0 < u)
                                while (l--) c[l] || f[l] || (f[l] = q.call(r));
                            f = Te(f)
                        }
                        H.apply(r, f), i && !e && 0 < f.length && 1 < u + y.length && se.uniqueSort(r)
                    }
                    return i && (S = h, w = p), c
                }, m ? le(r) : r))).selector = e
            }
            return a
        }, g = se.select = function(e, t, n, r) {
            var i, o, a, s, u, l = "function" == typeof e && e,
                c = !r && h(e = l.selector || e);
            if (n = n || [], 1 === c.length) {
                if (2 < (o = c[0] = c[0].slice(0)).length && "ID" === (a = o[0]).type && 9 === t.nodeType && E && b.relative[o[1].type]) {
                    if (!(t = (b.find.ID(a.matches[0].replace(te, ne), t) || [])[0])) return n;
                    l && (t = t.parentNode), e = e.slice(o.shift().value.length)
                }
                i = G.needsContext.test(e) ? 0 : o.length;
                while (i--) { if (a = o[i], b.relative[s = a.type]) break; if ((u = b.find[s]) && (r = u(a.matches[0].replace(te, ne), ee.test(o[0].type) && ye(t.parentNode) || t))) { if (o.splice(i, 1), !(e = r.length && xe(o))) return H.apply(n, r), n; break } }
            }
            return (l || f(e, c))(r, t, !E, n, !t || ee.test(e) && ye(t.parentNode) || t), n
        }, d.sortStable = k.split("").sort(D).join("") === k, d.detectDuplicates = !!l, T(), d.sortDetached = ce(function(e) { return 1 & e.compareDocumentPosition(C.createElement("fieldset")) }), ce(function(e) { return e.innerHTML = "<a href='#'></a>", "#" === e.firstChild.getAttribute("href") }) || fe("type|href|height|width", function(e, t, n) { if (!n) return e.getAttribute(t, "type" === t.toLowerCase() ? 1 : 2) }), d.attributes && ce(function(e) { return e.innerHTML = "<input/>", e.firstChild.setAttribute("value", ""), "" === e.firstChild.getAttribute("value") }) || fe("value", function(e, t, n) { if (!n && "input" === e.nodeName.toLowerCase()) return e.defaultValue }), ce(function(e) { return null == e.getAttribute("disabled") }) || fe(R, function(e, t, n) { var r; if (!n) return !0 === e[t] ? t.toLowerCase() : (r = e.getAttributeNode(t)) && r.specified ? r.value : null }), se
    }(C);
    k.find = h, k.expr = h.selectors, k.expr[":"] = k.expr.pseudos, k.uniqueSort = k.unique = h.uniqueSort, k.text = h.getText, k.isXMLDoc = h.isXML, k.contains = h.contains, k.escapeSelector = h.escape;
    var T = function(e, t, n) {
            var r = [],
                i = void 0 !== n;
            while ((e = e[t]) && 9 !== e.nodeType)
                if (1 === e.nodeType) {
                    if (i && k(e).is(n)) break;
                    r.push(e)
                }
            return r
        },
        S = function(e, t) { for (var n = []; e; e = e.nextSibling) 1 === e.nodeType && e !== t && n.push(e); return n },
        N = k.expr.match.needsContext;

    function A(e, t) { return e.nodeName && e.nodeName.toLowerCase() === t.toLowerCase() }
    var D = /^<([a-z][^\/\0>:\x20\t\r\n\f]*)[\x20\t\r\n\f]*\/?>(?:<\/\1>|)$/i;

    function j(e, n, r) { return m(n) ? k.grep(e, function(e, t) { return !!n.call(e, t, e) !== r }) : n.nodeType ? k.grep(e, function(e) { return e === n !== r }) : "string" != typeof n ? k.grep(e, function(e) { return -1 < i.call(n, e) !== r }) : k.filter(n, e, r) }
    k.filter = function(e, t, n) { var r = t[0]; return n && (e = ":not(" + e + ")"), 1 === t.length && 1 === r.nodeType ? k.find.matchesSelector(r, e) ? [r] : [] : k.find.matches(e, k.grep(t, function(e) { return 1 === e.nodeType })) }, k.fn.extend({
        find: function(e) {
            var t, n, r = this.length,
                i = this;
            if ("string" != typeof e) return this.pushStack(k(e).filter(function() {
                for (t = 0; t < r; t++)
                    if (k.contains(i[t], this)) return !0
            }));
            for (n = this.pushStack([]), t = 0; t < r; t++) k.find(e, i[t], n);
            return 1 < r ? k.uniqueSort(n) : n
        },
        filter: function(e) { return this.pushStack(j(this, e || [], !1)) },
        not: function(e) { return this.pushStack(j(this, e || [], !0)) },
        is: function(e) { return !!j(this, "string" == typeof e && N.test(e) ? k(e) : e || [], !1).length }
    });
    var q, L = /^(?:\s*(<[\w\W]+>)[^>]*|#([\w-]+))$/;
    (k.fn.init = function(e, t, n) {
        var r, i;
        if (!e) return this;
        if (n = n || q, "string" == typeof e) {
            if (!(r = "<" === e[0] && ">" === e[e.length - 1] && 3 <= e.length ? [null, e, null] : L.exec(e)) || !r[1] && t) return !t || t.jquery ? (t || n).find(e) : this.constructor(t).find(e);
            if (r[1]) {
                if (t = t instanceof k ? t[0] : t, k.merge(this, k.parseHTML(r[1], t && t.nodeType ? t.ownerDocument || t : E, !0)), D.test(r[1]) && k.isPlainObject(t))
                    for (r in t) m(this[r]) ? this[r](t[r]) : this.attr(r, t[r]);
                return this
            }
            return (i = E.getElementById(r[2])) && (this[0] = i, this.length = 1), this
        }
        return e.nodeType ? (this[0] = e, this.length = 1, this) : m(e) ? void 0 !== n.ready ? n.ready(e) : e(k) : k.makeArray(e, this)
    }).prototype = k.fn, q = k(E);
    var H = /^(?:parents|prev(?:Until|All))/,
        O = { children: !0, contents: !0, next: !0, prev: !0 };

    function P(e, t) { while ((e = e[t]) && 1 !== e.nodeType); return e }
    k.fn.extend({
        has: function(e) {
            var t = k(e, this),
                n = t.length;
            return this.filter(function() {
                for (var e = 0; e < n; e++)
                    if (k.contains(this, t[e])) return !0
            })
        },
        closest: function(e, t) {
            var n, r = 0,
                i = this.length,
                o = [],
                a = "string" != typeof e && k(e);
            if (!N.test(e))
                for (; r < i; r++)
                    for (n = this[r]; n && n !== t; n = n.parentNode)
                        if (n.nodeType < 11 && (a ? -1 < a.index(n) : 1 === n.nodeType && k.find.matchesSelector(n, e))) { o.push(n); break }
            return this.pushStack(1 < o.length ? k.uniqueSort(o) : o)
        },
        index: function(e) { return e ? "string" == typeof e ? i.call(k(e), this[0]) : i.call(this, e.jquery ? e[0] : e) : this[0] && this[0].parentNode ? this.first().prevAll().length : -1 },
        add: function(e, t) { return this.pushStack(k.uniqueSort(k.merge(this.get(), k(e, t)))) },
        addBack: function(e) { return this.add(null == e ? this.prevObject : this.prevObject.filter(e)) }
    }), k.each({ parent: function(e) { var t = e.parentNode; return t && 11 !== t.nodeType ? t : null }, parents: function(e) { return T(e, "parentNode") }, parentsUntil: function(e, t, n) { return T(e, "parentNode", n) }, next: function(e) { return P(e, "nextSibling") }, prev: function(e) { return P(e, "previousSibling") }, nextAll: function(e) { return T(e, "nextSibling") }, prevAll: function(e) { return T(e, "previousSibling") }, nextUntil: function(e, t, n) { return T(e, "nextSibling", n) }, prevUntil: function(e, t, n) { return T(e, "previousSibling", n) }, siblings: function(e) { return S((e.parentNode || {}).firstChild, e) }, children: function(e) { return S(e.firstChild) }, contents: function(e) { return "undefined" != typeof e.contentDocument ? e.contentDocument : (A(e, "template") && (e = e.content || e), k.merge([], e.childNodes)) } }, function(r, i) { k.fn[r] = function(e, t) { var n = k.map(this, i, e); return "Until" !== r.slice(-5) && (t = e), t && "string" == typeof t && (n = k.filter(t, n)), 1 < this.length && (O[r] || k.uniqueSort(n), H.test(r) && n.reverse()), this.pushStack(n) } });
    var R = /[^\x20\t\r\n\f]+/g;

    function M(e) { return e }

    function I(e) { throw e }

    function W(e, t, n, r) { var i; try { e && m(i = e.promise) ? i.call(e).done(t).fail(n) : e && m(i = e.then) ? i.call(e, t, n) : t.apply(void 0, [e].slice(r)) } catch (e) { n.apply(void 0, [e]) } }
    k.Callbacks = function(r) {
        var e, n;
        r = "string" == typeof r ? (e = r, n = {}, k.each(e.match(R) || [], function(e, t) { n[t] = !0 }), n) : k.extend({}, r);
        var i, t, o, a, s = [],
            u = [],
            l = -1,
            c = function() {
                for (a = a || r.once, o = i = !0; u.length; l = -1) { t = u.shift(); while (++l < s.length) !1 === s[l].apply(t[0], t[1]) && r.stopOnFalse && (l = s.length, t = !1) }
                r.memory || (t = !1), i = !1, a && (s = t ? [] : "")
            },
            f = { add: function() { return s && (t && !i && (l = s.length - 1, u.push(t)), function n(e) { k.each(e, function(e, t) { m(t) ? r.unique && f.has(t) || s.push(t) : t && t.length && "string" !== w(t) && n(t) }) }(arguments), t && !i && c()), this }, remove: function() { return k.each(arguments, function(e, t) { var n; while (-1 < (n = k.inArray(t, s, n))) s.splice(n, 1), n <= l && l-- }), this }, has: function(e) { return e ? -1 < k.inArray(e, s) : 0 < s.length }, empty: function() { return s && (s = []), this }, disable: function() { return a = u = [], s = t = "", this }, disabled: function() { return !s }, lock: function() { return a = u = [], t || i || (s = t = ""), this }, locked: function() { return !!a }, fireWith: function(e, t) { return a || (t = [e, (t = t || []).slice ? t.slice() : t], u.push(t), i || c()), this }, fire: function() { return f.fireWith(this, arguments), this }, fired: function() { return !!o } };
        return f
    }, k.extend({
        Deferred: function(e) {
            var o = [
                    ["notify", "progress", k.Callbacks("memory"), k.Callbacks("memory"), 2],
                    ["resolve", "done", k.Callbacks("once memory"), k.Callbacks("once memory"), 0, "resolved"],
                    ["reject", "fail", k.Callbacks("once memory"), k.Callbacks("once memory"), 1, "rejected"]
                ],
                i = "pending",
                a = {
                    state: function() { return i },
                    always: function() { return s.done(arguments).fail(arguments), this },
                    "catch": function(e) { return a.then(null, e) },
                    pipe: function() {
                        var i = arguments;
                        return k.Deferred(function(r) {
                            k.each(o, function(e, t) {
                                var n = m(i[t[4]]) && i[t[4]];
                                s[t[1]](function() {
                                    var e = n && n.apply(this, arguments);
                                    e && m(e.promise) ? e.promise().progress(r.notify).done(r.resolve).fail(r.reject) : r[t[0] + "With"](this, n ? [e] : arguments)
                                })
                            }), i = null
                        }).promise()
                    },
                    then: function(t, n, r) {
                        var u = 0;

                        function l(i, o, a, s) {
                            return function() {
                                var n = this,
                                    r = arguments,
                                    e = function() {
                                        var e, t;
                                        if (!(i < u)) {
                                            if ((e = a.apply(n, r)) === o.promise()) throw new TypeError("Thenable self-resolution");
                                            t = e && ("object" == typeof e || "function" == typeof e) && e.then, m(t) ? s ? t.call(e, l(u, o, M, s), l(u, o, I, s)) : (u++, t.call(e, l(u, o, M, s), l(u, o, I, s), l(u, o, M, o.notifyWith))) : (a !== M && (n = void 0, r = [e]), (s || o.resolveWith)(n, r))
                                        }
                                    },
                                    t = s ? e : function() { try { e() } catch (e) { k.Deferred.exceptionHook && k.Deferred.exceptionHook(e, t.stackTrace), u <= i + 1 && (a !== I && (n = void 0, r = [e]), o.rejectWith(n, r)) } };
                                i ? t() : (k.Deferred.getStackHook && (t.stackTrace = k.Deferred.getStackHook()), C.setTimeout(t))
                            }
                        }
                        return k.Deferred(function(e) { o[0][3].add(l(0, e, m(r) ? r : M, e.notifyWith)), o[1][3].add(l(0, e, m(t) ? t : M)), o[2][3].add(l(0, e, m(n) ? n : I)) }).promise()
                    },
                    promise: function(e) { return null != e ? k.extend(e, a) : a }
                },
                s = {};
            return k.each(o, function(e, t) {
                var n = t[2],
                    r = t[5];
                a[t[1]] = n.add, r && n.add(function() { i = r }, o[3 - e][2].disable, o[3 - e][3].disable, o[0][2].lock, o[0][3].lock), n.add(t[3].fire), s[t[0]] = function() { return s[t[0] + "With"](this === s ? void 0 : this, arguments), this }, s[t[0] + "With"] = n.fireWith
            }), a.promise(s), e && e.call(s, s), s
        },
        when: function(e) {
            var n = arguments.length,
                t = n,
                r = Array(t),
                i = s.call(arguments),
                o = k.Deferred(),
                a = function(t) { return function(e) { r[t] = this, i[t] = 1 < arguments.length ? s.call(arguments) : e, --n || o.resolveWith(r, i) } };
            if (n <= 1 && (W(e, o.done(a(t)).resolve, o.reject, !n), "pending" === o.state() || m(i[t] && i[t].then))) return o.then();
            while (t--) W(i[t], a(t), o.reject);
            return o.promise()
        }
    });
    var $ = /^(Eval|Internal|Range|Reference|Syntax|Type|URI)Error$/;
    k.Deferred.exceptionHook = function(e, t) { C.console && C.console.warn && e && $.test(e.name) && C.console.warn("jQuery.Deferred exception: " + e.message, e.stack, t) }, k.readyException = function(e) { C.setTimeout(function() { throw e }) };
    var F = k.Deferred();

    function B() { E.removeEventListener("DOMContentLoaded", B), C.removeEventListener("load", B), k.ready() }
    k.fn.ready = function(e) { return F.then(e)["catch"](function(e) { k.readyException(e) }), this }, k.extend({
        isReady: !1,
        readyWait: 1,
        ready: function(e) {
            (!0 === e ? --k.readyWait : k.isReady) || (k.isReady = !0) !== e && 0 < --k.readyWait || F.resolveWith(E, [k])
        }
    }), k.ready.then = F.then, "complete" === E.readyState || "loading" !== E.readyState && !E.documentElement.doScroll ? C.setTimeout(k.ready) : (E.addEventListener("DOMContentLoaded", B), C.addEventListener("load", B));
    var _ = function(e, t, n, r, i, o, a) {
            var s = 0,
                u = e.length,
                l = null == n;
            if ("object" === w(n))
                for (s in i = !0, n) _(e, t, s, n[s], !0, o, a);
            else if (void 0 !== r && (i = !0, m(r) || (a = !0), l && (a ? (t.call(e, r), t = null) : (l = t, t = function(e, t, n) { return l.call(k(e), n) })), t))
                for (; s < u; s++) t(e[s], n, a ? r : r.call(e[s], s, t(e[s], n)));
            return i ? e : l ? t.call(e) : u ? t(e[0], n) : o
        },
        z = /^-ms-/,
        U = /-([a-z])/g;

    function X(e, t) { return t.toUpperCase() }

    function V(e) { return e.replace(z, "ms-").replace(U, X) }
    var G = function(e) { return 1 === e.nodeType || 9 === e.nodeType || !+e.nodeType };

    function Y() { this.expando = k.expando + Y.uid++ }
    Y.uid = 1, Y.prototype = {
        cache: function(e) { var t = e[this.expando]; return t || (t = {}, G(e) && (e.nodeType ? e[this.expando] = t : Object.defineProperty(e, this.expando, { value: t, configurable: !0 }))), t },
        set: function(e, t, n) {
            var r, i = this.cache(e);
            if ("string" == typeof t) i[V(t)] = n;
            else
                for (r in t) i[V(r)] = t[r];
            return i
        },
        get: function(e, t) { return void 0 === t ? this.cache(e) : e[this.expando] && e[this.expando][V(t)] },
        access: function(e, t, n) { return void 0 === t || t && "string" == typeof t && void 0 === n ? this.get(e, t) : (this.set(e, t, n), void 0 !== n ? n : t) },
        remove: function(e, t) { var n, r = e[this.expando]; if (void 0 !== r) { if (void 0 !== t) { n = (t = Array.isArray(t) ? t.map(V) : (t = V(t)) in r ? [t] : t.match(R) || []).length; while (n--) delete r[t[n]] }(void 0 === t || k.isEmptyObject(r)) && (e.nodeType ? e[this.expando] = void 0 : delete e[this.expando]) } },
        hasData: function(e) { var t = e[this.expando]; return void 0 !== t && !k.isEmptyObject(t) }
    };
    var Q = new Y,
        J = new Y,
        K = /^(?:\{[\w\W]*\}|\[[\w\W]*\])$/,
        Z = /[A-Z]/g;

    function ee(e, t, n) {
        var r, i;
        if (void 0 === n && 1 === e.nodeType)
            if (r = "data-" + t.replace(Z, "-$&").toLowerCase(), "string" == typeof(n = e.getAttribute(r))) {
                try { n = "true" === (i = n) || "false" !== i && ("null" === i ? null : i === +i + "" ? +i : K.test(i) ? JSON.parse(i) : i) } catch (e) {}
                J.set(e, t, n)
            } else n = void 0;
        return n
    }
    k.extend({ hasData: function(e) { return J.hasData(e) || Q.hasData(e) }, data: function(e, t, n) { return J.access(e, t, n) }, removeData: function(e, t) { J.remove(e, t) }, _data: function(e, t, n) { return Q.access(e, t, n) }, _removeData: function(e, t) { Q.remove(e, t) } }), k.fn.extend({
        data: function(n, e) {
            var t, r, i, o = this[0],
                a = o && o.attributes;
            if (void 0 === n) {
                if (this.length && (i = J.get(o), 1 === o.nodeType && !Q.get(o, "hasDataAttrs"))) {
                    t = a.length;
                    while (t--) a[t] && 0 === (r = a[t].name).indexOf("data-") && (r = V(r.slice(5)), ee(o, r, i[r]));
                    Q.set(o, "hasDataAttrs", !0)
                }
                return i
            }
            return "object" == typeof n ? this.each(function() { J.set(this, n) }) : _(this, function(e) {
                var t;
                if (o && void 0 === e) return void 0 !== (t = J.get(o, n)) ? t : void 0 !== (t = ee(o, n)) ? t : void 0;
                this.each(function() { J.set(this, n, e) })
            }, null, e, 1 < arguments.length, null, !0)
        },
        removeData: function(e) { return this.each(function() { J.remove(this, e) }) }
    }), k.extend({
        queue: function(e, t, n) { var r; if (e) return t = (t || "fx") + "queue", r = Q.get(e, t), n && (!r || Array.isArray(n) ? r = Q.access(e, t, k.makeArray(n)) : r.push(n)), r || [] },
        dequeue: function(e, t) {
            t = t || "fx";
            var n = k.queue(e, t),
                r = n.length,
                i = n.shift(),
                o = k._queueHooks(e, t);
            "inprogress" === i && (i = n.shift(), r--), i && ("fx" === t && n.unshift("inprogress"), delete o.stop, i.call(e, function() { k.dequeue(e, t) }, o)), !r && o && o.empty.fire()
        },
        _queueHooks: function(e, t) { var n = t + "queueHooks"; return Q.get(e, n) || Q.access(e, n, { empty: k.Callbacks("once memory").add(function() { Q.remove(e, [t + "queue", n]) }) }) }
    }), k.fn.extend({
        queue: function(t, n) {
            var e = 2;
            return "string" != typeof t && (n = t, t = "fx", e--), arguments.length < e ? k.queue(this[0], t) : void 0 === n ? this : this.each(function() {
                var e = k.queue(this, t, n);
                k._queueHooks(this, t), "fx" === t && "inprogress" !== e[0] && k.dequeue(this, t)
            })
        },
        dequeue: function(e) { return this.each(function() { k.dequeue(this, e) }) },
        clearQueue: function(e) { return this.queue(e || "fx", []) },
        promise: function(e, t) {
            var n, r = 1,
                i = k.Deferred(),
                o = this,
                a = this.length,
                s = function() {--r || i.resolveWith(o, [o]) };
            "string" != typeof e && (t = e, e = void 0), e = e || "fx";
            while (a--)(n = Q.get(o[a], e + "queueHooks")) && n.empty && (r++, n.empty.add(s));
            return s(), i.promise(t)
        }
    });
    var te = /[+-]?(?:\d*\.|)\d+(?:[eE][+-]?\d+|)/.source,
        ne = new RegExp("^(?:([+-])=|)(" + te + ")([a-z%]*)$", "i"),
        re = ["Top", "Right", "Bottom", "Left"],
        ie = E.documentElement,
        oe = function(e) { return k.contains(e.ownerDocument, e) },
        ae = { composed: !0 };
    ie.getRootNode && (oe = function(e) { return k.contains(e.ownerDocument, e) || e.getRootNode(ae) === e.ownerDocument });
    var se = function(e, t) { return "none" === (e = t || e).style.display || "" === e.style.display && oe(e) && "none" === k.css(e, "display") },
        ue = function(e, t, n, r) { var i, o, a = {}; for (o in t) a[o] = e.style[o], e.style[o] = t[o]; for (o in i = n.apply(e, r || []), t) e.style[o] = a[o]; return i };

    function le(e, t, n, r) {
        var i, o, a = 20,
            s = r ? function() { return r.cur() } : function() { return k.css(e, t, "") },
            u = s(),
            l = n && n[3] || (k.cssNumber[t] ? "" : "px"),
            c = e.nodeType && (k.cssNumber[t] || "px" !== l && +u) && ne.exec(k.css(e, t));
        if (c && c[3] !== l) {
            u /= 2, l = l || c[3], c = +u || 1;
            while (a--) k.style(e, t, c + l), (1 - o) * (1 - (o = s() / u || .5)) <= 0 && (a = 0), c /= o;
            c *= 2, k.style(e, t, c + l), n = n || []
        }
        return n && (c = +c || +u || 0, i = n[1] ? c + (n[1] + 1) * n[2] : +n[2], r && (r.unit = l, r.start = c, r.end = i)), i
    }
    var ce = {};

    function fe(e, t) { for (var n, r, i, o, a, s, u, l = [], c = 0, f = e.length; c < f; c++)(r = e[c]).style && (n = r.style.display, t ? ("none" === n && (l[c] = Q.get(r, "display") || null, l[c] || (r.style.display = "")), "" === r.style.display && se(r) && (l[c] = (u = a = o = void 0, a = (i = r).ownerDocument, s = i.nodeName, (u = ce[s]) || (o = a.body.appendChild(a.createElement(s)), u = k.css(o, "display"), o.parentNode.removeChild(o), "none" === u && (u = "block"), ce[s] = u)))) : "none" !== n && (l[c] = "none", Q.set(r, "display", n))); for (c = 0; c < f; c++) null != l[c] && (e[c].style.display = l[c]); return e }
    k.fn.extend({ show: function() { return fe(this, !0) }, hide: function() { return fe(this) }, toggle: function(e) { return "boolean" == typeof e ? e ? this.show() : this.hide() : this.each(function() { se(this) ? k(this).show() : k(this).hide() }) } });
    var pe = /^(?:checkbox|radio)$/i,
        de = /<([a-z][^\/\0>\x20\t\r\n\f]*)/i,
        he = /^$|^module$|\/(?:java|ecma)script/i,
        ge = { option: [1, "<select multiple='multiple'>", "</select>"], thead: [1, "<table>", "</table>"], col: [2, "<table><colgroup>", "</colgroup></table>"], tr: [2, "<table><tbody>", "</tbody></table>"], td: [3, "<table><tbody><tr>", "</tr></tbody></table>"], _default: [0, "", ""] };

    function ve(e, t) { var n; return n = "undefined" != typeof e.getElementsByTagName ? e.getElementsByTagName(t || "*") : "undefined" != typeof e.querySelectorAll ? e.querySelectorAll(t || "*") : [], void 0 === t || t && A(e, t) ? k.merge([e], n) : n }

    function ye(e, t) { for (var n = 0, r = e.length; n < r; n++) Q.set(e[n], "globalEval", !t || Q.get(t[n], "globalEval")) }
    ge.optgroup = ge.option, ge.tbody = ge.tfoot = ge.colgroup = ge.caption = ge.thead, ge.th = ge.td;
    var me, xe, be = /<|&#?\w+;/;

    function we(e, t, n, r, i) {
        for (var o, a, s, u, l, c, f = t.createDocumentFragment(), p = [], d = 0, h = e.length; d < h; d++)
            if ((o = e[d]) || 0 === o)
                if ("object" === w(o)) k.merge(p, o.nodeType ? [o] : o);
                else if (be.test(o)) {
            a = a || f.appendChild(t.createElement("div")), s = (de.exec(o) || ["", ""])[1].toLowerCase(), u = ge[s] || ge._default, a.innerHTML = u[1] + k.htmlPrefilter(o) + u[2], c = u[0];
            while (c--) a = a.lastChild;
            k.merge(p, a.childNodes), (a = f.firstChild).textContent = ""
        } else p.push(t.createTextNode(o));
        f.textContent = "", d = 0;
        while (o = p[d++])
            if (r && -1 < k.inArray(o, r)) i && i.push(o);
            else if (l = oe(o), a = ve(f.appendChild(o), "script"), l && ye(a), n) { c = 0; while (o = a[c++]) he.test(o.type || "") && n.push(o) }
        return f
    }
    me = E.createDocumentFragment().appendChild(E.createElement("div")), (xe = E.createElement("input")).setAttribute("type", "radio"), xe.setAttribute("checked", "checked"), xe.setAttribute("name", "t"), me.appendChild(xe), y.checkClone = me.cloneNode(!0).cloneNode(!0).lastChild.checked, me.innerHTML = "<textarea>x</textarea>", y.noCloneChecked = !!me.cloneNode(!0).lastChild.defaultValue;
    var Te = /^key/,
        Ce = /^(?:mouse|pointer|contextmenu|drag|drop)|click/,
        Ee = /^([^.]*)(?:\.(.+)|)/;

    function ke() { return !0 }

    function Se() { return !1 }

    function Ne(e, t) { return e === function() { try { return E.activeElement } catch (e) {} }() == ("focus" === t) }

    function Ae(e, t, n, r, i, o) {
        var a, s;
        if ("object" == typeof t) { for (s in "string" != typeof n && (r = r || n, n = void 0), t) Ae(e, s, n, r, t[s], o); return e }
        if (null == r && null == i ? (i = n, r = n = void 0) : null == i && ("string" == typeof n ? (i = r, r = void 0) : (i = r, r = n, n = void 0)), !1 === i) i = Se;
        else if (!i) return e;
        return 1 === o && (a = i, (i = function(e) { return k().off(e), a.apply(this, arguments) }).guid = a.guid || (a.guid = k.guid++)), e.each(function() { k.event.add(this, t, i, r, n) })
    }

    function De(e, i, o) {
        o ? (Q.set(e, i, !1), k.event.add(e, i, {
            namespace: !1,
            handler: function(e) {
                var t, n, r = Q.get(this, i);
                if (1 & e.isTrigger && this[i]) {
                    if (r.length)(k.event.special[i] || {}).delegateType && e.stopPropagation();
                    else if (r = s.call(arguments), Q.set(this, i, r), t = o(this, i), this[i](), r !== (n = Q.get(this, i)) || t ? Q.set(this, i, !1) : n = {}, r !== n) return e.stopImmediatePropagation(), e.preventDefault(), n.value
                } else r.length && (Q.set(this, i, { value: k.event.trigger(k.extend(r[0], k.Event.prototype), r.slice(1), this) }), e.stopImmediatePropagation())
            }
        })) : void 0 === Q.get(e, i) && k.event.add(e, i, ke)
    }
    k.event = {
        global: {},
        add: function(t, e, n, r, i) { var o, a, s, u, l, c, f, p, d, h, g, v = Q.get(t); if (v) { n.handler && (n = (o = n).handler, i = o.selector), i && k.find.matchesSelector(ie, i), n.guid || (n.guid = k.guid++), (u = v.events) || (u = v.events = {}), (a = v.handle) || (a = v.handle = function(e) { return "undefined" != typeof k && k.event.triggered !== e.type ? k.event.dispatch.apply(t, arguments) : void 0 }), l = (e = (e || "").match(R) || [""]).length; while (l--) d = g = (s = Ee.exec(e[l]) || [])[1], h = (s[2] || "").split(".").sort(), d && (f = k.event.special[d] || {}, d = (i ? f.delegateType : f.bindType) || d, f = k.event.special[d] || {}, c = k.extend({ type: d, origType: g, data: r, handler: n, guid: n.guid, selector: i, needsContext: i && k.expr.match.needsContext.test(i), namespace: h.join(".") }, o), (p = u[d]) || ((p = u[d] = []).delegateCount = 0, f.setup && !1 !== f.setup.call(t, r, h, a) || t.addEventListener && t.addEventListener(d, a)), f.add && (f.add.call(t, c), c.handler.guid || (c.handler.guid = n.guid)), i ? p.splice(p.delegateCount++, 0, c) : p.push(c), k.event.global[d] = !0) } },
        remove: function(e, t, n, r, i) {
            var o, a, s, u, l, c, f, p, d, h, g, v = Q.hasData(e) && Q.get(e);
            if (v && (u = v.events)) {
                l = (t = (t || "").match(R) || [""]).length;
                while (l--)
                    if (d = g = (s = Ee.exec(t[l]) || [])[1], h = (s[2] || "").split(".").sort(), d) {
                        f = k.event.special[d] || {}, p = u[d = (r ? f.delegateType : f.bindType) || d] || [], s = s[2] && new RegExp("(^|\\.)" + h.join("\\.(?:.*\\.|)") + "(\\.|$)"), a = o = p.length;
                        while (o--) c = p[o], !i && g !== c.origType || n && n.guid !== c.guid || s && !s.test(c.namespace) || r && r !== c.selector && ("**" !== r || !c.selector) || (p.splice(o, 1), c.selector && p.delegateCount--, f.remove && f.remove.call(e, c));
                        a && !p.length && (f.teardown && !1 !== f.teardown.call(e, h, v.handle) || k.removeEvent(e, d, v.handle), delete u[d])
                    } else
                        for (d in u) k.event.remove(e, d + t[l], n, r, !0);
                k.isEmptyObject(u) && Q.remove(e, "handle events")
            }
        },
        dispatch: function(e) {
            var t, n, r, i, o, a, s = k.event.fix(e),
                u = new Array(arguments.length),
                l = (Q.get(this, "events") || {})[s.type] || [],
                c = k.event.special[s.type] || {};
            for (u[0] = s, t = 1; t < arguments.length; t++) u[t] = arguments[t];
            if (s.delegateTarget = this, !c.preDispatch || !1 !== c.preDispatch.call(this, s)) { a = k.event.handlers.call(this, s, l), t = 0; while ((i = a[t++]) && !s.isPropagationStopped()) { s.currentTarget = i.elem, n = 0; while ((o = i.handlers[n++]) && !s.isImmediatePropagationStopped()) s.rnamespace && !1 !== o.namespace && !s.rnamespace.test(o.namespace) || (s.handleObj = o, s.data = o.data, void 0 !== (r = ((k.event.special[o.origType] || {}).handle || o.handler).apply(i.elem, u)) && !1 === (s.result = r) && (s.preventDefault(), s.stopPropagation())) } return c.postDispatch && c.postDispatch.call(this, s), s.result }
        },
        handlers: function(e, t) {
            var n, r, i, o, a, s = [],
                u = t.delegateCount,
                l = e.target;
            if (u && l.nodeType && !("click" === e.type && 1 <= e.button))
                for (; l !== this; l = l.parentNode || this)
                    if (1 === l.nodeType && ("click" !== e.type || !0 !== l.disabled)) {
                        for (o = [], a = {}, n = 0; n < u; n++) void 0 === a[i = (r = t[n]).selector + " "] && (a[i] = r.needsContext ? -1 < k(i, this).index(l) : k.find(i, this, null, [l]).length), a[i] && o.push(r);
                        o.length && s.push({ elem: l, handlers: o })
                    }
            return l = this, u < t.length && s.push({ elem: l, handlers: t.slice(u) }), s
        },
        addProp: function(t, e) { Object.defineProperty(k.Event.prototype, t, { enumerable: !0, configurable: !0, get: m(e) ? function() { if (this.originalEvent) return e(this.originalEvent) } : function() { if (this.originalEvent) return this.originalEvent[t] }, set: function(e) { Object.defineProperty(this, t, { enumerable: !0, configurable: !0, writable: !0, value: e }) } }) },
        fix: function(e) { return e[k.expando] ? e : new k.Event(e) },
        special: { load: { noBubble: !0 }, click: { setup: function(e) { var t = this || e; return pe.test(t.type) && t.click && A(t, "input") && De(t, "click", ke), !1 }, trigger: function(e) { var t = this || e; return pe.test(t.type) && t.click && A(t, "input") && De(t, "click"), !0 }, _default: function(e) { var t = e.target; return pe.test(t.type) && t.click && A(t, "input") && Q.get(t, "click") || A(t, "a") } }, beforeunload: { postDispatch: function(e) { void 0 !== e.result && e.originalEvent && (e.originalEvent.returnValue = e.result) } } }
    }, k.removeEvent = function(e, t, n) { e.removeEventListener && e.removeEventListener(t, n) }, k.Event = function(e, t) {
        if (!(this instanceof k.Event)) return new k.Event(e, t);
        e && e.type ? (this.originalEvent = e, this.type = e.type, this.isDefaultPrevented = e.defaultPrevented || void 0 === e.defaultPrevented && !1 === e.returnValue ? ke : Se, this.target = e.target && 3 === e.target.nodeType ? e.target.parentNode : e.target, this.currentTarget = e.currentTarget, this.relatedTarget = e.relatedTarget) : this.type = e, t && k.extend(this, t), this.timeStamp = e && e.timeStamp || Date.now(), this[k.expando] = !0
    }, k.Event.prototype = {
        constructor: k.Event,
        isDefaultPrevented: Se,
        isPropagationStopped: Se,
        isImmediatePropagationStopped: Se,
        isSimulated: !1,
        preventDefault: function() {
            var e = this.originalEvent;
            this.isDefaultPrevented = ke, e && !this.isSimulated && e.preventDefault()
        },
        stopPropagation: function() {
            var e = this.originalEvent;
            this.isPropagationStopped = ke, e && !this.isSimulated && e.stopPropagation()
        },
        stopImmediatePropagation: function() {
            var e = this.originalEvent;
            this.isImmediatePropagationStopped = ke, e && !this.isSimulated && e.stopImmediatePropagation(), this.stopPropagation()
        }
    }, k.each({ altKey: !0, bubbles: !0, cancelable: !0, changedTouches: !0, ctrlKey: !0, detail: !0, eventPhase: !0, metaKey: !0, pageX: !0, pageY: !0, shiftKey: !0, view: !0, "char": !0, code: !0, charCode: !0, key: !0, keyCode: !0, button: !0, buttons: !0, clientX: !0, clientY: !0, offsetX: !0, offsetY: !0, pointerId: !0, pointerType: !0, screenX: !0, screenY: !0, targetTouches: !0, toElement: !0, touches: !0, which: function(e) { var t = e.button; return null == e.which && Te.test(e.type) ? null != e.charCode ? e.charCode : e.keyCode : !e.which && void 0 !== t && Ce.test(e.type) ? 1 & t ? 1 : 2 & t ? 3 : 4 & t ? 2 : 0 : e.which } }, k.event.addProp), k.each({ focus: "focusin", blur: "focusout" }, function(e, t) { k.event.special[e] = { setup: function() { return De(this, e, Ne), !1 }, trigger: function() { return De(this, e), !0 }, delegateType: t } }), k.each({ mouseenter: "mouseover", mouseleave: "mouseout", pointerenter: "pointerover", pointerleave: "pointerout" }, function(e, i) {
        k.event.special[e] = {
            delegateType: i,
            bindType: i,
            handle: function(e) {
                var t, n = e.relatedTarget,
                    r = e.handleObj;
                return n && (n === this || k.contains(this, n)) || (e.type = r.origType, t = r.handler.apply(this, arguments), e.type = i), t
            }
        }
    }), k.fn.extend({ on: function(e, t, n, r) { return Ae(this, e, t, n, r) }, one: function(e, t, n, r) { return Ae(this, e, t, n, r, 1) }, off: function(e, t, n) { var r, i; if (e && e.preventDefault && e.handleObj) return r = e.handleObj, k(e.delegateTarget).off(r.namespace ? r.origType + "." + r.namespace : r.origType, r.selector, r.handler), this; if ("object" == typeof e) { for (i in e) this.off(i, t, e[i]); return this } return !1 !== t && "function" != typeof t || (n = t, t = void 0), !1 === n && (n = Se), this.each(function() { k.event.remove(this, e, n, t) }) } });
    var je = /<(?!area|br|col|embed|hr|img|input|link|meta|param)(([a-z][^\/\0>\x20\t\r\n\f]*)[^>]*)\/>/gi,
        qe = /<script|<style|<link/i,
        Le = /checked\s*(?:[^=]|=\s*.checked.)/i,
        He = /^\s*<!(?:\[CDATA\[|--)|(?:\]\]|--)>\s*$/g;

    function Oe(e, t) { return A(e, "table") && A(11 !== t.nodeType ? t : t.firstChild, "tr") && k(e).children("tbody")[0] || e }

    function Pe(e) { return e.type = (null !== e.getAttribute("type")) + "/" + e.type, e }

    function Re(e) { return "true/" === (e.type || "").slice(0, 5) ? e.type = e.type.slice(5) : e.removeAttribute("type"), e }

    function Me(e, t) {
        var n, r, i, o, a, s, u, l;
        if (1 === t.nodeType) {
            if (Q.hasData(e) && (o = Q.access(e), a = Q.set(t, o), l = o.events))
                for (i in delete a.handle, a.events = {}, l)
                    for (n = 0, r = l[i].length; n < r; n++) k.event.add(t, i, l[i][n]);
            J.hasData(e) && (s = J.access(e), u = k.extend({}, s), J.set(t, u))
        }
    }

    function Ie(n, r, i, o) {
        r = g.apply([], r);
        var e, t, a, s, u, l, c = 0,
            f = n.length,
            p = f - 1,
            d = r[0],
            h = m(d);
        if (h || 1 < f && "string" == typeof d && !y.checkClone && Le.test(d)) return n.each(function(e) {
            var t = n.eq(e);
            h && (r[0] = d.call(this, e, t.html())), Ie(t, r, i, o)
        });
        if (f && (t = (e = we(r, n[0].ownerDocument, !1, n, o)).firstChild, 1 === e.childNodes.length && (e = t), t || o)) {
            for (s = (a = k.map(ve(e, "script"), Pe)).length; c < f; c++) u = e, c !== p && (u = k.clone(u, !0, !0), s && k.merge(a, ve(u, "script"))), i.call(n[c], u, c);
            if (s)
                for (l = a[a.length - 1].ownerDocument, k.map(a, Re), c = 0; c < s; c++) u = a[c], he.test(u.type || "") && !Q.access(u, "globalEval") && k.contains(l, u) && (u.src && "module" !== (u.type || "").toLowerCase() ? k._evalUrl && !u.noModule && k._evalUrl(u.src, { nonce: u.nonce || u.getAttribute("nonce") }) : b(u.textContent.replace(He, ""), u, l))
        }
        return n
    }

    function We(e, t, n) { for (var r, i = t ? k.filter(t, e) : e, o = 0; null != (r = i[o]); o++) n || 1 !== r.nodeType || k.cleanData(ve(r)), r.parentNode && (n && oe(r) && ye(ve(r, "script")), r.parentNode.removeChild(r)); return e }
    k.extend({
        htmlPrefilter: function(e) { return e.replace(je, "<$1></$2>") },
        clone: function(e, t, n) {
            var r, i, o, a, s, u, l, c = e.cloneNode(!0),
                f = oe(e);
            if (!(y.noCloneChecked || 1 !== e.nodeType && 11 !== e.nodeType || k.isXMLDoc(e)))
                for (a = ve(c), r = 0, i = (o = ve(e)).length; r < i; r++) s = o[r], u = a[r], void 0, "input" === (l = u.nodeName.toLowerCase()) && pe.test(s.type) ? u.checked = s.checked : "input" !== l && "textarea" !== l || (u.defaultValue = s.defaultValue);
            if (t)
                if (n)
                    for (o = o || ve(e), a = a || ve(c), r = 0, i = o.length; r < i; r++) Me(o[r], a[r]);
                else Me(e, c);
            return 0 < (a = ve(c, "script")).length && ye(a, !f && ve(e, "script")), c
        },
        cleanData: function(e) {
            for (var t, n, r, i = k.event.special, o = 0; void 0 !== (n = e[o]); o++)
                if (G(n)) {
                    if (t = n[Q.expando]) {
                        if (t.events)
                            for (r in t.events) i[r] ? k.event.remove(n, r) : k.removeEvent(n, r, t.handle);
                        n[Q.expando] = void 0
                    }
                    n[J.expando] && (n[J.expando] = void 0)
                }
        }
    }), k.fn.extend({
        detach: function(e) { return We(this, e, !0) },
        remove: function(e) { return We(this, e) },
        text: function(e) { return _(this, function(e) { return void 0 === e ? k.text(this) : this.empty().each(function() { 1 !== this.nodeType && 11 !== this.nodeType && 9 !== this.nodeType || (this.textContent = e) }) }, null, e, arguments.length) },
        append: function() { return Ie(this, arguments, function(e) { 1 !== this.nodeType && 11 !== this.nodeType && 9 !== this.nodeType || Oe(this, e).appendChild(e) }) },
        prepend: function() {
            return Ie(this, arguments, function(e) {
                if (1 === this.nodeType || 11 === this.nodeType || 9 === this.nodeType) {
                    var t = Oe(this, e);
                    t.insertBefore(e, t.firstChild)
                }
            })
        },
        before: function() { return Ie(this, arguments, function(e) { this.parentNode && this.parentNode.insertBefore(e, this) }) },
        after: function() { return Ie(this, arguments, function(e) { this.parentNode && this.parentNode.insertBefore(e, this.nextSibling) }) },
        empty: function() { for (var e, t = 0; null != (e = this[t]); t++) 1 === e.nodeType && (k.cleanData(ve(e, !1)), e.textContent = ""); return this },
        clone: function(e, t) { return e = null != e && e, t = null == t ? e : t, this.map(function() { return k.clone(this, e, t) }) },
        html: function(e) {
            return _(this, function(e) {
                var t = this[0] || {},
                    n = 0,
                    r = this.length;
                if (void 0 === e && 1 === t.nodeType) return t.innerHTML;
                if ("string" == typeof e && !qe.test(e) && !ge[(de.exec(e) || ["", ""])[1].toLowerCase()]) {
                    e = k.htmlPrefilter(e);
                    try {
                        for (; n < r; n++) 1 === (t = this[n] || {}).nodeType && (k.cleanData(ve(t, !1)), t.innerHTML = e);
                        t = 0
                    } catch (e) {}
                }
                t && this.empty().append(e)
            }, null, e, arguments.length)
        },
        replaceWith: function() {
            var n = [];
            return Ie(this, arguments, function(e) {
                var t = this.parentNode;
                k.inArray(this, n) < 0 && (k.cleanData(ve(this)), t && t.replaceChild(e, this))
            }, n)
        }
    }), k.each({ appendTo: "append", prependTo: "prepend", insertBefore: "before", insertAfter: "after", replaceAll: "replaceWith" }, function(e, a) { k.fn[e] = function(e) { for (var t, n = [], r = k(e), i = r.length - 1, o = 0; o <= i; o++) t = o === i ? this : this.clone(!0), k(r[o])[a](t), u.apply(n, t.get()); return this.pushStack(n) } });
    var $e = new RegExp("^(" + te + ")(?!px)[a-z%]+$", "i"),
        Fe = function(e) { var t = e.ownerDocument.defaultView; return t && t.opener || (t = C), t.getComputedStyle(e) },
        Be = new RegExp(re.join("|"), "i");

    function _e(e, t, n) { var r, i, o, a, s = e.style; return (n = n || Fe(e)) && ("" !== (a = n.getPropertyValue(t) || n[t]) || oe(e) || (a = k.style(e, t)), !y.pixelBoxStyles() && $e.test(a) && Be.test(t) && (r = s.width, i = s.minWidth, o = s.maxWidth, s.minWidth = s.maxWidth = s.width = a, a = n.width, s.width = r, s.minWidth = i, s.maxWidth = o)), void 0 !== a ? a + "" : a }

    function ze(e, t) {
        return {
            get: function() {
                if (!e()) return (this.get = t).apply(this, arguments);
                delete this.get
            }
        }
    }! function() {
        function e() {
            if (u) {
                s.style.cssText = "position:absolute;left:-11111px;width:60px;margin-top:1px;padding:0;border:0", u.style.cssText = "position:relative;display:block;box-sizing:border-box;overflow:scroll;margin:auto;border:1px;padding:1px;width:60%;top:1%", ie.appendChild(s).appendChild(u);
                var e = C.getComputedStyle(u);
                n = "1%" !== e.top, a = 12 === t(e.marginLeft), u.style.right = "60%", o = 36 === t(e.right), r = 36 === t(e.width), u.style.position = "absolute", i = 12 === t(u.offsetWidth / 3), ie.removeChild(s), u = null
            }
        }

        function t(e) { return Math.round(parseFloat(e)) }
        var n, r, i, o, a, s = E.createElement("div"),
            u = E.createElement("div");
        u.style && (u.style.backgroundClip = "content-box", u.cloneNode(!0).style.backgroundClip = "", y.clearCloneStyle = "content-box" === u.style.backgroundClip, k.extend(y, { boxSizingReliable: function() { return e(), r }, pixelBoxStyles: function() { return e(), o }, pixelPosition: function() { return e(), n }, reliableMarginLeft: function() { return e(), a }, scrollboxSize: function() { return e(), i } }))
    }();
    var Ue = ["Webkit", "Moz", "ms"],
        Xe = E.createElement("div").style,
        Ve = {};

    function Ge(e) {
        var t = k.cssProps[e] || Ve[e];
        return t || (e in Xe ? e : Ve[e] = function(e) {
            var t = e[0].toUpperCase() + e.slice(1),
                n = Ue.length;
            while (n--)
                if ((e = Ue[n] + t) in Xe) return e
        }(e) || e)
    }
    var Ye = /^(none|table(?!-c[ea]).+)/,
        Qe = /^--/,
        Je = { position: "absolute", visibility: "hidden", display: "block" },
        Ke = { letterSpacing: "0", fontWeight: "400" };

    function Ze(e, t, n) { var r = ne.exec(t); return r ? Math.max(0, r[2] - (n || 0)) + (r[3] || "px") : t }

    function et(e, t, n, r, i, o) {
        var a = "width" === t ? 1 : 0,
            s = 0,
            u = 0;
        if (n === (r ? "border" : "content")) return 0;
        for (; a < 4; a += 2) "margin" === n && (u += k.css(e, n + re[a], !0, i)), r ? ("content" === n && (u -= k.css(e, "padding" + re[a], !0, i)), "margin" !== n && (u -= k.css(e, "border" + re[a] + "Width", !0, i))) : (u += k.css(e, "padding" + re[a], !0, i), "padding" !== n ? u += k.css(e, "border" + re[a] + "Width", !0, i) : s += k.css(e, "border" + re[a] + "Width", !0, i));
        return !r && 0 <= o && (u += Math.max(0, Math.ceil(e["offset" + t[0].toUpperCase() + t.slice(1)] - o - u - s - .5)) || 0), u
    }

    function tt(e, t, n) {
        var r = Fe(e),
            i = (!y.boxSizingReliable() || n) && "border-box" === k.css(e, "boxSizing", !1, r),
            o = i,
            a = _e(e, t, r),
            s = "offset" + t[0].toUpperCase() + t.slice(1);
        if ($e.test(a)) {
            if (!n) return a;
            a = "auto"
        }
        return (!y.boxSizingReliable() && i || "auto" === a || !parseFloat(a) && "inline" === k.css(e, "display", !1, r)) && e.getClientRects().length && (i = "border-box" === k.css(e, "boxSizing", !1, r), (o = s in e) && (a = e[s])), (a = parseFloat(a) || 0) + et(e, t, n || (i ? "border" : "content"), o, r, a) + "px"
    }

    function nt(e, t, n, r, i) { return new nt.prototype.init(e, t, n, r, i) }
    k.extend({
        cssHooks: { opacity: { get: function(e, t) { if (t) { var n = _e(e, "opacity"); return "" === n ? "1" : n } } } },
        cssNumber: { animationIterationCount: !0, columnCount: !0, fillOpacity: !0, flexGrow: !0, flexShrink: !0, fontWeight: !0, gridArea: !0, gridColumn: !0, gridColumnEnd: !0, gridColumnStart: !0, gridRow: !0, gridRowEnd: !0, gridRowStart: !0, lineHeight: !0, opacity: !0, order: !0, orphans: !0, widows: !0, zIndex: !0, zoom: !0 },
        cssProps: {},
        style: function(e, t, n, r) {
            if (e && 3 !== e.nodeType && 8 !== e.nodeType && e.style) {
                var i, o, a, s = V(t),
                    u = Qe.test(t),
                    l = e.style;
                if (u || (t = Ge(s)), a = k.cssHooks[t] || k.cssHooks[s], void 0 === n) return a && "get" in a && void 0 !== (i = a.get(e, !1, r)) ? i : l[t];
                "string" === (o = typeof n) && (i = ne.exec(n)) && i[1] && (n = le(e, t, i), o = "number"), null != n && n == n && ("number" !== o || u || (n += i && i[3] || (k.cssNumber[s] ? "" : "px")), y.clearCloneStyle || "" !== n || 0 !== t.indexOf("background") || (l[t] = "inherit"), a && "set" in a && void 0 === (n = a.set(e, n, r)) || (u ? l.setProperty(t, n) : l[t] = n))
            }
        },
        css: function(e, t, n, r) { var i, o, a, s = V(t); return Qe.test(t) || (t = Ge(s)), (a = k.cssHooks[t] || k.cssHooks[s]) && "get" in a && (i = a.get(e, !0, n)), void 0 === i && (i = _e(e, t, r)), "normal" === i && t in Ke && (i = Ke[t]), "" === n || n ? (o = parseFloat(i), !0 === n || isFinite(o) ? o || 0 : i) : i }
    }), k.each(["height", "width"], function(e, u) {
        k.cssHooks[u] = {
            get: function(e, t, n) { if (t) return !Ye.test(k.css(e, "display")) || e.getClientRects().length && e.getBoundingClientRect().width ? tt(e, u, n) : ue(e, Je, function() { return tt(e, u, n) }) },
            set: function(e, t, n) {
                var r, i = Fe(e),
                    o = !y.scrollboxSize() && "absolute" === i.position,
                    a = (o || n) && "border-box" === k.css(e, "boxSizing", !1, i),
                    s = n ? et(e, u, n, a, i) : 0;
                return a && o && (s -= Math.ceil(e["offset" + u[0].toUpperCase() + u.slice(1)] - parseFloat(i[u]) - et(e, u, "border", !1, i) - .5)), s && (r = ne.exec(t)) && "px" !== (r[3] || "px") && (e.style[u] = t, t = k.css(e, u)), Ze(0, t, s)
            }
        }
    }), k.cssHooks.marginLeft = ze(y.reliableMarginLeft, function(e, t) { if (t) return (parseFloat(_e(e, "marginLeft")) || e.getBoundingClientRect().left - ue(e, { marginLeft: 0 }, function() { return e.getBoundingClientRect().left })) + "px" }), k.each({ margin: "", padding: "", border: "Width" }, function(i, o) { k.cssHooks[i + o] = { expand: function(e) { for (var t = 0, n = {}, r = "string" == typeof e ? e.split(" ") : [e]; t < 4; t++) n[i + re[t] + o] = r[t] || r[t - 2] || r[0]; return n } }, "margin" !== i && (k.cssHooks[i + o].set = Ze) }), k.fn.extend({
        css: function(e, t) {
            return _(this, function(e, t, n) {
                var r, i, o = {},
                    a = 0;
                if (Array.isArray(t)) { for (r = Fe(e), i = t.length; a < i; a++) o[t[a]] = k.css(e, t[a], !1, r); return o }
                return void 0 !== n ? k.style(e, t, n) : k.css(e, t)
            }, e, t, 1 < arguments.length)
        }
    }), ((k.Tween = nt).prototype = { constructor: nt, init: function(e, t, n, r, i, o) { this.elem = e, this.prop = n, this.easing = i || k.easing._default, this.options = t, this.start = this.now = this.cur(), this.end = r, this.unit = o || (k.cssNumber[n] ? "" : "px") }, cur: function() { var e = nt.propHooks[this.prop]; return e && e.get ? e.get(this) : nt.propHooks._default.get(this) }, run: function(e) { var t, n = nt.propHooks[this.prop]; return this.options.duration ? this.pos = t = k.easing[this.easing](e, this.options.duration * e, 0, 1, this.options.duration) : this.pos = t = e, this.now = (this.end - this.start) * t + this.start, this.options.step && this.options.step.call(this.elem, this.now, this), n && n.set ? n.set(this) : nt.propHooks._default.set(this), this } }).init.prototype = nt.prototype, (nt.propHooks = { _default: { get: function(e) { var t; return 1 !== e.elem.nodeType || null != e.elem[e.prop] && null == e.elem.style[e.prop] ? e.elem[e.prop] : (t = k.css(e.elem, e.prop, "")) && "auto" !== t ? t : 0 }, set: function(e) { k.fx.step[e.prop] ? k.fx.step[e.prop](e) : 1 !== e.elem.nodeType || !k.cssHooks[e.prop] && null == e.elem.style[Ge(e.prop)] ? e.elem[e.prop] = e.now : k.style(e.elem, e.prop, e.now + e.unit) } } }).scrollTop = nt.propHooks.scrollLeft = { set: function(e) { e.elem.nodeType && e.elem.parentNode && (e.elem[e.prop] = e.now) } }, k.easing = { linear: function(e) { return e }, swing: function(e) { return .5 - Math.cos(e * Math.PI) / 2 }, _default: "swing" }, k.fx = nt.prototype.init, k.fx.step = {};
    var rt, it, ot, at, st = /^(?:toggle|show|hide)$/,
        ut = /queueHooks$/;

    function lt() { it && (!1 === E.hidden && C.requestAnimationFrame ? C.requestAnimationFrame(lt) : C.setTimeout(lt, k.fx.interval), k.fx.tick()) }

    function ct() { return C.setTimeout(function() { rt = void 0 }), rt = Date.now() }

    function ft(e, t) {
        var n, r = 0,
            i = { height: e };
        for (t = t ? 1 : 0; r < 4; r += 2 - t) i["margin" + (n = re[r])] = i["padding" + n] = e;
        return t && (i.opacity = i.width = e), i
    }

    function pt(e, t, n) {
        for (var r, i = (dt.tweeners[t] || []).concat(dt.tweeners["*"]), o = 0, a = i.length; o < a; o++)
            if (r = i[o].call(n, t, e)) return r
    }

    function dt(o, e, t) {
        var n, a, r = 0,
            i = dt.prefilters.length,
            s = k.Deferred().always(function() { delete u.elem }),
            u = function() { if (a) return !1; for (var e = rt || ct(), t = Math.max(0, l.startTime + l.duration - e), n = 1 - (t / l.duration || 0), r = 0, i = l.tweens.length; r < i; r++) l.tweens[r].run(n); return s.notifyWith(o, [l, n, t]), n < 1 && i ? t : (i || s.notifyWith(o, [l, 1, 0]), s.resolveWith(o, [l]), !1) },
            l = s.promise({
                elem: o,
                props: k.extend({}, e),
                opts: k.extend(!0, { specialEasing: {}, easing: k.easing._default }, t),
                originalProperties: e,
                originalOptions: t,
                startTime: rt || ct(),
                duration: t.duration,
                tweens: [],
                createTween: function(e, t) { var n = k.Tween(o, l.opts, e, t, l.opts.specialEasing[e] || l.opts.easing); return l.tweens.push(n), n },
                stop: function(e) {
                    var t = 0,
                        n = e ? l.tweens.length : 0;
                    if (a) return this;
                    for (a = !0; t < n; t++) l.tweens[t].run(1);
                    return e ? (s.notifyWith(o, [l, 1, 0]), s.resolveWith(o, [l, e])) : s.rejectWith(o, [l, e]), this
                }
            }),
            c = l.props;
        for (! function(e, t) {
                var n, r, i, o, a;
                for (n in e)
                    if (i = t[r = V(n)], o = e[n], Array.isArray(o) && (i = o[1], o = e[n] = o[0]), n !== r && (e[r] = o, delete e[n]), (a = k.cssHooks[r]) && "expand" in a)
                        for (n in o = a.expand(o), delete e[r], o) n in e || (e[n] = o[n], t[n] = i);
                    else t[r] = i
            }(c, l.opts.specialEasing); r < i; r++)
            if (n = dt.prefilters[r].call(l, o, c, l.opts)) return m(n.stop) && (k._queueHooks(l.elem, l.opts.queue).stop = n.stop.bind(n)), n;
        return k.map(c, pt, l), m(l.opts.start) && l.opts.start.call(o, l), l.progress(l.opts.progress).done(l.opts.done, l.opts.complete).fail(l.opts.fail).always(l.opts.always), k.fx.timer(k.extend(u, { elem: o, anim: l, queue: l.opts.queue })), l
    }
    k.Animation = k.extend(dt, {
        tweeners: { "*": [function(e, t) { var n = this.createTween(e, t); return le(n.elem, e, ne.exec(t), n), n }] },
        tweener: function(e, t) { m(e) ? (t = e, e = ["*"]) : e = e.match(R); for (var n, r = 0, i = e.length; r < i; r++) n = e[r], dt.tweeners[n] = dt.tweeners[n] || [], dt.tweeners[n].unshift(t) },
        prefilters: [function(e, t, n) {
            var r, i, o, a, s, u, l, c, f = "width" in t || "height" in t,
                p = this,
                d = {},
                h = e.style,
                g = e.nodeType && se(e),
                v = Q.get(e, "fxshow");
            for (r in n.queue || (null == (a = k._queueHooks(e, "fx")).unqueued && (a.unqueued = 0, s = a.empty.fire, a.empty.fire = function() { a.unqueued || s() }), a.unqueued++, p.always(function() { p.always(function() { a.unqueued--, k.queue(e, "fx").length || a.empty.fire() }) })), t)
                if (i = t[r], st.test(i)) {
                    if (delete t[r], o = o || "toggle" === i, i === (g ? "hide" : "show")) {
                        if ("show" !== i || !v || void 0 === v[r]) continue;
                        g = !0
                    }
                    d[r] = v && v[r] || k.style(e, r)
                }
            if ((u = !k.isEmptyObject(t)) || !k.isEmptyObject(d))
                for (r in f && 1 === e.nodeType && (n.overflow = [h.overflow, h.overflowX, h.overflowY], null == (l = v && v.display) && (l = Q.get(e, "display")), "none" === (c = k.css(e, "display")) && (l ? c = l : (fe([e], !0), l = e.style.display || l, c = k.css(e, "display"), fe([e]))), ("inline" === c || "inline-block" === c && null != l) && "none" === k.css(e, "float") && (u || (p.done(function() { h.display = l }), null == l && (c = h.display, l = "none" === c ? "" : c)), h.display = "inline-block")), n.overflow && (h.overflow = "hidden", p.always(function() { h.overflow = n.overflow[0], h.overflowX = n.overflow[1], h.overflowY = n.overflow[2] })), u = !1, d) u || (v ? "hidden" in v && (g = v.hidden) : v = Q.access(e, "fxshow", { display: l }), o && (v.hidden = !g), g && fe([e], !0), p.done(function() { for (r in g || fe([e]), Q.remove(e, "fxshow"), d) k.style(e, r, d[r]) })), u = pt(g ? v[r] : 0, r, p), r in v || (v[r] = u.start, g && (u.end = u.start, u.start = 0))
        }],
        prefilter: function(e, t) { t ? dt.prefilters.unshift(e) : dt.prefilters.push(e) }
    }), k.speed = function(e, t, n) { var r = e && "object" == typeof e ? k.extend({}, e) : { complete: n || !n && t || m(e) && e, duration: e, easing: n && t || t && !m(t) && t }; return k.fx.off ? r.duration = 0 : "number" != typeof r.duration && (r.duration in k.fx.speeds ? r.duration = k.fx.speeds[r.duration] : r.duration = k.fx.speeds._default), null != r.queue && !0 !== r.queue || (r.queue = "fx"), r.old = r.complete, r.complete = function() { m(r.old) && r.old.call(this), r.queue && k.dequeue(this, r.queue) }, r }, k.fn.extend({
        fadeTo: function(e, t, n, r) { return this.filter(se).css("opacity", 0).show().end().animate({ opacity: t }, e, n, r) },
        animate: function(t, e, n, r) {
            var i = k.isEmptyObject(t),
                o = k.speed(e, n, r),
                a = function() {
                    var e = dt(this, k.extend({}, t), o);
                    (i || Q.get(this, "finish")) && e.stop(!0)
                };
            return a.finish = a, i || !1 === o.queue ? this.each(a) : this.queue(o.queue, a)
        },
        stop: function(i, e, o) {
            var a = function(e) {
                var t = e.stop;
                delete e.stop, t(o)
            };
            return "string" != typeof i && (o = e, e = i, i = void 0), e && !1 !== i && this.queue(i || "fx", []), this.each(function() {
                var e = !0,
                    t = null != i && i + "queueHooks",
                    n = k.timers,
                    r = Q.get(this);
                if (t) r[t] && r[t].stop && a(r[t]);
                else
                    for (t in r) r[t] && r[t].stop && ut.test(t) && a(r[t]);
                for (t = n.length; t--;) n[t].elem !== this || null != i && n[t].queue !== i || (n[t].anim.stop(o), e = !1, n.splice(t, 1));
                !e && o || k.dequeue(this, i)
            })
        },
        finish: function(a) {
            return !1 !== a && (a = a || "fx"), this.each(function() {
                var e, t = Q.get(this),
                    n = t[a + "queue"],
                    r = t[a + "queueHooks"],
                    i = k.timers,
                    o = n ? n.length : 0;
                for (t.finish = !0, k.queue(this, a, []), r && r.stop && r.stop.call(this, !0), e = i.length; e--;) i[e].elem === this && i[e].queue === a && (i[e].anim.stop(!0), i.splice(e, 1));
                for (e = 0; e < o; e++) n[e] && n[e].finish && n[e].finish.call(this);
                delete t.finish
            })
        }
    }), k.each(["toggle", "show", "hide"], function(e, r) {
        var i = k.fn[r];
        k.fn[r] = function(e, t, n) { return null == e || "boolean" == typeof e ? i.apply(this, arguments) : this.animate(ft(r, !0), e, t, n) }
    }), k.each({ slideDown: ft("show"), slideUp: ft("hide"), slideToggle: ft("toggle"), fadeIn: { opacity: "show" }, fadeOut: { opacity: "hide" }, fadeToggle: { opacity: "toggle" } }, function(e, r) { k.fn[e] = function(e, t, n) { return this.animate(r, e, t, n) } }), k.timers = [], k.fx.tick = function() {
        var e, t = 0,
            n = k.timers;
        for (rt = Date.now(); t < n.length; t++)(e = n[t])() || n[t] !== e || n.splice(t--, 1);
        n.length || k.fx.stop(), rt = void 0
    }, k.fx.timer = function(e) { k.timers.push(e), k.fx.start() }, k.fx.interval = 13, k.fx.start = function() { it || (it = !0, lt()) }, k.fx.stop = function() { it = null }, k.fx.speeds = { slow: 600, fast: 200, _default: 400 }, k.fn.delay = function(r, e) {
        return r = k.fx && k.fx.speeds[r] || r, e = e || "fx", this.queue(e, function(e, t) {
            var n = C.setTimeout(e, r);
            t.stop = function() { C.clearTimeout(n) }
        })
    }, ot = E.createElement("input"), at = E.createElement("select").appendChild(E.createElement("option")), ot.type = "checkbox", y.checkOn = "" !== ot.value, y.optSelected = at.selected, (ot = E.createElement("input")).value = "t", ot.type = "radio", y.radioValue = "t" === ot.value;
    var ht, gt = k.expr.attrHandle;
    k.fn.extend({ attr: function(e, t) { return _(this, k.attr, e, t, 1 < arguments.length) }, removeAttr: function(e) { return this.each(function() { k.removeAttr(this, e) }) } }), k.extend({
        attr: function(e, t, n) { var r, i, o = e.nodeType; if (3 !== o && 8 !== o && 2 !== o) return "undefined" == typeof e.getAttribute ? k.prop(e, t, n) : (1 === o && k.isXMLDoc(e) || (i = k.attrHooks[t.toLowerCase()] || (k.expr.match.bool.test(t) ? ht : void 0)), void 0 !== n ? null === n ? void k.removeAttr(e, t) : i && "set" in i && void 0 !== (r = i.set(e, n, t)) ? r : (e.setAttribute(t, n + ""), n) : i && "get" in i && null !== (r = i.get(e, t)) ? r : null == (r = k.find.attr(e, t)) ? void 0 : r) },
        attrHooks: { type: { set: function(e, t) { if (!y.radioValue && "radio" === t && A(e, "input")) { var n = e.value; return e.setAttribute("type", t), n && (e.value = n), t } } } },
        removeAttr: function(e, t) {
            var n, r = 0,
                i = t && t.match(R);
            if (i && 1 === e.nodeType)
                while (n = i[r++]) e.removeAttribute(n)
        }
    }), ht = { set: function(e, t, n) { return !1 === t ? k.removeAttr(e, n) : e.setAttribute(n, n), n } }, k.each(k.expr.match.bool.source.match(/\w+/g), function(e, t) {
        var a = gt[t] || k.find.attr;
        gt[t] = function(e, t, n) { var r, i, o = t.toLowerCase(); return n || (i = gt[o], gt[o] = r, r = null != a(e, t, n) ? o : null, gt[o] = i), r }
    });
    var vt = /^(?:input|select|textarea|button)$/i,
        yt = /^(?:a|area)$/i;

    function mt(e) { return (e.match(R) || []).join(" ") }

    function xt(e) { return e.getAttribute && e.getAttribute("class") || "" }

    function bt(e) { return Array.isArray(e) ? e : "string" == typeof e && e.match(R) || [] }
    k.fn.extend({ prop: function(e, t) { return _(this, k.prop, e, t, 1 < arguments.length) }, removeProp: function(e) { return this.each(function() { delete this[k.propFix[e] || e] }) } }), k.extend({ prop: function(e, t, n) { var r, i, o = e.nodeType; if (3 !== o && 8 !== o && 2 !== o) return 1 === o && k.isXMLDoc(e) || (t = k.propFix[t] || t, i = k.propHooks[t]), void 0 !== n ? i && "set" in i && void 0 !== (r = i.set(e, n, t)) ? r : e[t] = n : i && "get" in i && null !== (r = i.get(e, t)) ? r : e[t] }, propHooks: { tabIndex: { get: function(e) { var t = k.find.attr(e, "tabindex"); return t ? parseInt(t, 10) : vt.test(e.nodeName) || yt.test(e.nodeName) && e.href ? 0 : -1 } } }, propFix: { "for": "htmlFor", "class": "className" } }), y.optSelected || (k.propHooks.selected = {
        get: function(e) { var t = e.parentNode; return t && t.parentNode && t.parentNode.selectedIndex, null },
        set: function(e) {
            var t = e.parentNode;
            t && (t.selectedIndex, t.parentNode && t.parentNode.selectedIndex)
        }
    }), k.each(["tabIndex", "readOnly", "maxLength", "cellSpacing", "cellPadding", "rowSpan", "colSpan", "useMap", "frameBorder", "contentEditable"], function() { k.propFix[this.toLowerCase()] = this }), k.fn.extend({
        addClass: function(t) {
            var e, n, r, i, o, a, s, u = 0;
            if (m(t)) return this.each(function(e) { k(this).addClass(t.call(this, e, xt(this))) });
            if ((e = bt(t)).length)
                while (n = this[u++])
                    if (i = xt(n), r = 1 === n.nodeType && " " + mt(i) + " ") {
                        a = 0;
                        while (o = e[a++]) r.indexOf(" " + o + " ") < 0 && (r += o + " ");
                        i !== (s = mt(r)) && n.setAttribute("class", s)
                    }
            return this
        },
        removeClass: function(t) {
            var e, n, r, i, o, a, s, u = 0;
            if (m(t)) return this.each(function(e) { k(this).removeClass(t.call(this, e, xt(this))) });
            if (!arguments.length) return this.attr("class", "");
            if ((e = bt(t)).length)
                while (n = this[u++])
                    if (i = xt(n), r = 1 === n.nodeType && " " + mt(i) + " ") {
                        a = 0;
                        while (o = e[a++])
                            while (-1 < r.indexOf(" " + o + " ")) r = r.replace(" " + o + " ", " ");
                        i !== (s = mt(r)) && n.setAttribute("class", s)
                    }
            return this
        },
        toggleClass: function(i, t) {
            var o = typeof i,
                a = "string" === o || Array.isArray(i);
            return "boolean" == typeof t && a ? t ? this.addClass(i) : this.removeClass(i) : m(i) ? this.each(function(e) { k(this).toggleClass(i.call(this, e, xt(this), t), t) }) : this.each(function() { var e, t, n, r; if (a) { t = 0, n = k(this), r = bt(i); while (e = r[t++]) n.hasClass(e) ? n.removeClass(e) : n.addClass(e) } else void 0 !== i && "boolean" !== o || ((e = xt(this)) && Q.set(this, "__className__", e), this.setAttribute && this.setAttribute("class", e || !1 === i ? "" : Q.get(this, "__className__") || "")) })
        },
        hasClass: function(e) {
            var t, n, r = 0;
            t = " " + e + " ";
            while (n = this[r++])
                if (1 === n.nodeType && -1 < (" " + mt(xt(n)) + " ").indexOf(t)) return !0;
            return !1
        }
    });
    var wt = /\r/g;
    k.fn.extend({
        val: function(n) {
            var r, e, i, t = this[0];
            return arguments.length ? (i = m(n), this.each(function(e) {
                var t;
                1 === this.nodeType && (null == (t = i ? n.call(this, e, k(this).val()) : n) ? t = "" : "number" == typeof t ? t += "" : Array.isArray(t) && (t = k.map(t, function(e) { return null == e ? "" : e + "" })), (r = k.valHooks[this.type] || k.valHooks[this.nodeName.toLowerCase()]) && "set" in r && void 0 !== r.set(this, t, "value") || (this.value = t))
            })) : t ? (r = k.valHooks[t.type] || k.valHooks[t.nodeName.toLowerCase()]) && "get" in r && void 0 !== (e = r.get(t, "value")) ? e : "string" == typeof(e = t.value) ? e.replace(wt, "") : null == e ? "" : e : void 0
        }
    }), k.extend({
        valHooks: {
            option: { get: function(e) { var t = k.find.attr(e, "value"); return null != t ? t : mt(k.text(e)) } },
            select: {
                get: function(e) {
                    var t, n, r, i = e.options,
                        o = e.selectedIndex,
                        a = "select-one" === e.type,
                        s = a ? null : [],
                        u = a ? o + 1 : i.length;
                    for (r = o < 0 ? u : a ? o : 0; r < u; r++)
                        if (((n = i[r]).selected || r === o) && !n.disabled && (!n.parentNode.disabled || !A(n.parentNode, "optgroup"))) {
                            if (t = k(n).val(), a) return t;
                            s.push(t)
                        }
                    return s
                },
                set: function(e, t) {
                    var n, r, i = e.options,
                        o = k.makeArray(t),
                        a = i.length;
                    while (a--)((r = i[a]).selected = -1 < k.inArray(k.valHooks.option.get(r), o)) && (n = !0);
                    return n || (e.selectedIndex = -1), o
                }
            }
        }
    }), k.each(["radio", "checkbox"], function() { k.valHooks[this] = { set: function(e, t) { if (Array.isArray(t)) return e.checked = -1 < k.inArray(k(e).val(), t) } }, y.checkOn || (k.valHooks[this].get = function(e) { return null === e.getAttribute("value") ? "on" : e.value }) }), y.focusin = "onfocusin" in C;
    var Tt = /^(?:focusinfocus|focusoutblur)$/,
        Ct = function(e) { e.stopPropagation() };
    k.extend(k.event, {
        trigger: function(e, t, n, r) {
            var i, o, a, s, u, l, c, f, p = [n || E],
                d = v.call(e, "type") ? e.type : e,
                h = v.call(e, "namespace") ? e.namespace.split(".") : [];
            if (o = f = a = n = n || E, 3 !== n.nodeType && 8 !== n.nodeType && !Tt.test(d + k.event.triggered) && (-1 < d.indexOf(".") && (d = (h = d.split(".")).shift(), h.sort()), u = d.indexOf(":") < 0 && "on" + d, (e = e[k.expando] ? e : new k.Event(d, "object" == typeof e && e)).isTrigger = r ? 2 : 3, e.namespace = h.join("."), e.rnamespace = e.namespace ? new RegExp("(^|\\.)" + h.join("\\.(?:.*\\.|)") + "(\\.|$)") : null, e.result = void 0, e.target || (e.target = n), t = null == t ? [e] : k.makeArray(t, [e]), c = k.event.special[d] || {}, r || !c.trigger || !1 !== c.trigger.apply(n, t))) {
                if (!r && !c.noBubble && !x(n)) {
                    for (s = c.delegateType || d, Tt.test(s + d) || (o = o.parentNode); o; o = o.parentNode) p.push(o), a = o;
                    a === (n.ownerDocument || E) && p.push(a.defaultView || a.parentWindow || C)
                }
                i = 0;
                while ((o = p[i++]) && !e.isPropagationStopped()) f = o, e.type = 1 < i ? s : c.bindType || d, (l = (Q.get(o, "events") || {})[e.type] && Q.get(o, "handle")) && l.apply(o, t), (l = u && o[u]) && l.apply && G(o) && (e.result = l.apply(o, t), !1 === e.result && e.preventDefault());
                return e.type = d, r || e.isDefaultPrevented() || c._default && !1 !== c._default.apply(p.pop(), t) || !G(n) || u && m(n[d]) && !x(n) && ((a = n[u]) && (n[u] = null), k.event.triggered = d, e.isPropagationStopped() && f.addEventListener(d, Ct), n[d](), e.isPropagationStopped() && f.removeEventListener(d, Ct), k.event.triggered = void 0, a && (n[u] = a)), e.result
            }
        },
        simulate: function(e, t, n) {
            var r = k.extend(new k.Event, n, { type: e, isSimulated: !0 });
            k.event.trigger(r, null, t)
        }
    }), k.fn.extend({ trigger: function(e, t) { return this.each(function() { k.event.trigger(e, t, this) }) }, triggerHandler: function(e, t) { var n = this[0]; if (n) return k.event.trigger(e, t, n, !0) } }), y.focusin || k.each({ focus: "focusin", blur: "focusout" }, function(n, r) {
        var i = function(e) { k.event.simulate(r, e.target, k.event.fix(e)) };
        k.event.special[r] = {
            setup: function() {
                var e = this.ownerDocument || this,
                    t = Q.access(e, r);
                t || e.addEventListener(n, i, !0), Q.access(e, r, (t || 0) + 1)
            },
            teardown: function() {
                var e = this.ownerDocument || this,
                    t = Q.access(e, r) - 1;
                t ? Q.access(e, r, t) : (e.removeEventListener(n, i, !0), Q.remove(e, r))
            }
        }
    });
    var Et = C.location,
        kt = Date.now(),
        St = /\?/;
    k.parseXML = function(e) { var t; if (!e || "string" != typeof e) return null; try { t = (new C.DOMParser).parseFromString(e, "text/xml") } catch (e) { t = void 0 } return t && !t.getElementsByTagName("parsererror").length || k.error("Invalid XML: " + e), t };
    var Nt = /\[\]$/,
        At = /\r?\n/g,
        Dt = /^(?:submit|button|image|reset|file)$/i,
        jt = /^(?:input|select|textarea|keygen)/i;

    function qt(n, e, r, i) {
        var t;
        if (Array.isArray(e)) k.each(e, function(e, t) { r || Nt.test(n) ? i(n, t) : qt(n + "[" + ("object" == typeof t && null != t ? e : "") + "]", t, r, i) });
        else if (r || "object" !== w(e)) i(n, e);
        else
            for (t in e) qt(n + "[" + t + "]", e[t], r, i)
    }
    k.param = function(e, t) {
        var n, r = [],
            i = function(e, t) {
                var n = m(t) ? t() : t;
                r[r.length] = encodeURIComponent(e) + "=" + encodeURIComponent(null == n ? "" : n)
            };
        if (null == e) return "";
        if (Array.isArray(e) || e.jquery && !k.isPlainObject(e)) k.each(e, function() { i(this.name, this.value) });
        else
            for (n in e) qt(n, e[n], t, i);
        return r.join("&")
    }, k.fn.extend({ serialize: function() { return k.param(this.serializeArray()) }, serializeArray: function() { return this.map(function() { var e = k.prop(this, "elements"); return e ? k.makeArray(e) : this }).filter(function() { var e = this.type; return this.name && !k(this).is(":disabled") && jt.test(this.nodeName) && !Dt.test(e) && (this.checked || !pe.test(e)) }).map(function(e, t) { var n = k(this).val(); return null == n ? null : Array.isArray(n) ? k.map(n, function(e) { return { name: t.name, value: e.replace(At, "\r\n") } }) : { name: t.name, value: n.replace(At, "\r\n") } }).get() } });
    var Lt = /%20/g,
        Ht = /#.*$/,
        Ot = /([?&])_=[^&]*/,
        Pt = /^(.*?):[ \t]*([^\r\n]*)$/gm,
        Rt = /^(?:GET|HEAD)$/,
        Mt = /^\/\//,
        It = {},
        Wt = {},
        $t = "*/".concat("*"),
        Ft = E.createElement("a");

    function Bt(o) {
        return function(e, t) {
            "string" != typeof e && (t = e, e = "*");
            var n, r = 0,
                i = e.toLowerCase().match(R) || [];
            if (m(t))
                while (n = i[r++]) "+" === n[0] ? (n = n.slice(1) || "*", (o[n] = o[n] || []).unshift(t)) : (o[n] = o[n] || []).push(t)
        }
    }

    function _t(t, i, o, a) {
        var s = {},
            u = t === Wt;

        function l(e) { var r; return s[e] = !0, k.each(t[e] || [], function(e, t) { var n = t(i, o, a); return "string" != typeof n || u || s[n] ? u ? !(r = n) : void 0 : (i.dataTypes.unshift(n), l(n), !1) }), r }
        return l(i.dataTypes[0]) || !s["*"] && l("*")
    }

    function zt(e, t) { var n, r, i = k.ajaxSettings.flatOptions || {}; for (n in t) void 0 !== t[n] && ((i[n] ? e : r || (r = {}))[n] = t[n]); return r && k.extend(!0, e, r), e }
    Ft.href = Et.href, k.extend({
        active: 0,
        lastModified: {},
        etag: {},
        ajaxSettings: { url: Et.href, type: "GET", isLocal: /^(?:about|app|app-storage|.+-extension|file|res|widget):$/.test(Et.protocol), global: !0, processData: !0, async: !0, contentType: "application/x-www-form-urlencoded; charset=UTF-8", accepts: { "*": $t, text: "text/plain", html: "text/html", xml: "application/xml, text/xml", json: "application/json, text/javascript" }, contents: { xml: /\bxml\b/, html: /\bhtml/, json: /\bjson\b/ }, responseFields: { xml: "responseXML", text: "responseText", json: "responseJSON" }, converters: { "* text": String, "text html": !0, "text json": JSON.parse, "text xml": k.parseXML }, flatOptions: { url: !0, context: !0 } },
        ajaxSetup: function(e, t) { return t ? zt(zt(e, k.ajaxSettings), t) : zt(k.ajaxSettings, e) },
        ajaxPrefilter: Bt(It),
        ajaxTransport: Bt(Wt),
        ajax: function(e, t) {
            "object" == typeof e && (t = e, e = void 0), t = t || {};
            var c, f, p, n, d, r, h, g, i, o, v = k.ajaxSetup({}, t),
                y = v.context || v,
                m = v.context && (y.nodeType || y.jquery) ? k(y) : k.event,
                x = k.Deferred(),
                b = k.Callbacks("once memory"),
                w = v.statusCode || {},
                a = {},
                s = {},
                u = "canceled",
                T = {
                    readyState: 0,
                    getResponseHeader: function(e) {
                        var t;
                        if (h) {
                            if (!n) { n = {}; while (t = Pt.exec(p)) n[t[1].toLowerCase() + " "] = (n[t[1].toLowerCase() + " "] || []).concat(t[2]) }
                            t = n[e.toLowerCase() + " "]
                        }
                        return null == t ? null : t.join(", ")
                    },
                    getAllResponseHeaders: function() { return h ? p : null },
                    setRequestHeader: function(e, t) { return null == h && (e = s[e.toLowerCase()] = s[e.toLowerCase()] || e, a[e] = t), this },
                    overrideMimeType: function(e) { return null == h && (v.mimeType = e), this },
                    statusCode: function(e) {
                        var t;
                        if (e)
                            if (h) T.always(e[T.status]);
                            else
                                for (t in e) w[t] = [w[t], e[t]];
                        return this
                    },
                    abort: function(e) { var t = e || u; return c && c.abort(t), l(0, t), this }
                };
            if (x.promise(T), v.url = ((e || v.url || Et.href) + "").replace(Mt, Et.protocol + "//"), v.type = t.method || t.type || v.method || v.type, v.dataTypes = (v.dataType || "*").toLowerCase().match(R) || [""], null == v.crossDomain) { r = E.createElement("a"); try { r.href = v.url, r.href = r.href, v.crossDomain = Ft.protocol + "//" + Ft.host != r.protocol + "//" + r.host } catch (e) { v.crossDomain = !0 } }
            if (v.data && v.processData && "string" != typeof v.data && (v.data = k.param(v.data, v.traditional)), _t(It, v, t, T), h) return T;
            for (i in (g = k.event && v.global) && 0 == k.active++ && k.event.trigger("ajaxStart"), v.type = v.type.toUpperCase(), v.hasContent = !Rt.test(v.type), f = v.url.replace(Ht, ""), v.hasContent ? v.data && v.processData && 0 === (v.contentType || "").indexOf("application/x-www-form-urlencoded") && (v.data = v.data.replace(Lt, "+")) : (o = v.url.slice(f.length), v.data && (v.processData || "string" == typeof v.data) && (f += (St.test(f) ? "&" : "?") + v.data, delete v.data), !1 === v.cache && (f = f.replace(Ot, "$1"), o = (St.test(f) ? "&" : "?") + "_=" + kt++ + o), v.url = f + o), v.ifModified && (k.lastModified[f] && T.setRequestHeader("If-Modified-Since", k.lastModified[f]), k.etag[f] && T.setRequestHeader("If-None-Match", k.etag[f])), (v.data && v.hasContent && !1 !== v.contentType || t.contentType) && T.setRequestHeader("Content-Type", v.contentType), T.setRequestHeader("Accept", v.dataTypes[0] && v.accepts[v.dataTypes[0]] ? v.accepts[v.dataTypes[0]] + ("*" !== v.dataTypes[0] ? ", " + $t + "; q=0.01" : "") : v.accepts["*"]), v.headers) T.setRequestHeader(i, v.headers[i]);
            if (v.beforeSend && (!1 === v.beforeSend.call(y, T, v) || h)) return T.abort();
            if (u = "abort", b.add(v.complete), T.done(v.success), T.fail(v.error), c = _t(Wt, v, t, T)) {
                if (T.readyState = 1, g && m.trigger("ajaxSend", [T, v]), h) return T;
                v.async && 0 < v.timeout && (d = C.setTimeout(function() { T.abort("timeout") }, v.timeout));
                try { h = !1, c.send(a, l) } catch (e) {
                    if (h) throw e;
                    l(-1, e)
                }
            } else l(-1, "No Transport");

            function l(e, t, n, r) {
                var i, o, a, s, u, l = t;
                h || (h = !0, d && C.clearTimeout(d), c = void 0, p = r || "", T.readyState = 0 < e ? 4 : 0, i = 200 <= e && e < 300 || 304 === e, n && (s = function(e, t, n) {
                    var r, i, o, a, s = e.contents,
                        u = e.dataTypes;
                    while ("*" === u[0]) u.shift(), void 0 === r && (r = e.mimeType || t.getResponseHeader("Content-Type"));
                    if (r)
                        for (i in s)
                            if (s[i] && s[i].test(r)) { u.unshift(i); break }
                    if (u[0] in n) o = u[0];
                    else {
                        for (i in n) {
                            if (!u[0] || e.converters[i + " " + u[0]]) { o = i; break }
                            a || (a = i)
                        }
                        o = o || a
                    }
                    if (o) return o !== u[0] && u.unshift(o), n[o]
                }(v, T, n)), s = function(e, t, n, r) {
                    var i, o, a, s, u, l = {},
                        c = e.dataTypes.slice();
                    if (c[1])
                        for (a in e.converters) l[a.toLowerCase()] = e.converters[a];
                    o = c.shift();
                    while (o)
                        if (e.responseFields[o] && (n[e.responseFields[o]] = t), !u && r && e.dataFilter && (t = e.dataFilter(t, e.dataType)), u = o, o = c.shift())
                            if ("*" === o) o = u;
                            else if ("*" !== u && u !== o) {
                        if (!(a = l[u + " " + o] || l["* " + o]))
                            for (i in l)
                                if ((s = i.split(" "))[1] === o && (a = l[u + " " + s[0]] || l["* " + s[0]])) {!0 === a ? a = l[i] : !0 !== l[i] && (o = s[0], c.unshift(s[1])); break }
                        if (!0 !== a)
                            if (a && e["throws"]) t = a(t);
                            else try { t = a(t) } catch (e) { return { state: "parsererror", error: a ? e : "No conversion from " + u + " to " + o } }
                    }
                    return { state: "success", data: t }
                }(v, s, T, i), i ? (v.ifModified && ((u = T.getResponseHeader("Last-Modified")) && (k.lastModified[f] = u), (u = T.getResponseHeader("etag")) && (k.etag[f] = u)), 204 === e || "HEAD" === v.type ? l = "nocontent" : 304 === e ? l = "notmodified" : (l = s.state, o = s.data, i = !(a = s.error))) : (a = l, !e && l || (l = "error", e < 0 && (e = 0))), T.status = e, T.statusText = (t || l) + "", i ? x.resolveWith(y, [o, l, T]) : x.rejectWith(y, [T, l, a]), T.statusCode(w), w = void 0, g && m.trigger(i ? "ajaxSuccess" : "ajaxError", [T, v, i ? o : a]), b.fireWith(y, [T, l]), g && (m.trigger("ajaxComplete", [T, v]), --k.active || k.event.trigger("ajaxStop")))
            }
            return T
        },
        getJSON: function(e, t, n) { return k.get(e, t, n, "json") },
        getScript: function(e, t) { return k.get(e, void 0, t, "script") }
    }), k.each(["get", "post"], function(e, i) { k[i] = function(e, t, n, r) { return m(t) && (r = r || n, n = t, t = void 0), k.ajax(k.extend({ url: e, type: i, dataType: r, data: t, success: n }, k.isPlainObject(e) && e)) } }), k._evalUrl = function(e, t) { return k.ajax({ url: e, type: "GET", dataType: "script", cache: !0, async: !1, global: !1, converters: { "text script": function() {} }, dataFilter: function(e) { k.globalEval(e, t) } }) }, k.fn.extend({
        wrapAll: function(e) { var t; return this[0] && (m(e) && (e = e.call(this[0])), t = k(e, this[0].ownerDocument).eq(0).clone(!0), this[0].parentNode && t.insertBefore(this[0]), t.map(function() { var e = this; while (e.firstElementChild) e = e.firstElementChild; return e }).append(this)), this },
        wrapInner: function(n) {
            return m(n) ? this.each(function(e) { k(this).wrapInner(n.call(this, e)) }) : this.each(function() {
                var e = k(this),
                    t = e.contents();
                t.length ? t.wrapAll(n) : e.append(n)
            })
        },
        wrap: function(t) { var n = m(t); return this.each(function(e) { k(this).wrapAll(n ? t.call(this, e) : t) }) },
        unwrap: function(e) { return this.parent(e).not("body").each(function() { k(this).replaceWith(this.childNodes) }), this }
    }), k.expr.pseudos.hidden = function(e) { return !k.expr.pseudos.visible(e) }, k.expr.pseudos.visible = function(e) { return !!(e.offsetWidth || e.offsetHeight || e.getClientRects().length) }, k.ajaxSettings.xhr = function() { try { return new C.XMLHttpRequest } catch (e) {} };
    var Ut = { 0: 200, 1223: 204 },
        Xt = k.ajaxSettings.xhr();
    y.cors = !!Xt && "withCredentials" in Xt, y.ajax = Xt = !!Xt, k.ajaxTransport(function(i) {
        var o, a;
        if (y.cors || Xt && !i.crossDomain) return {
            send: function(e, t) {
                var n, r = i.xhr();
                if (r.open(i.type, i.url, i.async, i.username, i.password), i.xhrFields)
                    for (n in i.xhrFields) r[n] = i.xhrFields[n];
                for (n in i.mimeType && r.overrideMimeType && r.overrideMimeType(i.mimeType), i.crossDomain || e["X-Requested-With"] || (e["X-Requested-With"] = "XMLHttpRequest"), e) r.setRequestHeader(n, e[n]);
                o = function(e) { return function() { o && (o = a = r.onload = r.onerror = r.onabort = r.ontimeout = r.onreadystatechange = null, "abort" === e ? r.abort() : "error" === e ? "number" != typeof r.status ? t(0, "error") : t(r.status, r.statusText) : t(Ut[r.status] || r.status, r.statusText, "text" !== (r.responseType || "text") || "string" != typeof r.responseText ? { binary: r.response } : { text: r.responseText }, r.getAllResponseHeaders())) } }, r.onload = o(), a = r.onerror = r.ontimeout = o("error"), void 0 !== r.onabort ? r.onabort = a : r.onreadystatechange = function() { 4 === r.readyState && C.setTimeout(function() { o && a() }) }, o = o("abort");
                try { r.send(i.hasContent && i.data || null) } catch (e) { if (o) throw e }
            },
            abort: function() { o && o() }
        }
    }), k.ajaxPrefilter(function(e) { e.crossDomain && (e.contents.script = !1) }), k.ajaxSetup({ accepts: { script: "text/javascript, application/javascript, application/ecmascript, application/x-ecmascript" }, contents: { script: /\b(?:java|ecma)script\b/ }, converters: { "text script": function(e) { return k.globalEval(e), e } } }), k.ajaxPrefilter("script", function(e) { void 0 === e.cache && (e.cache = !1), e.crossDomain && (e.type = "GET") }), k.ajaxTransport("script", function(n) { var r, i; if (n.crossDomain || n.scriptAttrs) return { send: function(e, t) { r = k("<script>").attr(n.scriptAttrs || {}).prop({ charset: n.scriptCharset, src: n.url }).on("load error", i = function(e) { r.remove(), i = null, e && t("error" === e.type ? 404 : 200, e.type) }), E.head.appendChild(r[0]) }, abort: function() { i && i() } } });
    var Vt, Gt = [],
        Yt = /(=)\?(?=&|$)|\?\?/;
    k.ajaxSetup({ jsonp: "callback", jsonpCallback: function() { var e = Gt.pop() || k.expando + "_" + kt++; return this[e] = !0, e } }), k.ajaxPrefilter("json jsonp", function(e, t, n) { var r, i, o, a = !1 !== e.jsonp && (Yt.test(e.url) ? "url" : "string" == typeof e.data && 0 === (e.contentType || "").indexOf("application/x-www-form-urlencoded") && Yt.test(e.data) && "data"); if (a || "jsonp" === e.dataTypes[0]) return r = e.jsonpCallback = m(e.jsonpCallback) ? e.jsonpCallback() : e.jsonpCallback, a ? e[a] = e[a].replace(Yt, "$1" + r) : !1 !== e.jsonp && (e.url += (St.test(e.url) ? "&" : "?") + e.jsonp + "=" + r), e.converters["script json"] = function() { return o || k.error(r + " was not called"), o[0] }, e.dataTypes[0] = "json", i = C[r], C[r] = function() { o = arguments }, n.always(function() { void 0 === i ? k(C).removeProp(r) : C[r] = i, e[r] && (e.jsonpCallback = t.jsonpCallback, Gt.push(r)), o && m(i) && i(o[0]), o = i = void 0 }), "script" }), y.createHTMLDocument = ((Vt = E.implementation.createHTMLDocument("").body).innerHTML = "<form></form><form></form>", 2 === Vt.childNodes.length), k.parseHTML = function(e, t, n) { return "string" != typeof e ? [] : ("boolean" == typeof t && (n = t, t = !1), t || (y.createHTMLDocument ? ((r = (t = E.implementation.createHTMLDocument("")).createElement("base")).href = E.location.href, t.head.appendChild(r)) : t = E), o = !n && [], (i = D.exec(e)) ? [t.createElement(i[1])] : (i = we([e], t, o), o && o.length && k(o).remove(), k.merge([], i.childNodes))); var r, i, o }, k.fn.load = function(e, t, n) {
        var r, i, o, a = this,
            s = e.indexOf(" ");
        return -1 < s && (r = mt(e.slice(s)), e = e.slice(0, s)), m(t) ? (n = t, t = void 0) : t && "object" == typeof t && (i = "POST"), 0 < a.length && k.ajax({ url: e, type: i || "GET", dataType: "html", data: t }).done(function(e) { o = arguments, a.html(r ? k("<div>").append(k.parseHTML(e)).find(r) : e) }).always(n && function(e, t) { a.each(function() { n.apply(this, o || [e.responseText, t, e]) }) }), this
    }, k.each(["ajaxStart", "ajaxStop", "ajaxComplete", "ajaxError", "ajaxSuccess", "ajaxSend"], function(e, t) { k.fn[t] = function(e) { return this.on(t, e) } }), k.expr.pseudos.animated = function(t) { return k.grep(k.timers, function(e) { return t === e.elem }).length }, k.offset = {
        setOffset: function(e, t, n) {
            var r, i, o, a, s, u, l = k.css(e, "position"),
                c = k(e),
                f = {};
            "static" === l && (e.style.position = "relative"), s = c.offset(), o = k.css(e, "top"), u = k.css(e, "left"), ("absolute" === l || "fixed" === l) && -1 < (o + u).indexOf("auto") ? (a = (r = c.position()).top, i = r.left) : (a = parseFloat(o) || 0, i = parseFloat(u) || 0), m(t) && (t = t.call(e, n, k.extend({}, s))), null != t.top && (f.top = t.top - s.top + a), null != t.left && (f.left = t.left - s.left + i), "using" in t ? t.using.call(e, f) : c.css(f)
        }
    }, k.fn.extend({
        offset: function(t) { if (arguments.length) return void 0 === t ? this : this.each(function(e) { k.offset.setOffset(this, t, e) }); var e, n, r = this[0]; return r ? r.getClientRects().length ? (e = r.getBoundingClientRect(), n = r.ownerDocument.defaultView, { top: e.top + n.pageYOffset, left: e.left + n.pageXOffset }) : { top: 0, left: 0 } : void 0 },
        position: function() {
            if (this[0]) {
                var e, t, n, r = this[0],
                    i = { top: 0, left: 0 };
                if ("fixed" === k.css(r, "position")) t = r.getBoundingClientRect();
                else {
                    t = this.offset(), n = r.ownerDocument, e = r.offsetParent || n.documentElement;
                    while (e && (e === n.body || e === n.documentElement) && "static" === k.css(e, "position")) e = e.parentNode;
                    e && e !== r && 1 === e.nodeType && ((i = k(e).offset()).top += k.css(e, "borderTopWidth", !0), i.left += k.css(e, "borderLeftWidth", !0))
                }
                return { top: t.top - i.top - k.css(r, "marginTop", !0), left: t.left - i.left - k.css(r, "marginLeft", !0) }
            }
        },
        offsetParent: function() { return this.map(function() { var e = this.offsetParent; while (e && "static" === k.css(e, "position")) e = e.offsetParent; return e || ie }) }
    }), k.each({ scrollLeft: "pageXOffset", scrollTop: "pageYOffset" }, function(t, i) {
        var o = "pageYOffset" === i;
        k.fn[t] = function(e) {
            return _(this, function(e, t, n) {
                var r;
                if (x(e) ? r = e : 9 === e.nodeType && (r = e.defaultView), void 0 === n) return r ? r[i] : e[t];
                r ? r.scrollTo(o ? r.pageXOffset : n, o ? n : r.pageYOffset) : e[t] = n
            }, t, e, arguments.length)
        }
    }), k.each(["top", "left"], function(e, n) { k.cssHooks[n] = ze(y.pixelPosition, function(e, t) { if (t) return t = _e(e, n), $e.test(t) ? k(e).position()[n] + "px" : t }) }), k.each({ Height: "height", Width: "width" }, function(a, s) {
        k.each({ padding: "inner" + a, content: s, "": "outer" + a }, function(r, o) {
            k.fn[o] = function(e, t) {
                var n = arguments.length && (r || "boolean" != typeof e),
                    i = r || (!0 === e || !0 === t ? "margin" : "border");
                return _(this, function(e, t, n) { var r; return x(e) ? 0 === o.indexOf("outer") ? e["inner" + a] : e.document.documentElement["client" + a] : 9 === e.nodeType ? (r = e.documentElement, Math.max(e.body["scroll" + a], r["scroll" + a], e.body["offset" + a], r["offset" + a], r["client" + a])) : void 0 === n ? k.css(e, t, i) : k.style(e, t, n, i) }, s, n ? e : void 0, n)
            }
        })
    }), k.each("blur focus focusin focusout resize scroll click dblclick mousedown mouseup mousemove mouseover mouseout mouseenter mouseleave change select submit keydown keypress keyup contextmenu".split(" "), function(e, n) { k.fn[n] = function(e, t) { return 0 < arguments.length ? this.on(n, null, e, t) : this.trigger(n) } }), k.fn.extend({ hover: function(e, t) { return this.mouseenter(e).mouseleave(t || e) } }), k.fn.extend({ bind: function(e, t, n) { return this.on(e, null, t, n) }, unbind: function(e, t) { return this.off(e, null, t) }, delegate: function(e, t, n, r) { return this.on(t, e, n, r) }, undelegate: function(e, t, n) { return 1 === arguments.length ? this.off(e, "**") : this.off(t, e || "**", n) } }), k.proxy = function(e, t) { var n, r, i; if ("string" == typeof t && (n = e[t], t = e, e = n), m(e)) return r = s.call(arguments, 2), (i = function() { return e.apply(t || this, r.concat(s.call(arguments))) }).guid = e.guid = e.guid || k.guid++, i }, k.holdReady = function(e) { e ? k.readyWait++ : k.ready(!0) }, k.isArray = Array.isArray, k.parseJSON = JSON.parse, k.nodeName = A, k.isFunction = m, k.isWindow = x, k.camelCase = V, k.type = w, k.now = Date.now, k.isNumeric = function(e) { var t = k.type(e); return ("number" === t || "string" === t) && !isNaN(e - parseFloat(e)) }, "function" == typeof define && define.amd && define("jquery", [], function() { return k });
    var Qt = C.jQuery,
        Jt = C.$;
    return k.noConflict = function(e) { return C.$ === k && (C.$ = Jt), e && C.jQuery === k && (C.jQuery = Qt), k }, e || (C.jQuery = C.$ = k), k
});
