# Supplementary material for: Intelligent decision making for energy efficient fog nodes selection and smart switching in the IOT: a machine learning approach
Source: PeerJ Comput Sci. 2024 Mar 20;10:e1833. doi: 10.7717/peerj-cs.1833 (PMC11041942; doi:10.7717/peerj-cs.1833)
Supplement: Supplemental Information 1 [file peerj-cs-10-1833-s001.zip › style.css]

/*!
 * Bootstrap v3.4.1 (https://getbootstrap.com/)
 * Copyright 2011-2019 Twitter, Inc.
 * Licensed under MIT (https://github.com/twbs/bootstrap/blob/master/LICENSE)
 */


/*! normalize.css v3.0.3 | MIT License | github.com/necolas/normalize.css */

html {
    font-family: sans-serif;
    -ms-text-size-adjust: 100%;
    -webkit-text-size-adjust: 100%
}

body {
    margin: 0
}

article,
aside,
details,
figcaption,
figure,
footer,
header,
hgroup,
main,
menu,
nav,
section,
summary {
    display: block
}

audio,
canvas,
progress,
video {
    display: inline-block;
    vertical-align: baseline
}

audio:not([controls]) {
    display: none;
    height: 0
}

[hidden],
template {
    display: none
}

a {
    background-color: transparent
}

a:active,
a:hover {
    outline: 0
}

abbr[title] {
    border-bottom: none;
    text-decoration: underline;
    -webkit-text-decoration: underline dotted;
    -moz-text-decoration: underline dotted;
    text-decoration: underline dotted
}

b,
strong {
    font-weight: 700
}

dfn {
    font-style: italic
}

h1 {
    font-size: 2em;
    margin: .67em 0
}

mark {
    background: #ff0;
    color: #000
}

small {
    font-size: 80%
}

sub,
sup {
    font-size: 75%;
    line-height: 0;
    position: relative;
    vertical-align: baseline
}

sup {
    top: -.5em
}

sub {
    bottom: -.25em
}

img {
    border: 0
}

svg:not(:root) {
    overflow: hidden
}

figure {
    margin: 1em 40px
}

hr {
    -webkit-box-sizing: content-box;
    -moz-box-sizing: content-box;
    box-sizing: content-box;
    height: 0
}

pre {
    overflow: auto
}

code,
kbd,
pre,
samp {
    font-family: monospace, monospace;
    font-size: 1em
}

button,
input,
optgroup,
select,
textarea {
    color: inherit;
    font: inherit;
    margin: 0
}

button {
    overflow: visible
}

button,
select {
    text-transform: none
}

button,
html input[type=button],
input[type=reset],
input[type=submit] {
    -webkit-appearance: button;
    cursor: pointer
}

button[disabled],
html input[disabled] {
    cursor: default
}

button::-moz-focus-inner,
input::-moz-focus-inner {
    border: 0;
    padding: 0
}

input {
    line-height: normal
}

input[type=checkbox],
input[type=radio] {
    -webkit-box-sizing: border-box;
    -moz-box-sizing: border-box;
    box-sizing: border-box;
    padding: 0
}

input[type=number]::-webkit-inner-spin-button,
input[type=number]::-webkit-outer-spin-button {
    height: auto
}

input[type=search] {
    -webkit-appearance: textfield;
    -webkit-box-sizing: content-box;
    -moz-box-sizing: content-box;
    box-sizing: content-box
}

input[type=search]::-webkit-search-cancel-button,
input[type=search]::-webkit-search-decoration {
    -webkit-appearance: none
}

fieldset {
    border: 1px solid silver;
    margin: 0 2px;
    padding: .35em .625em .75em
}

legend {
    border: 0;
    padding: 0
}

textarea {
    overflow: auto
}

optgroup {
    font-weight: 700
}

table {
    border-collapse: collapse;
    border-spacing: 0
}

td,
th {
    padding: 0
}


/*! Source: https://github.com/h5bp/html5-boilerplate/blob/master/src/css/main.css */

@media print {
    *,
     :after,
     :before {
        color: #000!important;
        text-shadow: none!important;
        background: 0 0!important;
        -webkit-box-shadow: none!important;
        box-shadow: none!important
    }
    a,
    a:visited {
        text-decoration: underline
    }
    a[href]:after {
        content: " (" attr(href) ")"
    }
    abbr[title]:after {
        content: " (" attr(title) ")"
    }
    a[href^="#"]:after,
    a[href^="javascript:"]:after {
        content: ""
    }
    blockquote,
    pre {
        border: 1px solid #999;
        page-break-inside: avoid
    }
    thead {
        display: table-header-group
    }
    img,
    tr {
        page-break-inside: avoid
    }
    img {
        max-width: 100%!important
    }
    h2,
    h3,
    p {
        orphans: 3;
        widows: 3
    }
    h2,
    h3 {
        page-break-after: avoid
    }
    .navbar {
        display: none
    }
    .btn>.caret,
    .dropup>.btn>.caret {
        border-top-color: #000!important
    }
    .label {
        border: 1px solid #000
    }
    .table {
        border-collapse: collapse!important
    }
    .table td,
    .table th {
        background-color: #fff!important
    }
    .table-bordered td,
    .table-bordered th {
        border: 1px solid #ddd!important
    }
}

@font-face {
    font-family: "Glyphicons Halflings";
    src: url(../fonts/glyphicons-halflings-regular.eot);
    src: url(../fonts/glyphicons-halflings-regular.eot?#iefix) format("embedded-opentype"), url(../fonts/glyphicons-halflings-regular.woff2) format("woff2"), url(../fonts/glyphicons-halflings-regular.woff) format("woff"), url(../fonts/glyphicons-halflings-regular.ttf) format("truetype"), url(../fonts/glyphicons-halflings-regular.svg#glyphicons_halflingsregular) format("svg")
}

.glyphicon {
    position: relative;
    top: 1px;
    display: inline-block;
    font-family: "Glyphicons Halflings";
    font-style: normal;
    font-weight: 400;
    line-height: 1;
    -webkit-font-smoothing: antialiased;
    -moz-osx-font-smoothing: grayscale
}

.glyphicon-asterisk:before {
    content: "\002a"
}

.glyphicon-plus:before {
    content: "\002b"
}

.glyphicon-eur:before,
.glyphicon-euro:before {
    content: "\20ac"
}

.glyphicon-minus:before {
    content: "\2212"
}

.glyphicon-cloud:before {
    content: "\2601"
}

.glyphicon-envelope:before {
    content: "\2709"
}

.glyphicon-pencil:before {
    content: "\270f"
}

.glyphicon-glass:before {
    content: "\e001"
}

.glyphicon-music:before {
    content: "\e002"
}

.glyphicon-search:before {
    content: "\e003"
}

.glyphicon-heart:before {
    content: "\e005"
}

.glyphicon-star:before {
    content: "\e006"
}

.glyphicon-star-empty:before {
    content: "\e007"
}

.glyphicon-user:before {
    content: "\e008"
}

.glyphicon-film:before {
    content: "\e009"
}

.glyphicon-th-large:before {
    content: "\e010"
}

.glyphicon-th:before {
    content: "\e011"
}

.glyphicon-th-list:before {
    content: "\e012"
}

.glyphicon-ok:before {
    content: "\e013"
}

.glyphicon-remove:before {
    content: "\e014"
}

.glyphicon-zoom-in:before {
    content: "\e015"
}

.glyphicon-zoom-out:before {
    content: "\e016"
}

.glyphicon-off:before {
    content: "\e017"
}

.glyphicon-signal:before {
    content: "\e018"
}

.glyphicon-cog:before {
    content: "\e019"
}

.glyphicon-trash:before {
    content: "\e020"
}

.glyphicon-home:before {
    content: "\e021"
}

.glyphicon-file:before {
    content: "\e022"
}

.glyphicon-time:before {
    content: "\e023"
}

.glyphicon-road:before {
    content: "\e024"
}

.glyphicon-download-alt:before {
    content: "\e025"
}

.glyphicon-download:before {
    content: "\e026"
}

.glyphicon-upload:before {
    content: "\e027"
}

.glyphicon-inbox:before {
    content: "\e028"
}

.glyphicon-play-circle:before {
    content: "\e029"
}

.glyphicon-repeat:before {
    content: "\e030"
}

.glyphicon-refresh:before {
    content: "\e031"
}

.glyphicon-list-alt:before {
    content: "\e032"
}

.glyphicon-lock:before {
    content: "\e033"
}

.glyphicon-flag:before {
    content: "\e034"
}

.glyphicon-headphones:before {
    content: "\e035"
}

.glyphicon-volume-off:before {
    content: "\e036"
}

.glyphicon-volume-down:before {
    content: "\e037"
}

.glyphicon-volume-up:before {
    content: "\e038"
}

.glyphicon-qrcode:before {
    content: "\e039"
}

.glyphicon-barcode:before {
    content: "\e040"
}

.glyphicon-tag:before {
    content: "\e041"
}

.glyphicon-tags:before {
    content: "\e042"
}

.glyphicon-book:before {
    content: "\e043"
}

.glyphicon-bookmark:before {
    content: "\e044"
}

.glyphicon-print:before {
    content: "\e045"
}

.glyphicon-camera:before {
    content: "\e046"
}

.glyphicon-font:before {
    content: "\e047"
}

.glyphicon-bold:before {
    content: "\e048"
}

.glyphicon-italic:before {
    content: "\e049"
}

.glyphicon-text-height:before {
    content: "\e050"
}

.glyphicon-text-width:before {
    content: "\e051"
}

.glyphicon-align-left:before {
    content: "\e052"
}

.glyphicon-align-center:before {
    content: "\e053"
}

.glyphicon-align-right:before {
    content: "\e054"
}

.glyphicon-align-justify:before {
    content: "\e055"
}

.glyphicon-list:before {
    content: "\e056"
}

.glyphicon-indent-left:before {
    content: "\e057"
}

.glyphicon-indent-right:before {
    content: "\e058"
}

.glyphicon-facetime-video:before {
    content: "\e059"
}

.glyphicon-picture:before {
    content: "\e060"
}

.glyphicon-map-marker:before {
    content: "\e062"
}

.glyphicon-adjust:before {
    content: "\e063"
}

.glyphicon-tint:before {
    content: "\e064"
}

.glyphicon-edit:before {
    content: "\e065"
}

.glyphicon-share:before {
    content: "\e066"
}

.glyphicon-check:before {
    content: "\e067"
}

.glyphicon-move:before {
    content: "\e068"
}

.glyphicon-step-backward:before {
    content: "\e069"
}

.glyphicon-fast-backward:before {
    content: "\e070"
}

.glyphicon-backward:before {
    content: "\e071"
}

.glyphicon-play:before {
    content: "\e072"
}

.glyphicon-pause:before {
    content: "\e073"
}

.glyphicon-stop:before {
    content: "\e074"
}

.glyphicon-forward:before {
    content: "\e075"
}

.glyphicon-fast-forward:before {
    content: "\e076"
}

.glyphicon-step-forward:before {
    content: "\e077"
}

.glyphicon-eject:before {
    content: "\e078"
}

.glyphicon-chevron-left:before {
    content: "\e079"
}

.glyphicon-chevron-right:before {
    content: "\e080"
}

.glyphicon-plus-sign:before {
    content: "\e081"
}

.glyphicon-minus-sign:before {
    content: "\e082"
}

.glyphicon-remove-sign:before {
    content: "\e083"
}

.glyphicon-ok-sign:before {
    content: "\e084"
}

.glyphicon-question-sign:before {
    content: "\e085"
}

.glyphicon-info-sign:before {
    content: "\e086"
}

.glyphicon-screenshot:before {
    content: "\e087"
}

.glyphicon-remove-circle:before {
    content: "\e088"
}

.glyphicon-ok-circle:before {
    content: "\e089"
}

.glyphicon-ban-circle:before {
    content: "\e090"
}

.glyphicon-arrow-left:before {
    content: "\e091"
}

.glyphicon-arrow-right:before {
    content: "\e092"
}

.glyphicon-arrow-up:before {
    content: "\e093"
}

.glyphicon-arrow-down:before {
    content: "\e094"
}

.glyphicon-share-alt:before {
    content: "\e095"
}

.glyphicon-resize-full:before {
    content: "\e096"
}

.glyphicon-resize-small:before {
    content: "\e097"
}

.glyphicon-exclamation-sign:before {
    content: "\e101"
}

.glyphicon-gift:before {
    content: "\e102"
}

.glyphicon-leaf:before {
    content: "\e103"
}

.glyphicon-fire:before {
    content: "\e104"
}

.glyphicon-eye-open:before {
    content: "\e105"
}

.glyphicon-eye-close:before {
    content: "\e106"
}

.glyphicon-warning-sign:before {
    content: "\e107"
}

.glyphicon-plane:before {
    content: "\e108"
}

.glyphicon-calendar:before {
    content: "\e109"
}

.glyphicon-random:before {
    content: "\e110"
}

.glyphicon-comment:before {
    content: "\e111"
}

.glyphicon-magnet:before {
    content: "\e112"
}

.glyphicon-chevron-up:before {
    content: "\e113"
}

.glyphicon-chevron-down:before {
    content: "\e114"
}

.glyphicon-retweet:before {
    content: "\e115"
}

.glyphicon-shopping-cart:before {
    content: "\e116"
}

.glyphicon-folder-close:before {
    content: "\e117"
}

.glyphicon-folder-open:before {
    content: "\e118"
}

.glyphicon-resize-vertical:before {
    content: "\e119"
}

.glyphicon-resize-horizontal:before {
    content: "\e120"
}

.glyphicon-hdd:before {
    content: "\e121"
}

.glyphicon-bullhorn:before {
    content: "\e122"
}

.glyphicon-bell:before {
    content: "\e123"
}

.glyphicon-certificate:before {
    content: "\e124"
}

.glyphicon-thumbs-up:before {
    content: "\e125"
}

.glyphicon-thumbs-down:before {
    content: "\e126"
}

.glyphicon-hand-right:before {
    content: "\e127"
}

.glyphicon-hand-left:before {
    content: "\e128"
}

.glyphicon-hand-up:before {
    content: "\e129"
}

.glyphicon-hand-down:before {
    content: "\e130"
}

.glyphicon-circle-arrow-right:before {
    content: "\e131"
}

.glyphicon-circle-arrow-left:before {
    content: "\e132"
}

.glyphicon-circle-arrow-up:before {
    content: "\e133"
}

.glyphicon-circle-arrow-down:before {
    content: "\e134"
}

.glyphicon-globe:before {
    content: "\e135"
}

.glyphicon-wrench:before {
    content: "\e136"
}

.glyphicon-tasks:before {
    content: "\e137"
}

.glyphicon-filter:before {
    content: "\e138"
}

.glyphicon-briefcase:before {
    content: "\e139"
}

.glyphicon-fullscreen:before {
    content: "\e140"
}

.glyphicon-dashboard:before {
    content: "\e141"
}

.glyphicon-paperclip:before {
    content: "\e142"
}

.glyphicon-heart-empty:before {
    content: "\e143"
}

.glyphicon-link:before {
    content: "\e144"
}

.glyphicon-phone:before {
    content: "\e145"
}

.glyphicon-pushpin:before {
    content: "\e146"
}

.glyphicon-usd:before {
    content: "\e148"
}

.glyphicon-gbp:before {
    content: "\e149"
}

.glyphicon-sort:before {
    content: "\e150"
}

.glyphicon-sort-by-alphabet:before {
    content: "\e151"
}

.glyphicon-sort-by-alphabet-alt:before {
    content: "\e152"
}

.glyphicon-sort-by-order:before {
    content: "\e153"
}

.glyphicon-sort-by-order-alt:before {
    content: "\e154"
}

.glyphicon-sort-by-attributes:before {
    content: "\e155"
}

.glyphicon-sort-by-attributes-alt:before {
    content: "\e156"
}

.glyphicon-unchecked:before {
    content: "\e157"
}

.glyphicon-expand:before {
    content: "\e158"
}

.glyphicon-collapse-down:before {
    content: "\e159"
}

.glyphicon-collapse-up:before {
    content: "\e160"
}

.glyphicon-log-in:before {
    content: "\e161"
}

.glyphicon-flash:before {
    content: "\e162"
}

.glyphicon-log-out:before {
    content: "\e163"
}

.glyphicon-new-window:before {
    content: "\e164"
}

.glyphicon-record:before {
    content: "\e165"
}

.glyphicon-save:before {
    content: "\e166"
}

.glyphicon-open:before {
    content: "\e167"
}

.glyphicon-saved:before {
    content: "\e168"
}

.glyphicon-import:before {
    content: "\e169"
}

.glyphicon-export:before {
    content: "\e170"
}

.glyphicon-send:before {
    content: "\e171"
}

.glyphicon-floppy-disk:before {
    content: "\e172"
}

.glyphicon-floppy-saved:before {
    content: "\e173"
}

.glyphicon-floppy-remove:before {
    content: "\e174"
}

.glyphicon-floppy-save:before {
    content: "\e175"
}

.glyphicon-floppy-open:before {
    content: "\e176"
}

.glyphicon-credit-card:before {
    content: "\e177"
}

.glyphicon-transfer:before {
    content: "\e178"
}

.glyphicon-cutlery:before {
    content: "\e179"
}

.glyphicon-header:before {
    content: "\e180"
}

.glyphicon-compressed:before {
    content: "\e181"
}

.glyphicon-earphone:before {
    content: "\e182"
}

.glyphicon-phone-alt:before {
    content: "\e183"
}

.glyphicon-tower:before {
    content: "\e184"
}

.glyphicon-stats:before {
    content: "\e185"
}

.glyphicon-sd-video:before {
    content: "\e186"
}

.glyphicon-hd-video:before {
    content: "\e187"
}

.glyphicon-subtitles:before {
    content: "\e188"
}

.glyphicon-sound-stereo:before {
    content: "\e189"
}

.glyphicon-sound-dolby:before {
    content: "\e190"
}

.glyphicon-sound-5-1:before {
    content: "\e191"
}

.glyphicon-sound-6-1:before {
    content: "\e192"
}

.glyphicon-sound-7-1:before {
    content: "\e193"
}

.glyphicon-copyright-mark:before {
    content: "\e194"
}

.glyphicon-registration-mark:before {
    content: "\e195"
}

.glyphicon-cloud-download:before {
    content: "\e197"
}

.glyphicon-cloud-upload:before {
    content: "\e198"
}

.glyphicon-tree-conifer:before {
    content: "\e199"
}

.glyphicon-tree-deciduous:before {
    content: "\e200"
}

.glyphicon-cd:before {
    content: "\e201"
}

.glyphicon-save-file:before {
    content: "\e202"
}

.glyphicon-open-file:before {
    content: "\e203"
}

.glyphicon-level-up:before {
    content: "\e204"
}

.glyphicon-copy:before {
    content: "\e205"
}

.glyphicon-paste:before {
    content: "\e206"
}

.glyphicon-alert:before {
    content: "\e209"
}

.glyphicon-equalizer:before {
    content: "\e210"
}

.glyphicon-king:before {
    content: "\e211"
}

.glyphicon-queen:before {
    content: "\e212"
}

.glyphicon-pawn:before {
    content: "\e213"
}

.glyphicon-bishop:before {
    content: "\e214"
}

.glyphicon-knight:before {
    content: "\e215"
}

.glyphicon-baby-formula:before {
    content: "\e216"
}

.glyphicon-tent:before {
    content: "\26fa"
}

.glyphicon-blackboard:before {
    content: "\e218"
}

.glyphicon-bed:before {
    content: "\e219"
}

.glyphicon-apple:before {
    content: "\f8ff"
}

.glyphicon-erase:before {
    content: "\e221"
}

.glyphicon-hourglass:before {
    content: "\231b"
}

.glyphicon-lamp:before {
    content: "\e223"
}

.glyphicon-duplicate:before {
    content: "\e224"
}

.glyphicon-piggy-bank:before {
    content: "\e225"
}

.glyphicon-scissors:before {
    content: "\e226"
}

.glyphicon-bitcoin:before {
    content: "\e227"
}

.glyphicon-btc:before {
    content: "\e227"
}

.glyphicon-xbt:before {
    content: "\e227"
}

.glyphicon-yen:before {
    content: "\00a5"
}

.glyphicon-jpy:before {
    content: "\00a5"
}

.glyphicon-ruble:before {
    content: "\20bd"
}

.glyphicon-rub:before {
    content: "\20bd"
}

.glyphicon-scale:before {
    content: "\e230"
}

.glyphicon-ice-lolly:before {
    content: "\e231"
}

.glyphicon-ice-lolly-tasted:before {
    content: "\e232"
}

.glyphicon-education:before {
    content: "\e233"
}

.glyphicon-option-horizontal:before {
    content: "\e234"
}

.glyphicon-option-vertical:before {
    content: "\e235"
}

.glyphicon-menu-hamburger:before {
    content: "\e236"
}

.glyphicon-modal-window:before {
    content: "\e237"
}

.glyphicon-oil:before {
    content: "\e238"
}

.glyphicon-grain:before {
    content: "\e239"
}

.glyphicon-sunglasses:before {
    content: "\e240"
}

.glyphicon-text-size:before {
    content: "\e241"
}

.glyphicon-text-color:before {
    content: "\e242"
}

.glyphicon-text-background:before {
    content: "\e243"
}

.glyphicon-object-align-top:before {
    content: "\e244"
}

.glyphicon-object-align-bottom:before {
    content: "\e245"
}

.glyphicon-object-align-horizontal:before {
    content: "\e246"
}

.glyphicon-object-align-left:before {
    content: "\e247"
}

.glyphicon-object-align-vertical:before {
    content: "\e248"
}

.glyphicon-object-align-right:before {
    content: "\e249"
}

.glyphicon-triangle-right:before {
    content: "\e250"
}

.glyphicon-triangle-left:before {
    content: "\e251"
}

.glyphicon-triangle-bottom:before {
    content: "\e252"
}

.glyphicon-triangle-top:before {
    content: "\e253"
}

.glyphicon-console:before {
    content: "\e254"
}

.glyphicon-superscript:before {
    content: "\e255"
}

.glyphicon-subscript:before {
    content: "\e256"
}

.glyphicon-menu-left:before {
    content: "\e257"
}

.glyphicon-menu-right:before {
    content: "\e258"
}

.glyphicon-menu-down:before {
    content: "\e259"
}

.glyphicon-menu-up:before {
    content: "\e260"
}

* {
    -webkit-box-sizing: border-box;
    -moz-box-sizing: border-box;
    box-sizing: border-box
}

:after,
:before {
    -webkit-box-sizing: border-box;
    -moz-box-sizing: border-box;
    box-sizing: border-box
}

html {
    font-size: 10px;
    -webkit-tap-highlight-color: rgba(0, 0, 0, 0)
}

body {
    font-family: "Helvetica Neue", Helvetica, Arial, sans-serif;
    font-size: 14px;
    line-height: 1.42857143;
    color: #333;
    background-color: #fff
}

button,
input,
select,
textarea {
    font-family: inherit;
    font-size: inherit;
    line-height: inherit
}

a {
    color: #337ab7;
    text-decoration: none
}

a:focus,
a:hover {
    color: #23527c;
    text-decoration: underline
}

a:focus {
    outline: 5px auto -webkit-focus-ring-color;
    outline-offset: -2px
}

figure {
    margin: 0
}

img {
    vertical-align: middle
}

.carousel-inner>.item>a>img,
.carousel-inner>.item>img,
.img-responsive,
.thumbnail a>img,
.thumbnail>img {
    display: block;
    max-width: 100%;
    height: auto
}

.img-rounded {
    border-radius: 6px
}

.img-thumbnail {
    padding: 4px;
    line-height: 1.42857143;
    background-color: #fff;
    border: 1px solid #ddd;
    border-radius: 4px;
    -webkit-transition: all .2s ease-in-out;
    -o-transition: all .2s ease-in-out;
    transition: all .2s ease-in-out;
    display: inline-block;
    max-width: 100%;
    height: auto
}

.img-circle {
    border-radius: 50%
}

hr {
    margin-top: 20px;
    margin-bottom: 20px;
    border: 0;
    border-top: 1px solid #eee
}

.sr-only {
    position: absolute;
    width: 1px;
    height: 1px;
    padding: 0;
    margin: -1px;
    overflow: hidden;
    clip: rect(0, 0, 0, 0);
    border: 0
}

.sr-only-focusable:active,
.sr-only-focusable:focus {
    position: static;
    width: auto;
    height: auto;
    margin: 0;
    overflow: visible;
    clip: auto
}

[role=button] {
    cursor: pointer
}

.h1,
.h2,
.h3,
.h4,
.h5,
.h6,
h1,
h2,
h3,
h4,
h5,
h6 {
    font-family: inherit;
    font-weight: 500;
    line-height: 1.1;
    color: inherit
}

.h1 .small,
.h1 small,
.h2 .small,
.h2 small,
.h3 .small,
.h3 small,
.h4 .small,
.h4 small,
.h5 .small,
.h5 small,
.h6 .small,
.h6 small,
h1 .small,
h1 small,
h2 .small,
h2 small,
h3 .small,
h3 small,
h4 .small,
h4 small,
h5 .small,
h5 small,
h6 .small,
h6 small {
    font-weight: 400;
    line-height: 1;
    color: #777
}

.h1,
.h2,
.h3,
h1,
h2,
h3 {
    margin-top: 20px;
    margin-bottom: 10px
}

.h1 .small,
.h1 small,
.h2 .small,
.h2 small,
.h3 .small,
.h3 small,
h1 .small,
h1 small,
h2 .small,
h2 small,
h3 .small,
h3 small {
    font-size: 65%
}

.h4,
.h5,
.h6,
h4,
h5,
h6 {
    margin-top: 10px;
    margin-bottom: 10px
}

.h4 .small,
.h4 small,
.h5 .small,
.h5 small,
.h6 .small,
.h6 small,
h4 .small,
h4 small,
h5 .small,
h5 small,
h6 .small,
h6 small {
    font-size: 75%
}

.h1,
h1 {
    font-size: 36px
}

.h2,
h2 {
    font-size: 30px
}

.h3,
h3 {
    font-size: 24px
}

.h4,
h4 {
    font-size: 18px
}

.h5,
h5 {
    font-size: 14px
}

.h6,
h6 {
    font-size: 12px
}

p {
    margin: 0 0 10px
}

.lead {
    margin-bottom: 20px;
    font-size: 16px;
    font-weight: 300;
    line-height: 1.4
}

@media (min-width:768px) {
    .lead {
        font-size: 21px
    }
}

.small,
small {
    font-size: 85%
}

.mark,
mark {
    padding: .2em;
    background-color: #fcf8e3
}

.text-left {
    text-align: left
}

.text-right {
    text-align: right
}

.text-center {
    text-align: center
}

.text-justify {
    text-align: justify
}

.text-nowrap {
    white-space: nowrap
}

.text-lowercase {
    text-transform: lowercase
}

.text-uppercase {
    text-transform: uppercase
}

.text-capitalize {
    text-transform: capitalize
}

.text-muted {
    color: #777
}

.text-primary {
    color: #337ab7
}

a.text-primary:focus,
a.text-primary:hover {
    color: #286090
}

.text-success {
    color: #3c763d
}

a.text-success:focus,
a.text-success:hover {
    color: #2b542c
}

.text-info {
    color: #31708f
}

a.text-info:focus,
a.text-info:hover {
    color: #245269
}

.text-warning {
    color: #8a6d3b
}

a.text-warning:focus,
a.text-warning:hover {
    color: #66512c
}

.text-danger {
    color: #a94442
}

a.text-danger:focus,
a.text-danger:hover {
    color: #843534
}

.bg-primary {
    color: #fff;
    background-color: #337ab7
}

a.bg-primary:focus,
a.bg-primary:hover {
    background-color: #286090
}

.bg-success {
    background-color: #dff0d8
}

a.bg-success:focus,
a.bg-success:hover {
    background-color: #c1e2b3
}

.bg-info {
    background-color: #d9edf7
}

a.bg-info:focus,
a.bg-info:hover {
    background-color: #afd9ee
}

.bg-warning {
    background-color: #fcf8e3
}

a.bg-warning:focus,
a.bg-warning:hover {
    background-color: #f7ecb5
}

.bg-danger {
    background-color: #f2dede
}

a.bg-danger:focus,
a.bg-danger:hover {
    background-color: #e4b9b9
}

.page-header {
    padding-bottom: 9px;
    margin: 40px 0 20px;
    border-bottom: 1px solid #eee
}

ol,
ul {
    margin-top: 0;
    margin-bottom: 10px
}

ol ol,
ol ul,
ul ol,
ul ul {
    margin-bottom: 0
}

.list-unstyled {
    padding-left: 0;
    list-style: none
}

.list-inline {
    padding-left: 0;
    list-style: none;
    margin-left: -5px
}

.list-inline>li {
    display: inline-block;
    padding-right: 5px;
    padding-left: 5px
}

dl {
    margin-top: 0;
    margin-bottom: 20px
}

dd,
dt {
    line-height: 1.42857143
}

dt {
    font-weight: 700
}

dd {
    margin-left: 0
}

@media (min-width:768px) {
    .dl-horizontal dt {
        float: left;
        width: 160px;
        clear: left;
        text-align: right;
        overflow: hidden;
        text-overflow: ellipsis;
        white-space: nowrap
    }
    .dl-horizontal dd {
        margin-left: 180px
    }
}

abbr[data-original-title],
abbr[title] {
    cursor: help
}

.initialism {
    font-size: 90%;
    text-transform: uppercase
}

blockquote {
    padding: 10px 20px;
    margin: 0 0 20px;
    font-size: 17.5px;
    border-left: 5px solid #eee
}

blockquote ol:last-child,
blockquote p:last-child,
blockquote ul:last-child {
    margin-bottom: 0
}

blockquote .small,
blockquote footer,
blockquote small {
    display: block;
    font-size: 80%;
    line-height: 1.42857143;
    color: #777
}

blockquote .small:before,
blockquote footer:before,
blockquote small:before {
    content: "\2014 \00A0"
}

.blockquote-reverse,
blockquote.pull-right {
    padding-right: 15px;
    padding-left: 0;
    text-align: right;
    border-right: 5px solid #eee;
    border-left: 0
}

.blockquote-reverse .small:before,
.blockquote-reverse footer:before,
.blockquote-reverse small:before,
blockquote.pull-right .small:before,
blockquote.pull-right footer:before,
blockquote.pull-right small:before {
    content: ""
}

.blockquote-reverse .small:after,
.blockquote-reverse footer:after,
.blockquote-reverse small:after,
blockquote.pull-right .small:after,
blockquote.pull-right footer:after,
blockquote.pull-right small:after {
    content: "\00A0 \2014"
}

address {
    margin-bottom: 20px;
    font-style: normal;
    line-height: 1.42857143
}

code,
kbd,
pre,
samp {
    font-family: Menlo, Monaco, Consolas, "Courier New", monospace
}

code {
    padding: 2px 4px;
    font-size: 90%;
    color: #c7254e;
    background-color: #f9f2f4;
    border-radius: 4px
}

kbd {
    padding: 2px 4px;
    font-size: 90%;
    color: #fff;
    background-color: #333;
    border-radius: 3px;
    -webkit-box-shadow: inset 0 -1px 0 rgba(0, 0, 0, .25);
    box-shadow: inset 0 -1px 0 rgba(0, 0, 0, .25)
}

kbd kbd {
    padding: 0;
    font-size: 100%;
    font-weight: 700;
    -webkit-box-shadow: none;
    box-shadow: none
}

pre {
    display: block;
    padding: 9.5px;
    margin: 0 0 10px;
    font-size: 13px;
    line-height: 1.42857143;
    color: #333;
    word-break: break-all;
    word-wrap: break-word;
    background-color: #f5f5f5;
    border: 1px solid #ccc;
    border-radius: 4px
}

pre code {
    padding: 0;
    font-size: inherit;
    color: inherit;
    white-space: pre-wrap;
    background-color: transparent;
    border-radius: 0
}

.pre-scrollable {
    max-height: 340px;
    overflow-y: scroll
}

.container {
    padding-right: 15px;
    padding-left: 15px;
    margin-right: auto;
    margin-left: auto
}

@media (min-width:768px) {
    .container {
        width: 750px
    }
}

@media (min-width:992px) {
    .container {
        width: 970px
    }
}

@media (min-width:1200px) {
    .container {
        width: 1170px
    }
}

.container-fluid {
    padding-right: 15px;
    padding-left: 15px;
    margin-right: auto;
    margin-left: auto
}

.row {
    margin-right: -15px;
    margin-left: -15px
}

.row-no-gutters {
    margin-right: 0;
    margin-left: 0
}

.row-no-gutters [class*=col-] {
    padding-right: 0;
    padding-left: 0
}

.col-lg-1,
.col-lg-10,
.col-lg-11,
.col-lg-12,
.col-lg-2,
.col-lg-3,
.col-lg-4,
.col-lg-5,
.col-lg-6,
.col-lg-7,
.col-lg-8,
.col-lg-9,
.col-md-1,
.col-md-10,
.col-md-11,
.col-md-12,
.col-md-2,
.col-md-3,
.col-md-4,
.col-md-5,
.col-md-6,
.col-md-7,
.col-md-8,
.col-md-9,
.col-sm-1,
.col-sm-10,
.col-sm-11,
.col-sm-12,
.col-sm-2,
.col-sm-3,
.col-sm-4,
.col-sm-5,
.col-sm-6,
.col-sm-7,
.col-sm-8,
.col-sm-9,
.col-xs-1,
.col-xs-10,
.col-xs-11,
.col-xs-12,
.col-xs-2,
.col-xs-3,
.col-xs-4,
.col-xs-5,
.col-xs-6,
.col-xs-7,
.col-xs-8,
.col-xs-9 {
    position: relative;
    min-height: 1px;
    padding-right: 15px;
    padding-left: 15px
}

.col-xs-1,
.col-xs-10,
.col-xs-11,
.col-xs-12,
.col-xs-2,
.col-xs-3,
.col-xs-4,
.col-xs-5,
.col-xs-6,
.col-xs-7,
.col-xs-8,
.col-xs-9 {
    float: left
}

.col-xs-12 {
    width: 100%
}

.col-xs-11 {
    width: 91.66666667%
}

.col-xs-10 {
    width: 83.33333333%
}

.col-xs-9 {
    width: 75%
}

.col-xs-8 {
    width: 66.66666667%
}

.col-xs-7 {
    width: 58.33333333%
}

.col-xs-6 {
    width: 50%
}

.col-xs-5 {
    width: 41.66666667%
}

.col-xs-4 {
    width: 33.33333333%
}

.col-xs-3 {
    width: 25%
}

.col-xs-2 {
    width: 16.66666667%
}

.col-xs-1 {
    width: 8.33333333%
}

.col-xs-pull-12 {
    right: 100%
}

.col-xs-pull-11 {
    right: 91.66666667%
}

.col-xs-pull-10 {
    right: 83.33333333%
}

.col-xs-pull-9 {
    right: 75%
}

.col-xs-pull-8 {
    right: 66.66666667%
}

.col-xs-pull-7 {
    right: 58.33333333%
}

.col-xs-pull-6 {
    right: 50%
}

.col-xs-pull-5 {
    right: 41.66666667%
}

.col-xs-pull-4 {
    right: 33.33333333%
}

.col-xs-pull-3 {
    right: 25%
}

.col-xs-pull-2 {
    right: 16.66666667%
}

.col-xs-pull-1 {
    right: 8.33333333%
}

.col-xs-pull-0 {
    right: auto
}

.col-xs-push-12 {
    left: 100%
}

.col-xs-push-11 {
    left: 91.66666667%
}

.col-xs-push-10 {
    left: 83.33333333%
}

.col-xs-push-9 {
    left: 75%
}

.col-xs-push-8 {
    left: 66.66666667%
}

.col-xs-push-7 {
    left: 58.33333333%
}

.col-xs-push-6 {
    left: 50%
}

.col-xs-push-5 {
    left: 41.66666667%
}

.col-xs-push-4 {
    left: 33.33333333%
}

.col-xs-push-3 {
    left: 25%
}

.col-xs-push-2 {
    left: 16.66666667%
}

.col-xs-push-1 {
    left: 8.33333333%
}

.col-xs-push-0 {
    left: auto
}

.col-xs-offset-12 {
    margin-left: 100%
}

.col-xs-offset-11 {
    margin-left: 91.66666667%
}

.col-xs-offset-10 {
    margin-left: 83.33333333%
}

.col-xs-offset-9 {
    margin-left: 75%
}

.col-xs-offset-8 {
    margin-left: 66.66666667%
}

.col-xs-offset-7 {
    margin-left: 58.33333333%
}

.col-xs-offset-6 {
    margin-left: 50%
}

.col-xs-offset-5 {
    margin-left: 41.66666667%
}

.col-xs-offset-4 {
    margin-left: 33.33333333%
}

.col-xs-offset-3 {
    margin-left: 25%
}

.col-xs-offset-2 {
    margin-left: 16.66666667%
}

.col-xs-offset-1 {
    margin-left: 8.33333333%
}

.col-xs-offset-0 {
    margin-left: 0
}

@media (min-width:768px) {
    .col-sm-1,
    .col-sm-10,
    .col-sm-11,
    .col-sm-12,
    .col-sm-2,
    .col-sm-3,
    .col-sm-4,
    .col-sm-5,
    .col-sm-6,
    .col-sm-7,
    .col-sm-8,
    .col-sm-9 {
        float: left
    }
    .col-sm-12 {
        width: 100%
    }
    .col-sm-11 {
        width: 91.66666667%
    }
    .col-sm-10 {
        width: 83.33333333%
    }
    .col-sm-9 {
        width: 75%
    }
    .col-sm-8 {
        width: 66.66666667%
    }
    .col-sm-7 {
        width: 58.33333333%
    }
    .col-sm-6 {
        width: 50%
    }
    .col-sm-5 {
        width: 41.66666667%
    }
    .col-sm-4 {
        width: 33.33333333%
    }
    .col-sm-3 {
        width: 25%
    }
    .col-sm-2 {
        width: 16.66666667%
    }
    .col-sm-1 {
        width: 8.33333333%
    }
    .col-sm-pull-12 {
        right: 100%
    }
    .col-sm-pull-11 {
        right: 91.66666667%
    }
    .col-sm-pull-10 {
        right: 83.33333333%
    }
    .col-sm-pull-9 {
        right: 75%
    }
    .col-sm-pull-8 {
        right: 66.66666667%
    }
    .col-sm-pull-7 {
        right: 58.33333333%
    }
    .col-sm-pull-6 {
        right: 50%
    }
    .col-sm-pull-5 {
        right: 41.66666667%
    }
    .col-sm-pull-4 {
        right: 33.33333333%
    }
    .col-sm-pull-3 {
        right: 25%
    }
    .col-sm-pull-2 {
        right: 16.66666667%
    }
    .col-sm-pull-1 {
        right: 8.33333333%
    }
    .col-sm-pull-0 {
        right: auto
    }
    .col-sm-push-12 {
        left: 100%
    }
    .col-sm-push-11 {
        left: 91.66666667%
    }
    .col-sm-push-10 {
        left: 83.33333333%
    }
    .col-sm-push-9 {
        left: 75%
    }
    .col-sm-push-8 {
        left: 66.66666667%
    }
    .col-sm-push-7 {
        left: 58.33333333%
    }
    .col-sm-push-6 {
        left: 50%
    }
    .col-sm-push-5 {
        left: 41.66666667%
    }
    .col-sm-push-4 {
        left: 33.33333333%
    }
    .col-sm-push-3 {
        left: 25%
    }
    .col-sm-push-2 {
        left: 16.66666667%
    }
    .col-sm-push-1 {
        left: 8.33333333%
    }
    .col-sm-push-0 {
        left: auto
    }
    .col-sm-offset-12 {
        margin-left: 100%
    }
    .col-sm-offset-11 {
        margin-left: 91.66666667%
    }
    .col-sm-offset-10 {
        margin-left: 83.33333333%
    }
    .col-sm-offset-9 {
        margin-left: 75%
    }
    .col-sm-offset-8 {
        margin-left: 66.66666667%
    }
    .col-sm-offset-7 {
        margin-left: 58.33333333%
    }
    .col-sm-offset-6 {
        margin-left: 50%
    }
    .col-sm-offset-5 {
        margin-left: 41.66666667%
    }
    .col-sm-offset-4 {
        margin-left: 33.33333333%
    }
    .col-sm-offset-3 {
        margin-left: 25%
    }
    .col-sm-offset-2 {
        margin-left: 16.66666667%
    }
    .col-sm-offset-1 {
        margin-left: 8.33333333%
    }
    .col-sm-offset-0 {
        margin-left: 0
    }
}

@media (min-width:992px) {
    .col-md-1,
    .col-md-10,
    .col-md-11,
    .col-md-12,
    .col-md-2,
    .col-md-3,
    .col-md-4,
    .col-md-5,
    .col-md-6,
    .col-md-7,
    .col-md-8,
    .col-md-9 {
        float: left
    }
    .col-md-12 {
        width: 100%
    }
    .col-md-11 {
        width: 91.66666667%
    }
    .col-md-10 {
        width: 83.33333333%
    }
    .col-md-9 {
        width: 75%
    }
    .col-md-8 {
        width: 66.66666667%
    }
    .col-md-7 {
        width: 58.33333333%
    }
    .col-md-6 {
        width: 50%
    }
    .col-md-5 {
        width: 41.66666667%
    }
    .col-md-4 {
        width: 33.33333333%
    }
    .col-md-3 {
        width: 25%
    }
    .col-md-2 {
        width: 16.66666667%
    }
    .col-md-1 {
        width: 8.33333333%
    }
    .col-md-pull-12 {
        right: 100%
    }
    .col-md-pull-11 {
        right: 91.66666667%
    }
    .col-md-pull-10 {
        right: 83.33333333%
    }
    .col-md-pull-9 {
        right: 75%
    }
    .col-md-pull-8 {
        right: 66.66666667%
    }
    .col-md-pull-7 {
        right: 58.33333333%
    }
    .col-md-pull-6 {
        right: 50%
    }
    .col-md-pull-5 {
        right: 41.66666667%
    }
    .col-md-pull-4 {
        right: 33.33333333%
    }
    .col-md-pull-3 {
        right: 25%
    }
    .col-md-pull-2 {
        right: 16.66666667%
    }
    .col-md-pull-1 {
        right: 8.33333333%
    }
    .col-md-pull-0 {
        right: auto
    }
    .col-md-push-12 {
        left: 100%
    }
    .col-md-push-11 {
        left: 91.66666667%
    }
    .col-md-push-10 {
        left: 83.33333333%
    }
    .col-md-push-9 {
        left: 75%
    }
    .col-md-push-8 {
        left: 66.66666667%
    }
    .col-md-push-7 {
        left: 58.33333333%
    }
    .col-md-push-6 {
        left: 50%
    }
    .col-md-push-5 {
        left: 41.66666667%
    }
    .col-md-push-4 {
        left: 33.33333333%
    }
    .col-md-push-3 {
        left: 25%
    }
    .col-md-push-2 {
        left: 16.66666667%
    }
    .col-md-push-1 {
        left: 8.33333333%
    }
    .col-md-push-0 {
        left: auto
    }
    .col-md-offset-12 {
        margin-left: 100%
    }
    .col-md-offset-11 {
        margin-left: 91.66666667%
    }
    .col-md-offset-10 {
        margin-left: 83.33333333%
    }
    .col-md-offset-9 {
        margin-left: 75%
    }
    .col-md-offset-8 {
        margin-left: 66.66666667%
    }
    .col-md-offset-7 {
        margin-left: 58.33333333%
    }
    .col-md-offset-6 {
        margin-left: 50%
    }
    .col-md-offset-5 {
        margin-left: 41.66666667%
    }
    .col-md-offset-4 {
        margin-left: 33.33333333%
    }
    .col-md-offset-3 {
        margin-left: 25%
    }
    .col-md-offset-2 {
        margin-left: 16.66666667%
    }
    .col-md-offset-1 {
        margin-left: 8.33333333%
    }
    .col-md-offset-0 {
        margin-left: 0
    }
}

@media (min-width:1200px) {
    .col-lg-1,
    .col-lg-10,
    .col-lg-11,
    .col-lg-12,
    .col-lg-2,
    .col-lg-3,
    .col-lg-4,
    .col-lg-5,
    .col-lg-6,
    .col-lg-7,
    .col-lg-8,
    .col-lg-9 {
        float: left
    }
    .col-lg-12 {
        width: 100%
    }
    .col-lg-11 {
        width: 91.66666667%
    }
    .col-lg-10 {
        width: 83.33333333%
    }
    .col-lg-9 {
        width: 75%
    }
    .col-lg-8 {
        width: 66.66666667%
    }
    .col-lg-7 {
        width: 58.33333333%
    }
    .col-lg-6 {
        width: 50%
    }
    .col-lg-5 {
        width: 41.66666667%
    }
    .col-lg-4 {
        width: 33.33333333%
    }
    .col-lg-3 {
        width: 25%
    }
    .col-lg-2 {
        width: 16.66666667%
    }
    .col-lg-1 {
        width: 8.33333333%
    }
    .col-lg-pull-12 {
        right: 100%
    }
    .col-lg-pull-11 {
        right: 91.66666667%
    }
    .col-lg-pull-10 {
        right: 83.33333333%
    }
    .col-lg-pull-9 {
        right: 75%
    }
    .col-lg-pull-8 {
        right: 66.66666667%
    }
    .col-lg-pull-7 {
        right: 58.33333333%
    }
    .col-lg-pull-6 {
        right: 50%
    }
    .col-lg-pull-5 {
        right: 41.66666667%
    }
    .col-lg-pull-4 {
        right: 33.33333333%
    }
    .col-lg-pull-3 {
        right: 25%
    }
    .col-lg-pull-2 {
        right: 16.66666667%
    }
    .col-lg-pull-1 {
        right: 8.33333333%
    }
    .col-lg-pull-0 {
        right: auto
    }
    .col-lg-push-12 {
        left: 100%
    }
    .col-lg-push-11 {
        left: 91.66666667%
    }
    .col-lg-push-10 {
        left: 83.33333333%
    }
    .col-lg-push-9 {
        left: 75%
    }
    .col-lg-push-8 {
        left: 66.66666667%
    }
    .col-lg-push-7 {
        left: 58.33333333%
    }
    .col-lg-push-6 {
        left: 50%
    }
    .col-lg-push-5 {
        left: 41.66666667%
    }
    .col-lg-push-4 {
        left: 33.33333333%
    }
    .col-lg-push-3 {
        left: 25%
    }
    .col-lg-push-2 {
        left: 16.66666667%
    }
    .col-lg-push-1 {
        left: 8.33333333%
    }
    .col-lg-push-0 {
        left: auto
    }
    .col-lg-offset-12 {
        margin-left: 100%
    }
    .col-lg-offset-11 {
        margin-left: 91.66666667%
    }
    .col-lg-offset-10 {
        margin-left: 83.33333333%
    }
    .col-lg-offset-9 {
        margin-left: 75%
    }
    .col-lg-offset-8 {
        margin-left: 66.66666667%
    }
    .col-lg-offset-7 {
        margin-left: 58.33333333%
    }
    .col-lg-offset-6 {
        margin-left: 50%
    }
    .col-lg-offset-5 {
        margin-left: 41.66666667%
    }
    .col-lg-offset-4 {
        margin-left: 33.33333333%
    }
    .col-lg-offset-3 {
        margin-left: 25%
    }
    .col-lg-offset-2 {
        margin-left: 16.66666667%
    }
    .col-lg-offset-1 {
        margin-left: 8.33333333%
    }
    .col-lg-offset-0 {
        margin-left: 0
    }
}

table {
    background-color: transparent
}

table col[class*=col-] {
    position: static;
    display: table-column;
    float: none
}

table td[class*=col-],
table th[class*=col-] {
    position: static;
    display: table-cell;
    float: none
}

caption {
    padding-top: 8px;
    padding-bottom: 8px;
    color: #777;
    text-align: left
}

th {
    text-align: left
}

.table {
    width: 100%;
    max-width: 100%;
    margin-bottom: 20px
}

.table>tbody>tr>td,
.table>tbody>tr>th,
.table>tfoot>tr>td,
.table>tfoot>tr>th,
.table>thead>tr>td,
.table>thead>tr>th {
    padding: 8px;
    line-height: 1.42857143;
    vertical-align: top;
    border-top: 1px solid #ddd
}

.table>thead>tr>th {
    vertical-align: bottom;
    border-bottom: 2px solid #ddd
}

.table>caption+thead>tr:first-child>td,
.table>caption+thead>tr:first-child>th,
.table>colgroup+thead>tr:first-child>td,
.table>colgroup+thead>tr:first-child>th,
.table>thead:first-child>tr:first-child>td,
.table>thead:first-child>tr:first-child>th {
    border-top: 0
}

.table>tbody+tbody {
    border-top: 2px solid #ddd
}

.table .table {
    background-color: #fff
}

.table-condensed>tbody>tr>td,
.table-condensed>tbody>tr>th,
.table-condensed>tfoot>tr>td,
.table-condensed>tfoot>tr>th,
.table-condensed>thead>tr>td,
.table-condensed>thead>tr>th {
    padding: 5px
}

.table-bordered {
    border: 1px solid #ddd
}

.table-bordered>tbody>tr>td,
.table-bordered>tbody>tr>th,
.table-bordered>tfoot>tr>td,
.table-bordered>tfoot>tr>th,
.table-bordered>thead>tr>td,
.table-bordered>thead>tr>th {
    border: 1px solid #ddd
}

.table-bordered>thead>tr>td,
.table-bordered>thead>tr>th {
    border-bottom-width: 2px
}

.table-striped>tbody>tr:nth-of-type(odd) {
    background-color: #f9f9f9
}

.table-hover>tbody>tr:hover {
    background-color: #f5f5f5
}

.table>tbody>tr.active>td,
.table>tbody>tr.active>th,
.table>tbody>tr>td.active,
.table>tbody>tr>th.active,
.table>tfoot>tr.active>td,
.table>tfoot>tr.active>th,
.table>tfoot>tr>td.active,
.table>tfoot>tr>th.active,
.table>thead>tr.active>td,
.table>thead>tr.active>th,
.table>thead>tr>td.active,
.table>thead>tr>th.active {
    background-color: #f5f5f5
}

.table-hover>tbody>tr.active:hover>td,
.table-hover>tbody>tr.active:hover>th,
.table-hover>tbody>tr:hover>.active,
.table-hover>tbody>tr>td.active:hover,
.table-hover>tbody>tr>th.active:hover {
    background-color: #e8e8e8
}

.table>tbody>tr.success>td,
.table>tbody>tr.success>th,
.table>tbody>tr>td.success,
.table>tbody>tr>th.success,
.table>tfoot>tr.success>td,
.table>tfoot>tr.success>th,
.table>tfoot>tr>td.success,
.table>tfoot>tr>th.success,
.table>thead>tr.success>td,
.table>thead>tr.success>th,
.table>thead>tr>td.success,
.table>thead>tr>th.success {
    background-color: #dff0d8
}

.table-hover>tbody>tr.success:hover>td,
.table-hover>tbody>tr.success:hover>th,
.table-hover>tbody>tr:hover>.success,
.table-hover>tbody>tr>td.success:hover,
.table-hover>tbody>tr>th.success:hover {
    background-color: #d0e9c6
}

.table>tbody>tr.info>td,
.table>tbody>tr.info>th,
.table>tbody>tr>td.info,
.table>tbody>tr>th.info,
.table>tfoot>tr.info>td,
.table>tfoot>tr.info>th,
.table>tfoot>tr>td.info,
.table>tfoot>tr>th.info,
.table>thead>tr.info>td,
.table>thead>tr.info>th,
.table>thead>tr>td.info,
.table>thead>tr>th.info {
    background-color: #d9edf7
}

.table-hover>tbody>tr.info:hover>td,
.table-hover>tbody>tr.info:hover>th,
.table-hover>tbody>tr:hover>.info,
.table-hover>tbody>tr>td.info:hover,
.table-hover>tbody>tr>th.info:hover {
    background-color: #c4e3f3
}

.table>tbody>tr.warning>td,
.table>tbody>tr.warning>th,
.table>tbody>tr>td.warning,
.table>tbody>tr>th.warning,
.table>tfoot>tr.warning>td,
.table>tfoot>tr.warning>th,
.table>tfoot>tr>td.warning,
.table>tfoot>tr>th.warning,
.table>thead>tr.warning>td,
.table>thead>tr.warning>th,
.table>thead>tr>td.warning,
.table>thead>tr>th.warning {
    background-color: #fcf8e3
}

.table-hover>tbody>tr.warning:hover>td,
.table-hover>tbody>tr.warning:hover>th,
.table-hover>tbody>tr:hover>.warning,
.table-hover>tbody>tr>td.warning:hover,
.table-hover>tbody>tr>th.warning:hover {
    background-color: #faf2cc
}

.table>tbody>tr.danger>td,
.table>tbody>tr.danger>th,
.table>tbody>tr>td.danger,
.table>tbody>tr>th.danger,
.table>tfoot>tr.danger>td,
.table>tfoot>tr.danger>th,
.table>tfoot>tr>td.danger,
.table>tfoot>tr>th.danger,
.table>thead>tr.danger>td,
.table>thead>tr.danger>th,
.table>thead>tr>td.danger,
.table>thead>tr>th.danger {
    background-color: #f2dede
}

.table-hover>tbody>tr.danger:hover>td,
.table-hover>tbody>tr.danger:hover>th,
.table-hover>tbody>tr:hover>.danger,
.table-hover>tbody>tr>td.danger:hover,
.table-hover>tbody>tr>th.danger:hover {
    background-color: #ebcccc
}

.table-responsive {
    min-height: .01%;
    overflow-x: auto
}

@media screen and (max-width:767px) {
    .table-responsive {
        width: 100%;
        margin-bottom: 15px;
        overflow-y: hidden;
        -ms-overflow-style: -ms-autohiding-scrollbar;
        border: 1px solid #ddd
    }
    .table-responsive>.table {
        margin-bottom: 0
    }
    .table-responsive>.table>tbody>tr>td,
    .table-responsive>.table>tbody>tr>th,
    .table-responsive>.table>tfoot>tr>td,
    .table-responsive>.table>tfoot>tr>th,
    .table-responsive>.table>thead>tr>td,
    .table-responsive>.table>thead>tr>th {
        white-space: nowrap
    }
    .table-responsive>.table-bordered {
        border: 0
    }
    .table-responsive>.table-bordered>tbody>tr>td:first-child,
    .table-responsive>.table-bordered>tbody>tr>th:first-child,
    .table-responsive>.table-bordered>tfoot>tr>td:first-child,
    .table-responsive>.table-bordered>tfoot>tr>th:first-child,
    .table-responsive>.table-bordered>thead>tr>td:first-child,
    .table-responsive>.table-bordered>thead>tr>th:first-child {
        border-left: 0
    }
    .table-responsive>.table-bordered>tbody>tr>td:last-child,
    .table-responsive>.table-bordered>tbody>tr>th:last-child,
    .table-responsive>.table-bordered>tfoot>tr>td:last-child,
    .table-responsive>.table-bordered>tfoot>tr>th:last-child,
    .table-responsive>.table-bordered>thead>tr>td:last-child,
    .table-responsive>.table-bordered>thead>tr>th:last-child {
        border-right: 0
    }
    .table-responsive>.table-bordered>tbody>tr:last-child>td,
    .table-responsive>.table-bordered>tbody>tr:last-child>th,
    .table-responsive>.table-bordered>tfoot>tr:last-child>td,
    .table-responsive>.table-bordered>tfoot>tr:last-child>th {
        border-bottom: 0
    }
}

fieldset {
    min-width: 0;
    padding: 0;
    margin: 0;
    border: 0
}

legend {
    display: block;
    width: 100%;
    padding: 0;
    margin-bottom: 20px;
    font-size: 21px;
    line-height: inherit;
    color: #333;
    border: 0;
    border-bottom: 1px solid #e5e5e5
}

label {
    display: inline-block;
    max-width: 100%;
    margin-bottom: 5px;
    font-weight: 700
}

input[type=search] {
    -webkit-box-sizing: border-box;
    -moz-box-sizing: border-box;
    box-sizing: border-box;
    -webkit-appearance: none;
    -moz-appearance: none;
    appearance: none
}

input[type=checkbox],
input[type=radio] {
    margin: 4px 0 0;
    margin-top: 1px\9;
    line-height: normal
}

fieldset[disabled] input[type=checkbox],
fieldset[disabled] input[type=radio],
input[type=checkbox].disabled,
input[type=checkbox][disabled],
input[type=radio].disabled,
input[type=radio][disabled] {
    cursor: not-allowed
}

input[type=file] {
    display: block
}

input[type=range] {
    display: block;
    width: 100%
}

select[multiple],
select[size] {
    height: auto
}

input[type=checkbox]:focus,
input[type=file]:focus,
input[type=radio]:focus {
    outline: 5px auto -webkit-focus-ring-color;
    outline-offset: -2px
}

output {
    display: block;
    padding-top: 7px;
    font-size: 14px;
    line-height: 1.42857143;
    color: #555
}

.form-control {
    display: block;
    width: 100%;
    height: 34px;
    padding: 6px 12px;
    font-size: 14px;
    line-height: 1.42857143;
    color: #555;
    background-color: #fff;
    background-image: none;
    border: 1px solid #ccc;
    border-radius: 4px;
    -webkit-box-shadow: inset 0 1px 1px rgba(0, 0, 0, .075);
    box-shadow: inset 0 1px 1px rgba(0, 0, 0, .075);
    -webkit-transition: border-color ease-in-out .15s, box-shadow ease-in-out .15s;
    -o-transition: border-color ease-in-out .15s, box-shadow ease-in-out .15s;
    -webkit-transition: border-color ease-in-out .15s, -webkit-box-shadow ease-in-out .15s;
    transition: border-color ease-in-out .15s, -webkit-box-shadow ease-in-out .15s;
    transition: border-color ease-in-out .15s, box-shadow ease-in-out .15s;
    transition: border-color ease-in-out .15s, box-shadow ease-in-out .15s, -webkit-box-shadow ease-in-out .15s
}

.form-control:focus {
    border-color: #66afe9;
    outline: 0;
    -webkit-box-shadow: inset 0 1px 1px rgba(0, 0, 0, .075), 0 0 8px rgba(102, 175, 233, .6);
    box-shadow: inset 0 1px 1px rgba(0, 0, 0, .075), 0 0 8px rgba(102, 175, 233, .6)
}

.form-control::-moz-placeholder {
    color: #999;
    opacity: 1
}

.form-control:-ms-input-placeholder {
    color: #999
}

.form-control::-webkit-input-placeholder {
    color: #999
}

.form-control::-ms-expand {
    background-color: transparent;
    border: 0
}

.form-control[disabled],
.form-control[readonly],
fieldset[disabled] .form-control {
    background-color: #eee;
    opacity: 1
}

.form-control[disabled],
fieldset[disabled] .form-control {
    cursor: not-allowed
}

textarea.form-control {
    height: auto
}

@media screen and (-webkit-min-device-pixel-ratio:0) {
    input[type=date].form-control,
    input[type=datetime-local].form-control,
    input[type=month].form-control,
    input[type=time].form-control {
        line-height: 34px
    }
    .input-group-sm input[type=date],
    .input-group-sm input[type=datetime-local],
    .input-group-sm input[type=month],
    .input-group-sm input[type=time],
    input[type=date].input-sm,
    input[type=datetime-local].input-sm,
    input[type=month].input-sm,
    input[type=time].input-sm {
        line-height: 30px
    }
    .input-group-lg input[type=date],
    .input-group-lg input[type=datetime-local],
    .input-group-lg input[type=month],
    .input-group-lg input[type=time],
    input[type=date].input-lg,
    input[type=datetime-local].input-lg,
    input[type=month].input-lg,
    input[type=time].input-lg {
        line-height: 46px
    }
}

.form-group {
    margin-bottom: 15px
}

.checkbox,
.radio {
    position: relative;
    display: block;
    margin-top: 10px;
    margin-bottom: 10px
}

.checkbox.disabled label,
.radio.disabled label,
fieldset[disabled] .checkbox label,
fieldset[disabled] .radio label {
    cursor: not-allowed
}

.checkbox label,
.radio label {
    min-height: 20px;
    padding-left: 20px;
    margin-bottom: 0;
    font-weight: 400;
    cursor: pointer
}

.checkbox input[type=checkbox],
.checkbox-inline input[type=checkbox],
.radio input[type=radio],
.radio-inline input[type=radio] {
    position: absolute;
    margin-top: 4px\9;
    margin-left: -20px
}

.checkbox+.checkbox,
.radio+.radio {
    margin-top: -5px
}

.checkbox-inline,
.radio-inline {
    position: relative;
    display: inline-block;
    padding-left: 20px;
    margin-bottom: 0;
    font-weight: 400;
    vertical-align: middle;
    cursor: pointer
}

.checkbox-inline.disabled,
.radio-inline.disabled,
fieldset[disabled] .checkbox-inline,
fieldset[disabled] .radio-inline {
    cursor: not-allowed
}

.checkbox-inline+.checkbox-inline,
.radio-inline+.radio-inline {
    margin-top: 0;
    margin-left: 10px
}

.form-control-static {
    min-height: 34px;
    padding-top: 7px;
    padding-bottom: 7px;
    margin-bottom: 0
}

.form-control-static.input-lg,
.form-control-static.input-sm {
    padding-right: 0;
    padding-left: 0
}

.input-sm {
    height: 30px;
    padding: 5px 10px;
    font-size: 12px;
    line-height: 1.5;
    border-radius: 3px
}

select.input-sm {
    height: 30px;
    line-height: 30px
}

select[multiple].input-sm,
textarea.input-sm {
    height: auto
}

.form-group-sm .form-control {
    height: 30px;
    padding: 5px 10px;
    font-size: 12px;
    line-height: 1.5;
    border-radius: 3px
}

.form-group-sm select.form-control {
    height: 30px;
    line-height: 30px
}

.form-group-sm select[multiple].form-control,
.form-group-sm textarea.form-control {
    height: auto
}

.form-group-sm .form-control-static {
    height: 30px;
    min-height: 32px;
    padding: 6px 10px;
    font-size: 12px;
    line-height: 1.5
}

.input-lg {
    height: 46px;
    padding: 10px 16px;
    font-size: 18px;
    line-height: 1.3333333;
    border-radius: 6px
}

select.input-lg {
    height: 46px;
    line-height: 46px
}

select[multiple].input-lg,
textarea.input-lg {
    height: auto
}

.form-group-lg .form-control {
    height: 46px;
    padding: 10px 16px;
    font-size: 18px;
    line-height: 1.3333333;
    border-radius: 6px
}

.form-group-lg select.form-control {
    height: 46px;
    line-height: 46px
}

.form-group-lg select[multiple].form-control,
.form-group-lg textarea.form-control {
    height: auto
}

.form-group-lg .form-control-static {
    height: 46px;
    min-height: 38px;
    padding: 11px 16px;
    font-size: 18px;
    line-height: 1.3333333
}

.has-feedback {
    position: relative
}

.has-feedback .form-control {
    padding-right: 42.5px
}

.form-control-feedback {
    position: absolute;
    top: 0;
    right: 0;
    z-index: 2;
    display: block;
    width: 34px;
    height: 34px;
    line-height: 34px;
    text-align: center;
    pointer-events: none
}

.form-group-lg .form-control+.form-control-feedback,
.input-group-lg+.form-control-feedback,
.input-lg+.form-control-feedback {
    width: 46px;
    height: 46px;
    line-height: 46px
}

.form-group-sm .form-control+.form-control-feedback,
.input-group-sm+.form-control-feedback,
.input-sm+.form-control-feedback {
    width: 30px;
    height: 30px;
    line-height: 30px
}

.has-success .checkbox,
.has-success .checkbox-inline,
.has-success .control-label,
.has-success .help-block,
.has-success .radio,
.has-success .radio-inline,
.has-success.checkbox label,
.has-success.checkbox-inline label,
.has-success.radio label,
.has-success.radio-inline label {
    color: #3c763d
}

.has-success .form-control {
    border-color: #3c763d;
    -webkit-box-shadow: inset 0 1px 1px rgba(0, 0, 0, .075);
    box-shadow: inset 0 1px 1px rgba(0, 0, 0, .075)
}

.has-success .form-control:focus {
    border-color: #2b542c;
    -webkit-box-shadow: inset 0 1px 1px rgba(0, 0, 0, .075), 0 0 6px #67b168;
    box-shadow: inset 0 1px 1px rgba(0, 0, 0, .075), 0 0 6px #67b168
}

.has-success .input-group-addon {
    color: #3c763d;
    background-color: #dff0d8;
    border-color: #3c763d
}

.has-success .form-control-feedback {
    color: #3c763d
}

.has-warning .checkbox,
.has-warning .checkbox-inline,
.has-warning .control-label,
.has-warning .help-block,
.has-warning .radio,
.has-warning .radio-inline,
.has-warning.checkbox label,
.has-warning.checkbox-inline label,
.has-warning.radio label,
.has-warning.radio-inline label {
    color: #8a6d3b
}

.has-warning .form-control {
    border-color: #8a6d3b;
    -webkit-box-shadow: inset 0 1px 1px rgba(0, 0, 0, .075);
    box-shadow: inset 0 1px 1px rgba(0, 0, 0, .075)
}

.has-warning .form-control:focus {
    border-color: #66512c;
    -webkit-box-shadow: inset 0 1px 1px rgba(0, 0, 0, .075), 0 0 6px #c0a16b;
    box-shadow: inset 0 1px 1px rgba(0, 0, 0, .075), 0 0 6px #c0a16b
}

.has-warning .input-group-addon {
    color: #8a6d3b;
    background-color: #fcf8e3;
    border-color: #8a6d3b
}

.has-warning .form-control-feedback {
    color: #8a6d3b
}

.has-error .checkbox,
.has-error .checkbox-inline,
.has-error .control-label,
.has-error .help-block,
.has-error .radio,
.has-error .radio-inline,
.has-error.checkbox label,
.has-error.checkbox-inline label,
.has-error.radio label,
.has-error.radio-inline label {
    color: #a94442
}

.has-error .form-control {
    border-color: #a94442;
    -webkit-box-shadow: inset 0 1px 1px rgba(0, 0, 0, .075);
    box-shadow: inset 0 1px 1px rgba(0, 0, 0, .075)
}

.has-error .form-control:focus {
    border-color: #843534;
    -webkit-box-shadow: inset 0 1px 1px rgba(0, 0, 0, .075), 0 0 6px #ce8483;
    box-shadow: inset 0 1px 1px rgba(0, 0, 0, .075), 0 0 6px #ce8483
}

.has-error .input-group-addon {
    color: #a94442;
    background-color: #f2dede;
    border-color: #a94442
}

.has-error .form-control-feedback {
    color: #a94442
}

.has-feedback label~.form-control-feedback {
    top: 25px
}

.has-feedback label.sr-only~.form-control-feedback {
    top: 0
}

.help-block {
    display: block;
    margin-top: 5px;
    margin-bottom: 10px;
    color: #737373
}

@media (min-width:768px) {
    .form-inline .form-group {
        display: inline-block;
        margin-bottom: 0;
        vertical-align: middle
    }
    .form-inline .form-control {
        display: inline-block;
        width: auto;
        vertical-align: middle
    }
    .form-inline .form-control-static {
        display: inline-block
    }
    .form-inline .input-group {
        display: inline-table;
        vertical-align: middle
    }
    .form-inline .input-group .form-control,
    .form-inline .input-group .input-group-addon,
    .form-inline .input-group .input-group-btn {
        width: auto
    }
    .form-inline .input-group>.form-control {
        width: 100%
    }
    .form-inline .control-label {
        margin-bottom: 0;
        vertical-align: middle
    }
    .form-inline .checkbox,
    .form-inline .radio {
        display: inline-block;
        margin-top: 0;
        margin-bottom: 0;
        vertical-align: middle
    }
    .form-inline .checkbox label,
    .form-inline .radio label {
        padding-left: 0
    }
    .form-inline .checkbox input[type=checkbox],
    .form-inline .radio input[type=radio] {
        position: relative;
        margin-left: 0
    }
    .form-inline .has-feedback .form-control-feedback {
        top: 0
    }
}

.form-horizontal .checkbox,
.form-horizontal .checkbox-inline,
.form-horizontal .radio,
.form-horizontal .radio-inline {
    padding-top: 7px;
    margin-top: 0;
    margin-bottom: 0
}

.form-horizontal .checkbox,
.form-horizontal .radio {
    min-height: 27px
}

.form-horizontal .form-group {
    margin-right: -15px;
    margin-left: -15px
}

@media (min-width:768px) {
    .form-horizontal .control-label {
        padding-top: 7px;
        margin-bottom: 0;
        text-align: right
    }
}

.form-horizontal .has-feedback .form-control-feedback {
    right: 15px
}

@media (min-width:768px) {
    .form-horizontal .form-group-lg .control-label {
        padding-top: 11px;
        font-size: 18px
    }
}

@media (min-width:768px) {
    .form-horizontal .form-group-sm .control-label {
        padding-top: 6px;
        font-size: 12px
    }
}

.btn {
    display: inline-block;
    margin-bottom: 0;
    font-weight: 400;
    text-align: center;
    white-space: nowrap;
    vertical-align: middle;
    -ms-touch-action: manipulation;
    touch-action: manipulation;
    cursor: pointer;
    background-image: none;
    border: 1px solid transparent;
    padding: 6px 12px;
    font-size: 14px;
    line-height: 1.42857143;
    border-radius: 4px;
    -webkit-user-select: none;
    -moz-user-select: none;
    -ms-user-select: none;
    user-select: none
}

.btn.active.focus,
.btn.active:focus,
.btn.focus,
.btn:active.focus,
.btn:active:focus,
.btn:focus {
    outline: 5px auto -webkit-focus-ring-color;
    outline-offset: -2px
}

.btn.focus,
.btn:focus,
.btn:hover {
    color: #333;
    text-decoration: none
}

.btn.active,
.btn:active {
    background-image: none;
    outline: 0;
    -webkit-box-shadow: inset 0 3px 5px rgba(0, 0, 0, .125);
    box-shadow: inset 0 3px 5px rgba(0, 0, 0, .125)
}

.btn.disabled,
.btn[disabled],
fieldset[disabled] .btn {
    cursor: not-allowed;
    filter: alpha(opacity=65);
    opacity: .65;
    -webkit-box-shadow: none;
    box-shadow: none
}

a.btn.disabled,
fieldset[disabled] a.btn {
    pointer-events: none
}

.btn-default {
    color: #333;
    background-color: #fff;
    border-color: #ccc
}

.btn-default.focus,
.btn-default:focus {
    color: #333;
    background-color: #e6e6e6;
    border-color: #8c8c8c
}

.btn-default:hover {
    color: #333;
    background-color: #e6e6e6;
    border-color: #adadad
}

.btn-default.active,
.btn-default:active,
.open>.dropdown-toggle.btn-default {
    color: #333;
    background-color: #e6e6e6;
    background-image: none;
    border-color: #adadad
}

.btn-default.active.focus,
.btn-default.active:focus,
.btn-default.active:hover,
.btn-default:active.focus,
.btn-default:active:focus,
.btn-default:active:hover,
.open>.dropdown-toggle.btn-default.focus,
.open>.dropdown-toggle.btn-default:focus,
.open>.dropdown-toggle.btn-default:hover {
    color: #333;
    background-color: #d4d4d4;
    border-color: #8c8c8c
}

.btn-default.disabled.focus,
.btn-default.disabled:focus,
.btn-default.disabled:hover,
.btn-default[disabled].focus,
.btn-default[disabled]:focus,
.btn-default[disabled]:hover,
fieldset[disabled] .btn-default.focus,
fieldset[disabled] .btn-default:focus,
fieldset[disabled] .btn-default:hover {
    background-color: #fff;
    border-color: #ccc
}

.btn-default .badge {
    color: #fff;
    background-color: #333
}

.btn-primary {
    color: #fff;
    background-color: #337ab7;
    border-color: #2e6da4
}

.btn-primary.focus,
.btn-primary:focus {
    color: #fff;
    background-color: #286090;
    border-color: #122b40
}

.btn-primary:hover {
    color: #fff;
    background-color: #286090;
    border-color: #204d74
}

.btn-primary.active,
.btn-primary:active,
.open>.dropdown-toggle.btn-primary {
    color: #fff;
    background-color: #286090;
    background-image: none;
    border-color: #204d74
}

.btn-primary.active.focus,
.btn-primary.active:focus,
.btn-primary.active:hover,
.btn-primary:active.focus,
.btn-primary:active:focus,
.btn-primary:active:hover,
.open>.dropdown-toggle.btn-primary.focus,
.open>.dropdown-toggle.btn-primary:focus,
.open>.dropdown-toggle.btn-primary:hover {
    color: #fff;
    background-color: #204d74;
    border-color: #122b40
}

.btn-primary.disabled.focus,
.btn-primary.disabled:focus,
.btn-primary.disabled:hover,
.btn-primary[disabled].focus,
.btn-primary[disabled]:focus,
.btn-primary[disabled]:hover,
fieldset[disabled] .btn-primary.focus,
fieldset[disabled] .btn-primary:focus,
fieldset[disabled] .btn-primary:hover {
    background-color: #337ab7;
    border-color: #2e6da4
}

.btn-primary .badge {
    color: #337ab7;
    background-color: #fff
}

.btn-success {
    color: #fff;
    background-color: #5cb85c;
    border-color: #4cae4c
}

.btn-success.focus,
.btn-success:focus {
    color: #fff;
    background-color: #449d44;
    border-color: #255625
}

.btn-success:hover {
    color: #fff;
    background-color: #449d44;
    border-color: #398439
}

.btn-success.active,
.btn-success:active,
.open>.dropdown-toggle.btn-success {
    color: #fff;
    background-color: #449d44;
    background-image: none;
    border-color: #398439
}

.btn-success.active.focus,
.btn-success.active:focus,
.btn-success.active:hover,
.btn-success:active.focus,
.btn-success:active:focus,
.btn-success:active:hover,
.open>.dropdown-toggle.btn-success.focus,
.open>.dropdown-toggle.btn-success:focus,
.open>.dropdown-toggle.btn-success:hover {
    color: #fff;
    background-color: #398439;
    border-color: #255625
}

.btn-success.disabled.focus,
.btn-success.disabled:focus,
.btn-success.disabled:hover,
.btn-success[disabled].focus,
.btn-success[disabled]:focus,
.btn-success[disabled]:hover,
fieldset[disabled] .btn-success.focus,
fieldset[disabled] .btn-success:focus,
fieldset[disabled] .btn-success:hover {
    background-color: #5cb85c;
    border-color: #4cae4c
}

.btn-success .badge {
    color: #5cb85c;
    background-color: #fff
}

.btn-info {
    color: #fff;
    background-color: #5bc0de;
    border-color: #46b8da
}

.btn-info.focus,
.btn-info:focus {
    color: #fff;
    background-color: #31b0d5;
    border-color: #1b6d85
}

.btn-info:hover {
    color: #fff;
    background-color: #31b0d5;
    border-color: #269abc
}

.btn-info.active,
.btn-info:active,
.open>.dropdown-toggle.btn-info {
    color: #fff;
    background-color: #31b0d5;
    background-image: none;
    border-color: #269abc
}

.btn-info.active.focus,
.btn-info.active:focus,
.btn-info.active:hover,
.btn-info:active.focus,
.btn-info:active:focus,
.btn-info:active:hover,
.open>.dropdown-toggle.btn-info.focus,
.open>.dropdown-toggle.btn-info:focus,
.open>.dropdown-toggle.btn-info:hover {
    color: #fff;
    background-color: #269abc;
    border-color: #1b6d85
}

.btn-info.disabled.focus,
.btn-info.disabled:focus,
.btn-info.disabled:hover,
.btn-info[disabled].focus,
.btn-info[disabled]:focus,
.btn-info[disabled]:hover,
fieldset[disabled] .btn-info.focus,
fieldset[disabled] .btn-info:focus,
fieldset[disabled] .btn-info:hover {
    background-color: #5bc0de;
    border-color: #46b8da
}

.btn-info .badge {
    color: #5bc0de;
    background-color: #fff
}

.btn-warning {
    color: #fff;
    background-color: #f0ad4e;
    border-color: #eea236
}

.btn-warning.focus,
.btn-warning:focus {
    color: #fff;
    background-color: #ec971f;
    border-color: #985f0d
}

.btn-warning:hover {
    color: #fff;
    background-color: #ec971f;
    border-color: #d58512
}

.btn-warning.active,
.btn-warning:active,
.open>.dropdown-toggle.btn-warning {
    color: #fff;
    background-color: #ec971f;
    background-image: none;
    border-color: #d58512
}

.btn-warning.active.focus,
.btn-warning.active:focus,
.btn-warning.active:hover,
.btn-warning:active.focus,
.btn-warning:active:focus,
.btn-warning:active:hover,
.open>.dropdown-toggle.btn-warning.focus,
.open>.dropdown-toggle.btn-warning:focus,
.open>.dropdown-toggle.btn-warning:hover {
    color: #fff;
    background-color: #d58512;
    border-color: #985f0d
}

.btn-warning.disabled.focus,
.btn-warning.disabled:focus,
.btn-warning.disabled:hover,
.btn-warning[disabled].focus,
.btn-warning[disabled]:focus,
.btn-warning[disabled]:hover,
fieldset[disabled] .btn-warning.focus,
fieldset[disabled] .btn-warning:focus,
fieldset[disabled] .btn-warning:hover {
    background-color: #f0ad4e;
    border-color: #eea236
}

.btn-warning .badge {
    color: #f0ad4e;
    background-color: #fff
}

.btn-danger {
    color: #fff;
    background-color: #d9534f;
    border-color: #d43f3a
}

.btn-danger.focus,
.btn-danger:focus {
    color: #fff;
    background-color: #c9302c;
    border-color: #761c19
}

.btn-danger:hover {
    color: #fff;
    background-color: #c9302c;
    border-color: #ac2925
}

.btn-danger.active,
.btn-danger:active,
.open>.dropdown-toggle.btn-danger {
    color: #fff;
    background-color: #c9302c;
    background-image: none;
    border-color: #ac2925
}

.btn-danger.active.focus,
.btn-danger.active:focus,
.btn-danger.active:hover,
.btn-danger:active.focus,
.btn-danger:active:focus,
.btn-danger:active:hover,
.open>.dropdown-toggle.btn-danger.focus,
.open>.dropdown-toggle.btn-danger:focus,
.open>.dropdown-toggle.btn-danger:hover {
    color: #fff;
    background-color: #ac2925;
    border-color: #761c19
}

.btn-danger.disabled.focus,
.btn-danger.disabled:focus,
.btn-danger.disabled:hover,
.btn-danger[disabled].focus,
.btn-danger[disabled]:focus,
.btn-danger[disabled]:hover,
fieldset[disabled] .btn-danger.focus,
fieldset[disabled] .btn-danger:focus,
fieldset[disabled] .btn-danger:hover {
    background-color: #d9534f;
    border-color: #d43f3a
}

.btn-danger .badge {
    color: #d9534f;
    background-color: #fff
}

.btn-link {
    font-weight: 400;
    color: #337ab7;
    border-radius: 0
}

.btn-link,
.btn-link.active,
.btn-link:active,
.btn-link[disabled],
fieldset[disabled] .btn-link {
    background-color: transparent;
    -webkit-box-shadow: none;
    box-shadow: none
}

.btn-link,
.btn-link:active,
.btn-link:focus,
.btn-link:hover {
    border-color: transparent
}

.btn-link:focus,
.btn-link:hover {
    color: #23527c;
    text-decoration: underline;
    background-color: transparent
}

.btn-link[disabled]:focus,
.btn-link[disabled]:hover,
fieldset[disabled] .btn-link:focus,
fieldset[disabled] .btn-link:hover {
    color: #777;
    text-decoration: none
}

.btn-group-lg>.btn,
.btn-lg {
    padding: 10px 16px;
    font-size: 18px;
    line-height: 1.3333333;
    border-radius: 6px
}

.btn-group-sm>.btn,
.btn-sm {
    padding: 5px 10px;
    font-size: 12px;
    line-height: 1.5;
    border-radius: 3px
}

.btn-group-xs>.btn,
.btn-xs {
    padding: 1px 5px;
    font-size: 12px;
    line-height: 1.5;
    border-radius: 3px
}

.btn-block {
    display: block;
    width: 100%
}

.btn-block+.btn-block {
    margin-top: 5px
}

input[type=button].btn-block,
input[type=reset].btn-block,
input[type=submit].btn-block {
    width: 100%
}

.fade {
    opacity: 0;
    -webkit-transition: opacity .15s linear;
    -o-transition: opacity .15s linear;
    transition: opacity .15s linear
}

.fade.in {
    opacity: 1
}

.collapse {
    display: none
}

.collapse.in {
    display: block
}

tr.collapse.in {
    display: table-row
}

tbody.collapse.in {
    display: table-row-group
}

.collapsing {
    position: relative;
    height: 0;
    overflow: hidden;
    -webkit-transition-property: height, visibility;
    -o-transition-property: height, visibility;
    transition-property: height, visibility;
    -webkit-transition-duration: .35s;
    -o-transition-duration: .35s;
    transition-duration: .35s;
    -webkit-transition-timing-function: ease;
    -o-transition-timing-function: ease;
    transition-timing-function: ease
}

.caret {
    display: inline-block;
    width: 0;
    height: 0;
    margin-left: 2px;
    vertical-align: middle;
    border-top: 4px dashed;
    border-top: 4px solid\9;
    border-right: 4px solid transparent;
    border-left: 4px solid transparent
}

.dropdown,
.dropup {
    position: relative
}

.dropdown-toggle:focus {
    outline: 0
}

.dropdown-menu {
    position: absolute;
    top: 100%;
    left: 0;
    z-index: 1000;
    display: none;
    float: left;
    min-width: 160px;
    padding: 5px 0;
    margin: 2px 0 0;
    font-size: 14px;
    text-align: left;
    list-style: none;
    background-color: #fff;
    background-clip: padding-box;
    border: 1px solid #ccc;
    border: 1px solid rgba(0, 0, 0, .15);
    border-radius: 4px;
    -webkit-box-shadow: 0 6px 12px rgba(0, 0, 0, .175);
    box-shadow: 0 6px 12px rgba(0, 0, 0, .175)
}

.dropdown-menu.pull-right {
    right: 0;
    left: auto
}

.dropdown-menu .divider {
    height: 1px;
    margin: 9px 0;
    overflow: hidden;
    background-color: #e5e5e5
}

.dropdown-menu>li>a {
    display: block;
    padding: 3px 20px;
    clear: both;
    font-weight: 400;
    line-height: 1.42857143;
    color: #333;
    white-space: nowrap
}

.dropdown-menu>li>a:focus,
.dropdown-menu>li>a:hover {
    color: #262626;
    text-decoration: none;
    background-color: #f5f5f5
}

.dropdown-menu>.active>a,
.dropdown-menu>.active>a:focus,
.dropdown-menu>.active>a:hover {
    color: #fff;
    text-decoration: none;
    background-color: #337ab7;
    outline: 0
}

.dropdown-menu>.disabled>a,
.dropdown-menu>.disabled>a:focus,
.dropdown-menu>.disabled>a:hover {
    color: #777
}

.dropdown-menu>.disabled>a:focus,
.dropdown-menu>.disabled>a:hover {
    text-decoration: none;
    cursor: not-allowed;
    background-color: transparent;
    background-image: none;
    filter: progid: DXImageTransform.Microsoft.gradient(enabled=false)
}

.open>.dropdown-menu {
    display: block
}

.open>a {
    outline: 0
}

.dropdown-menu-right {
    right: 0;
    left: auto
}

.dropdown-menu-left {
    right: auto;
    left: 0
}

.dropdown-header {
    display: block;
    padding: 3px 20px;
    font-size: 12px;
    line-height: 1.42857143;
    color: #777;
    white-space: nowrap
}

.dropdown-backdrop {
    position: fixed;
    top: 0;
    right: 0;
    bottom: 0;
    left: 0;
    z-index: 990
}

.pull-right>.dropdown-menu {
    right: 0;
    left: auto
}

.dropup .caret,
.navbar-fixed-bottom .dropdown .caret {
    content: "";
    border-top: 0;
    border-bottom: 4px dashed;
    border-bottom: 4px solid\9
}

.dropup .dropdown-menu,
.navbar-fixed-bottom .dropdown .dropdown-menu {
    top: auto;
    bottom: 100%;
    margin-bottom: 2px
}

@media (min-width:768px) {
    .navbar-right .dropdown-menu {
        right: 0;
        left: auto
    }
    .navbar-right .dropdown-menu-left {
        right: auto;
        left: 0
    }
}

.btn-group,
.btn-group-vertical {
    position: relative;
    display: inline-block;
    vertical-align: middle
}

.btn-group-vertical>.btn,
.btn-group>.btn {
    position: relative;
    float: left
}

.btn-group-vertical>.btn.active,
.btn-group-vertical>.btn:active,
.btn-group-vertical>.btn:focus,
.btn-group-vertical>.btn:hover,
.btn-group>.btn.active,
.btn-group>.btn:active,
.btn-group>.btn:focus,
.btn-group>.btn:hover {
    z-index: 2
}

.btn-group .btn+.btn,
.btn-group .btn+.btn-group,
.btn-group .btn-group+.btn,
.btn-group .btn-group+.btn-group {
    margin-left: -1px
}

.btn-toolbar {
    margin-left: -5px
}

.btn-toolbar .btn,
.btn-toolbar .btn-group,
.btn-toolbar .input-group {
    float: left
}

.btn-toolbar>.btn,
.btn-toolbar>.btn-group,
.btn-toolbar>.input-group {
    margin-left: 5px
}

.btn-group>.btn:not(:first-child):not(:last-child):not(.dropdown-toggle) {
    border-radius: 0
}

.btn-group>.btn:first-child {
    margin-left: 0
}

.btn-group>.btn:first-child:not(:last-child):not(.dropdown-toggle) {
    border-top-right-radius: 0;
    border-bottom-right-radius: 0
}

.btn-group>.btn:last-child:not(:first-child),
.btn-group>.dropdown-toggle:not(:first-child) {
    border-top-left-radius: 0;
    border-bottom-left-radius: 0
}

.btn-group>.btn-group {
    float: left
}

.btn-group>.btn-group:not(:first-child):not(:last-child)>.btn {
    border-radius: 0
}

.btn-group>.btn-group:first-child:not(:last-child)>.btn:last-child,
.btn-group>.btn-group:first-child:not(:last-child)>.dropdown-toggle {
    border-top-right-radius: 0;
    border-bottom-right-radius: 0
}

.btn-group>.btn-group:last-child:not(:first-child)>.btn:first-child {
    border-top-left-radius: 0;
    border-bottom-left-radius: 0
}

.btn-group .dropdown-toggle:active,
.btn-group.open .dropdown-toggle {
    outline: 0
}

.btn-group>.btn+.dropdown-toggle {
    padding-right: 8px;
    padding-left: 8px
}

.btn-group>.btn-lg+.dropdown-toggle {
    padding-right: 12px;
    padding-left: 12px
}

.btn-group.open .dropdown-toggle {
    -webkit-box-shadow: inset 0 3px 5px rgba(0, 0, 0, .125);
    box-shadow: inset 0 3px 5px rgba(0, 0, 0, .125)
}

.btn-group.open .dropdown-toggle.btn-link {
    -webkit-box-shadow: none;
    box-shadow: none
}

.btn .caret {
    margin-left: 0
}

.btn-lg .caret {
    border-width: 5px 5px 0;
    border-bottom-width: 0
}

.dropup .btn-lg .caret {
    border-width: 0 5px 5px
}

.btn-group-vertical>.btn,
.btn-group-vertical>.btn-group,
.btn-group-vertical>.btn-group>.btn {
    display: block;
    float: none;
    width: 100%;
    max-width: 100%
}

.btn-group-vertical>.btn-group>.btn {
    float: none
}

.btn-group-vertical>.btn+.btn,
.btn-group-vertical>.btn+.btn-group,
.btn-group-vertical>.btn-group+.btn,
.btn-group-vertical>.btn-group+.btn-group {
    margin-top: -1px;
    margin-left: 0
}

.btn-group-vertical>.btn:not(:first-child):not(:last-child) {
    border-radius: 0
}

.btn-group-vertical>.btn:first-child:not(:last-child) {
    border-top-left-radius: 4px;
    border-top-right-radius: 4px;
    border-bottom-right-radius: 0;
    border-bottom-left-radius: 0
}

.btn-group-vertical>.btn:last-child:not(:first-child) {
    border-top-left-radius: 0;
    border-top-right-radius: 0;
    border-bottom-right-radius: 4px;
    border-bottom-left-radius: 4px
}

.btn-group-vertical>.btn-group:not(:first-child):not(:last-child)>.btn {
    border-radius: 0
}

.btn-group-vertical>.btn-group:first-child:not(:last-child)>.btn:last-child,
.btn-group-vertical>.btn-group:first-child:not(:last-child)>.dropdown-toggle {
    border-bottom-right-radius: 0;
    border-bottom-left-radius: 0
}

.btn-group-vertical>.btn-group:last-child:not(:first-child)>.btn:first-child {
    border-top-left-radius: 0;
    border-top-right-radius: 0
}

.btn-group-justified {
    display: table;
    width: 100%;
    table-layout: fixed;
    border-collapse: separate
}

.btn-group-justified>.btn,
.btn-group-justified>.btn-group {
    display: table-cell;
    float: none;
    width: 1%
}

.btn-group-justified>.btn-group .btn {
    width: 100%
}

.btn-group-justified>.btn-group .dropdown-menu {
    left: auto
}

[data-toggle=buttons]>.btn input[type=checkbox],
[data-toggle=buttons]>.btn input[type=radio],
[data-toggle=buttons]>.btn-group>.btn input[type=checkbox],
[data-toggle=buttons]>.btn-group>.btn input[type=radio] {
    position: absolute;
    clip: rect(0, 0, 0, 0);
    pointer-events: none
}

.input-group {
    position: relative;
    display: table;
    border-collapse: separate
}

.input-group[class*=col-] {
    float: none;
    padding-right: 0;
    padding-left: 0
}

.input-group .form-control {
    position: relative;
    z-index: 2;
    float: left;
    width: 100%;
    margin-bottom: 0
}

.input-group .form-control:focus {
    z-index: 3
}

.input-group-lg>.form-control,
.input-group-lg>.input-group-addon,
.input-group-lg>.input-group-btn>.btn {
    height: 46px;
    padding: 10px 16px;
    font-size: 18px;
    line-height: 1.3333333;
    border-radius: 6px
}

select.input-group-lg>.form-control,
select.input-group-lg>.input-group-addon,
select.input-group-lg>.input-group-btn>.btn {
    height: 46px;
    line-height: 46px
}

select[multiple].input-group-lg>.form-control,
select[multiple].input-group-lg>.input-group-addon,
select[multiple].input-group-lg>.input-group-btn>.btn,
textarea.input-group-lg>.form-control,
textarea.input-group-lg>.input-group-addon,
textarea.input-group-lg>.input-group-btn>.btn {
    height: auto
}

.input-group-sm>.form-control,
.input-group-sm>.input-group-addon,
.input-group-sm>.input-group-btn>.btn {
    height: 30px;
    padding: 5px 10px;
    font-size: 12px;
    line-height: 1.5;
    border-radius: 3px
}

select.input-group-sm>.form-control,
select.input-group-sm>.input-group-addon,
select.input-group-sm>.input-group-btn>.btn {
    height: 30px;
    line-height: 30px
}

select[multiple].input-group-sm>.form-control,
select[multiple].input-group-sm>.input-group-addon,
select[multiple].input-group-sm>.input-group-btn>.btn,
textarea.input-group-sm>.form-control,
textarea.input-group-sm>.input-group-addon,
textarea.input-group-sm>.input-group-btn>.btn {
    height: auto
}

.input-group .form-control,
.input-group-addon,
.input-group-btn {
    display: table-cell
}

.input-group .form-control:not(:first-child):not(:last-child),
.input-group-addon:not(:first-child):not(:last-child),
.input-group-btn:not(:first-child):not(:last-child) {
    border-radius: 0
}

.input-group-addon,
.input-group-btn {
    width: 1%;
    white-space: nowrap;
    vertical-align: middle
}

.input-group-addon {
    padding: 6px 12px;
    font-size: 14px;
    font-weight: 400;
    line-height: 1;
    color: #555;
    text-align: center;
    background-color: #eee;
    border: 1px solid #ccc;
    border-radius: 4px
}

.input-group-addon.input-sm {
    padding: 5px 10px;
    font-size: 12px;
    border-radius: 3px
}

.input-group-addon.input-lg {
    padding: 10px 16px;
    font-size: 18px;
    border-radius: 6px
}

.input-group-addon input[type=checkbox],
.input-group-addon input[type=radio] {
    margin-top: 0
}

.input-group .form-control:first-child,
.input-group-addon:first-child,
.input-group-btn:first-child>.btn,
.input-group-btn:first-child>.btn-group>.btn,
.input-group-btn:first-child>.dropdown-toggle,
.input-group-btn:last-child>.btn-group:not(:last-child)>.btn,
.input-group-btn:last-child>.btn:not(:last-child):not(.dropdown-toggle) {
    border-top-right-radius: 0;
    border-bottom-right-radius: 0
}

.input-group-addon:first-child {
    border-right: 0
}

.input-group .form-control:last-child,
.input-group-addon:last-child,
.input-group-btn:first-child>.btn-group:not(:first-child)>.btn,
.input-group-btn:first-child>.btn:not(:first-child),
.input-group-btn:last-child>.btn,
.input-group-btn:last-child>.btn-group>.btn,
.input-group-btn:last-child>.dropdown-toggle {
    border-top-left-radius: 0;
    border-bottom-left-radius: 0
}

.input-group-addon:last-child {
    border-left: 0
}

.input-group-btn {
    position: relative;
    font-size: 0;
    white-space: nowrap
}

.input-group-btn>.btn {
    position: relative
}

.input-group-btn>.btn+.btn {
    margin-left: -1px
}

.input-group-btn>.btn:active,
.input-group-btn>.btn:focus,
.input-group-btn>.btn:hover {
    z-index: 2
}

.input-group-btn:first-child>.btn,
.input-group-btn:first-child>.btn-group {
    margin-right: -1px
}

.input-group-btn:last-child>.btn,
.input-group-btn:last-child>.btn-group {
    z-index: 2;
    margin-left: -1px
}

.nav {
    padding-left: 0;
    margin-bottom: 0;
    list-style: none
}

.nav>li {
    position: relative;
    display: block
}

.nav>li>a {
    position: relative;
    display: block;
    padding: 10px 15px
}

.nav>li>a:focus,
.nav>li>a:hover {
    text-decoration: none;
    background-color: #eee
}

.nav>li.disabled>a {
    color: #777
}

.nav>li.disabled>a:focus,
.nav>li.disabled>a:hover {
    color: #777;
    text-decoration: none;
    cursor: not-allowed;
    background-color: transparent
}

.nav .open>a,
.nav .open>a:focus,
.nav .open>a:hover {
    background-color: #eee;
    border-color: #337ab7
}

.nav .nav-divider {
    height: 1px;
    margin: 9px 0;
    overflow: hidden;
    background-color: #e5e5e5
}

.nav>li>a>img {
    max-width: none
}

.nav-tabs {
    border-bottom: 1px solid #ddd
}

.nav-tabs>li {
    float: left;
    margin-bottom: -1px
}

.nav-tabs>li>a {
    margin-right: 2px;
    line-height: 1.42857143;
    border: 1px solid transparent;
    border-radius: 4px 4px 0 0
}

.nav-tabs>li>a:hover {
    border-color: #eee #eee #ddd
}

.nav-tabs>li.active>a,
.nav-tabs>li.active>a:focus,
.nav-tabs>li.active>a:hover {
    color: #555;
    cursor: default;
    background-color: #fff;
    border: 1px solid #ddd;
    border-bottom-color: transparent
}

.nav-tabs.nav-justified {
    width: 100%;
    border-bottom: 0
}

.nav-tabs.nav-justified>li {
    float: none
}

.nav-tabs.nav-justified>li>a {
    margin-bottom: 5px;
    text-align: center
}

.nav-tabs.nav-justified>.dropdown .dropdown-menu {
    top: auto;
    left: auto
}

@media (min-width:768px) {
    .nav-tabs.nav-justified>li {
        display: table-cell;
        width: 1%
    }
    .nav-tabs.nav-justified>li>a {
        margin-bottom: 0
    }
}

.nav-tabs.nav-justified>li>a {
    margin-right: 0;
    border-radius: 4px
}

.nav-tabs.nav-justified>.active>a,
.nav-tabs.nav-justified>.active>a:focus,
.nav-tabs.nav-justified>.active>a:hover {
    border: 1px solid #ddd
}

@media (min-width:768px) {
    .nav-tabs.nav-justified>li>a {
        border-bottom: 1px solid #ddd;
        border-radius: 4px 4px 0 0
    }
    .nav-tabs.nav-justified>.active>a,
    .nav-tabs.nav-justified>.active>a:focus,
    .nav-tabs.nav-justified>.active>a:hover {
        border-bottom-color: #fff
    }
}

.nav-pills>li {
    float: left
}

.nav-pills>li>a {
    border-radius: 4px
}

.nav-pills>li+li {
    margin-left: 2px
}

.nav-pills>li.active>a,
.nav-pills>li.active>a:focus,
.nav-pills>li.active>a:hover {
    color: #fff;
    background-color: #337ab7
}

.nav-stacked>li {
    float: none
}

.nav-stacked>li+li {
    margin-top: 2px;
    margin-left: 0
}

.nav-justified {
    width: 100%
}

.nav-justified>li {
    float: none
}

.nav-justified>li>a {
    margin-bottom: 5px;
    text-align: center
}

.nav-justified>.dropdown .dropdown-menu {
    top: auto;
    left: auto
}

@media (min-width:768px) {
    .nav-justified>li {
        display: table-cell;
        width: 1%
    }
    .nav-justified>li>a {
        margin-bottom: 0
    }
}

.nav-tabs-justified {
    border-bottom: 0
}

.nav-tabs-justified>li>a {
    margin-right: 0;
    border-radius: 4px
}

.nav-tabs-justified>.active>a,
.nav-tabs-justified>.active>a:focus,
.nav-tabs-justified>.active>a:hover {
    border: 1px solid #ddd
}

@media (min-width:768px) {
    .nav-tabs-justified>li>a {
        border-bottom: 1px solid #ddd;
        border-radius: 4px 4px 0 0
    }
    .nav-tabs-justified>.active>a,
    .nav-tabs-justified>.active>a:focus,
    .nav-tabs-justified>.active>a:hover {
        border-bottom-color: #fff
    }
}

.tab-content>.tab-pane {
    display: none
}

.tab-content>.active {
    display: block
}

.nav-tabs .dropdown-menu {
    margin-top: -1px;
    border-top-left-radius: 0;
    border-top-right-radius: 0
}

.navbar {
    position: relative;
    min-height: 50px;
    margin-bottom: 20px;
    border: 1px solid transparent
}

@media (min-width:768px) {
    .navbar {
        border-radius: 4px
    }
}

@media (min-width:768px) {
    .navbar-header {
        float: left
    }
}

.navbar-collapse {
    padding-right: 15px;
    padding-left: 15px;
    overflow-x: visible;
    border-top: 1px solid transparent;
    -webkit-box-shadow: inset 0 1px 0 rgba(255, 255, 255, .1);
    box-shadow: inset 0 1px 0 rgba(255, 255, 255, .1);
    -webkit-overflow-scrolling: touch
}

.navbar-collapse.in {
    overflow-y: auto
}

@media (min-width:768px) {
    .navbar-collapse {
        width: auto;
        border-top: 0;
        -webkit-box-shadow: none;
        box-shadow: none
    }
    .navbar-collapse.collapse {
        display: block!important;
        height: auto!important;
        padding-bottom: 0;
        overflow: visible!important
    }
    .navbar-collapse.in {
        overflow-y: visible
    }
    .navbar-fixed-bottom .navbar-collapse,
    .navbar-fixed-top .navbar-collapse,
    .navbar-static-top .navbar-collapse {
        padding-right: 0;
        padding-left: 0
    }
}

.navbar-fixed-bottom,
.navbar-fixed-top {
    position: fixed;
    right: 0;
    left: 0;
    z-index: 1030
}

.navbar-fixed-bottom .navbar-collapse,
.navbar-fixed-top .navbar-collapse {
    max-height: 340px
}

@media (max-device-width:480px) and (orientation:landscape) {
    .navbar-fixed-bottom .navbar-collapse,
    .navbar-fixed-top .navbar-collapse {
        max-height: 200px
    }
}

@media (min-width:768px) {
    .navbar-fixed-bottom,
    .navbar-fixed-top {
        border-radius: 0
    }
}

.navbar-fixed-top {
    top: 0;
    border-width: 0 0 1px
}

.navbar-fixed-bottom {
    bottom: 0;
    margin-bottom: 0;
    border-width: 1px 0 0
}

.container-fluid>.navbar-collapse,
.container-fluid>.navbar-header,
.container>.navbar-collapse,
.container>.navbar-header {
    margin-right: -15px;
    margin-left: -15px
}

@media (min-width:768px) {
    .container-fluid>.navbar-collapse,
    .container-fluid>.navbar-header,
    .container>.navbar-collapse,
    .container>.navbar-header {
        margin-right: 0;
        margin-left: 0
    }
}

.navbar-static-top {
    z-index: 1000;
    border-width: 0 0 1px
}

@media (min-width:768px) {
    .navbar-static-top {
        border-radius: 0
    }
}

.navbar-brand {
    float: left;
    height: 50px;
    padding: 15px 15px;
    font-size: 18px;
    line-height: 20px
}

.navbar-brand:focus,
.navbar-brand:hover {
    text-decoration: none
}

.navbar-brand>img {
    display: block
}

@media (min-width:768px) {
    .navbar>.container .navbar-brand,
    .navbar>.container-fluid .navbar-brand {
        margin-left: -15px
    }
}

.navbar-toggle {
    position: relative;
    float: right;
    padding: 9px 10px;
    margin-right: 15px;
    margin-top: 8px;
    margin-bottom: 8px;
    background-color: transparent;
    background-image: none;
    border: 1px solid transparent;
    border-radius: 4px
}

.navbar-toggle:focus {
    outline: 0
}

.navbar-toggle .icon-bar {
    display: block;
    width: 22px;
    height: 2px;
    border-radius: 1px
}

.navbar-toggle .icon-bar+.icon-bar {
    margin-top: 4px
}

@media (min-width:768px) {
    .navbar-toggle {
        display: none
    }
}

.navbar-nav {
    margin: 7.5px -15px
}

.navbar-nav>li>a {
    padding-top: 10px;
    padding-bottom: 10px;
    line-height: 20px
}

@media (max-width:767px) {
    .navbar-nav .open .dropdown-menu {
        position: static;
        float: none;
        width: auto;
        margin-top: 0;
        background-color: transparent;
        border: 0;
        -webkit-box-shadow: none;
        box-shadow: none
    }
    .navbar-nav .open .dropdown-menu .dropdown-header,
    .navbar-nav .open .dropdown-menu>li>a {
        padding: 5px 15px 5px 25px
    }
    .navbar-nav .open .dropdown-menu>li>a {
        line-height: 20px
    }
    .navbar-nav .open .dropdown-menu>li>a:focus,
    .navbar-nav .open .dropdown-menu>li>a:hover {
        background-image: none
    }
}

@media (min-width:768px) {
    .navbar-nav {
        float: left;
        margin: 0
    }
    .navbar-nav>li {
        float: left
    }
    .navbar-nav>li>a {
        padding-top: 15px;
        padding-bottom: 15px
    }
}

.navbar-form {
    padding: 10px 15px;
    margin-right: -15px;
    margin-left: -15px;
    border-top: 1px solid transparent;
    border-bottom: 1px solid transparent;
    -webkit-box-shadow: inset 0 1px 0 rgba(255, 255, 255, .1), 0 1px 0 rgba(255, 255, 255, .1);
    box-shadow: inset 0 1px 0 rgba(255, 255, 255, .1), 0 1px 0 rgba(255, 255, 255, .1);
    margin-top: 8px;
    margin-bottom: 8px
}

@media (min-width:768px) {
    .navbar-form .form-group {
        display: inline-block;
        margin-bottom: 0;
        vertical-align: middle
    }
    .navbar-form .form-control {
        display: inline-block;
        width: auto;
        vertical-align: middle
    }
    .navbar-form .form-control-static {
        display: inline-block
    }
    .navbar-form .input-group {
        display: inline-table;
        vertical-align: middle
    }
    .navbar-form .input-group .form-control,
    .navbar-form .input-group .input-group-addon,
    .navbar-form .input-group .input-group-btn {
        width: auto
    }
    .navbar-form .input-group>.form-control {
        width: 100%
    }
    .navbar-form .control-label {
        margin-bottom: 0;
        vertical-align: middle
    }
    .navbar-form .checkbox,
    .navbar-form .radio {
        display: inline-block;
        margin-top: 0;
        margin-bottom: 0;
        vertical-align: middle
    }
    .navbar-form .checkbox label,
    .navbar-form .radio label {
        padding-left: 0
    }
    .navbar-form .checkbox input[type=checkbox],
    .navbar-form .radio input[type=radio] {
        position: relative;
        margin-left: 0
    }
    .navbar-form .has-feedback .form-control-feedback {
        top: 0
    }
}

@media (max-width:767px) {
    .navbar-form .form-group {
        margin-bottom: 5px
    }
    .navbar-form .form-group:last-child {
        margin-bottom: 0
    }
}

@media (min-width:768px) {
    .navbar-form {
        width: auto;
        padding-top: 0;
        padding-bottom: 0;
        margin-right: 0;
        margin-left: 0;
        border: 0;
        -webkit-box-shadow: none;
        box-shadow: none
    }
}

.navbar-nav>li>.dropdown-menu {
    margin-top: 0;
    border-top-left-radius: 0;
    border-top-right-radius: 0
}

.navbar-fixed-bottom .navbar-nav>li>.dropdown-menu {
    margin-bottom: 0;
    border-top-left-radius: 4px;
    border-top-right-radius: 4px;
    border-bottom-right-radius: 0;
    border-bottom-left-radius: 0
}

.navbar-btn {
    margin-top: 8px;
    margin-bottom: 8px
}

.navbar-btn.btn-sm {
    margin-top: 10px;
    margin-bottom: 10px
}

.navbar-btn.btn-xs {
    margin-top: 14px;
    margin-bottom: 14px
}

.navbar-text {
    margin-top: 15px;
    margin-bottom: 15px
}

@media (min-width:768px) {
    .navbar-text {
        float: left;
        margin-right: 15px;
        margin-left: 15px
    }
}

@media (min-width:768px) {
    .navbar-left {
        float: left!important
    }
    .navbar-right {
        float: right!important;
        margin-right: -15px
    }
    .navbar-right~.navbar-right {
        margin-right: 0
    }
}

.navbar-default {
    background-color: #f8f8f8;
    border-color: #e7e7e7
}

.navbar-default .navbar-brand {
    color: #777
}

.navbar-default .navbar-brand:focus,
.navbar-default .navbar-brand:hover {
    color: #5e5e5e;
    background-color: transparent
}

.navbar-default .navbar-text {
    color: #777
}

.navbar-default .navbar-nav>li>a {
    color: #777
}

.navbar-default .navbar-nav>li>a:focus,
.navbar-default .navbar-nav>li>a:hover {
    color: #333;
    background-color: transparent
}

.navbar-default .navbar-nav>.active>a,
.navbar-default .navbar-nav>.active>a:focus,
.navbar-default .navbar-nav>.active>a:hover {
    color: #555;
    background-color: #e7e7e7
}

.navbar-default .navbar-nav>.disabled>a,
.navbar-default .navbar-nav>.disabled>a:focus,
.navbar-default .navbar-nav>.disabled>a:hover {
    color: #ccc;
    background-color: transparent
}

.navbar-default .navbar-nav>.open>a,
.navbar-default .navbar-nav>.open>a:focus,
.navbar-default .navbar-nav>.open>a:hover {
    color: #555;
    background-color: #e7e7e7
}

@media (max-width:767px) {
    .navbar-default .navbar-nav .open .dropdown-menu>li>a {
        color: #777
    }
    .navbar-default .navbar-nav .open .dropdown-menu>li>a:focus,
    .navbar-default .navbar-nav .open .dropdown-menu>li>a:hover {
        color: #333;
        background-color: transparent
    }
    .navbar-default .navbar-nav .open .dropdown-menu>.active>a,
    .navbar-default .navbar-nav .open .dropdown-menu>.active>a:focus,
    .navbar-default .navbar-nav .open .dropdown-menu>.active>a:hover {
        color: #555;
        background-color: #e7e7e7
    }
    .navbar-default .navbar-nav .open .dropdown-menu>.disabled>a,
    .navbar-default .navbar-nav .open .dropdown-menu>.disabled>a:focus,
    .navbar-default .navbar-nav .open .dropdown-menu>.disabled>a:hover {
        color: #ccc;
        background-color: transparent
    }
}

.navbar-default .navbar-toggle {
    border-color: #ddd
}

.navbar-default .navbar-toggle:focus,
.navbar-default .navbar-toggle:hover {
    background-color: #ddd
}

.navbar-default .navbar-toggle .icon-bar {
    background-color: #888
}

.navbar-default .navbar-collapse,
.navbar-default .navbar-form {
    border-color: #e7e7e7
}

.navbar-default .navbar-link {
    color: #777
}

.navbar-default .navbar-link:hover {
    color: #333
}

.navbar-default .btn-link {
    color: #777
}

.navbar-default .btn-link:focus,
.navbar-default .btn-link:hover {
    color: #333
}

.navbar-default .btn-link[disabled]:focus,
.navbar-default .btn-link[disabled]:hover,
fieldset[disabled] .navbar-default .btn-link:focus,
fieldset[disabled] .navbar-default .btn-link:hover {
    color: #ccc
}

.navbar-inverse {
    background-color: #222;
    border-color: #080808
}

.navbar-inverse .navbar-brand {
    color: #9d9d9d
}

.navbar-inverse .navbar-brand:focus,
.navbar-inverse .navbar-brand:hover {
    color: #fff;
    background-color: transparent
}

.navbar-inverse .navbar-text {
    color: #9d9d9d
}

.navbar-inverse .navbar-nav>li>a {
    color: #9d9d9d
}

.navbar-inverse .navbar-nav>li>a:focus,
.navbar-inverse .navbar-nav>li>a:hover {
    color: #fff;
    background-color: transparent
}

.navbar-inverse .navbar-nav>.active>a,
.navbar-inverse .navbar-nav>.active>a:focus,
.navbar-inverse .navbar-nav>.active>a:hover {
    color: #fff;
    background-color: #080808
}

.navbar-inverse .navbar-nav>.disabled>a,
.navbar-inverse .navbar-nav>.disabled>a:focus,
.navbar-inverse .navbar-nav>.disabled>a:hover {
    color: #444;
    background-color: transparent
}

.navbar-inverse .navbar-nav>.open>a,
.navbar-inverse .navbar-nav>.open>a:focus,
.navbar-inverse .navbar-nav>.open>a:hover {
    color: #fff;
    background-color: #080808
}

@media (max-width:767px) {
    .navbar-inverse .navbar-nav .open .dropdown-menu>.dropdown-header {
        border-color: #080808
    }
    .navbar-inverse .navbar-nav .open .dropdown-menu .divider {
        background-color: #080808
    }
    .navbar-inverse .navbar-nav .open .dropdown-menu>li>a {
        color: #9d9d9d
    }
    .navbar-inverse .navbar-nav .open .dropdown-menu>li>a:focus,
    .navbar-inverse .navbar-nav .open .dropdown-menu>li>a:hover {
        color: #fff;
        background-color: transparent
    }
    .navbar-inverse .navbar-nav .open .dropdown-menu>.active>a,
    .navbar-inverse .navbar-nav .open .dropdown-menu>.active>a:focus,
    .navbar-inverse .navbar-nav .open .dropdown-menu>.active>a:hover {
        color: #fff;
        background-color: #080808
    }
    .navbar-inverse .navbar-nav .open .dropdown-menu>.disabled>a,
    .navbar-inverse .navbar-nav .open .dropdown-menu>.disabled>a:focus,
    .navbar-inverse .navbar-nav .open .dropdown-menu>.disabled>a:hover {
        color: #444;
        background-color: transparent
    }
}

.navbar-inverse .navbar-toggle {
    border-color: #333
}

.navbar-inverse .navbar-toggle:focus,
.navbar-inverse .navbar-toggle:hover {
    background-color: #333
}

.navbar-inverse .navbar-toggle .icon-bar {
    background-color: #fff
}

.navbar-inverse .navbar-collapse,
.navbar-inverse .navbar-form {
    border-color: #101010
}

.navbar-inverse .navbar-link {
    color: #9d9d9d
}

.navbar-inverse .navbar-link:hover {
    color: #fff
}

.navbar-inverse .btn-link {
    color: #9d9d9d
}

.navbar-inverse .btn-link:focus,
.navbar-inverse .btn-link:hover {
    color: #fff
}

.navbar-inverse .btn-link[disabled]:focus,
.navbar-inverse .btn-link[disabled]:hover,
fieldset[disabled] .navbar-inverse .btn-link:focus,
fieldset[disabled] .navbar-inverse .btn-link:hover {
    color: #444
}

.breadcrumb {
    padding: 8px 15px;
    margin-bottom: 20px;
    list-style: none;
    background-color: #f5f5f5;
    border-radius: 4px
}

.breadcrumb>li {
    display: inline-block
}

.breadcrumb>li+li:before {
    padding: 0 5px;
    color: #ccc;
    content: "/\00a0"
}

.breadcrumb>.active {
    color: #777
}

.pagination {
    display: inline-block;
    padding-left: 0;
    margin: 20px 0;
    border-radius: 4px
}

.pagination>li {
    display: inline
}

.pagination>li>a,
.pagination>li>span {
    position: relative;
    float: left;
    padding: 6px 12px;
    margin-left: -1px;
    line-height: 1.42857143;
    color: #337ab7;
    text-decoration: none;
    background-color: #fff;
    border: 1px solid #ddd
}

.pagination>li>a:focus,
.pagination>li>a:hover,
.pagination>li>span:focus,
.pagination>li>span:hover {
    z-index: 2;
    color: #23527c;
    background-color: #eee;
    border-color: #ddd
}

.pagination>li:first-child>a,
.pagination>li:first-child>span {
    margin-left: 0;
    border-top-left-radius: 4px;
    border-bottom-left-radius: 4px
}

.pagination>li:last-child>a,
.pagination>li:last-child>span {
    border-top-right-radius: 4px;
    border-bottom-right-radius: 4px
}

.pagination>.active>a,
.pagination>.active>a:focus,
.pagination>.active>a:hover,
.pagination>.active>span,
.pagination>.active>span:focus,
.pagination>.active>span:hover {
    z-index: 3;
    color: #fff;
    cursor: default;
    background-color: #337ab7;
    border-color: #337ab7
}

.pagination>.disabled>a,
.pagination>.disabled>a:focus,
.pagination>.disabled>a:hover,
.pagination>.disabled>span,
.pagination>.disabled>span:focus,
.pagination>.disabled>span:hover {
    color: #777;
    cursor: not-allowed;
    background-color: #fff;
    border-color: #ddd
}

.pagination-lg>li>a,
.pagination-lg>li>span {
    padding: 10px 16px;
    font-size: 18px;
    line-height: 1.3333333
}

.pagination-lg>li:first-child>a,
.pagination-lg>li:first-child>span {
    border-top-left-radius: 6px;
    border-bottom-left-radius: 6px
}

.pagination-lg>li:last-child>a,
.pagination-lg>li:last-child>span {
    border-top-right-radius: 6px;
    border-bottom-right-radius: 6px
}

.pagination-sm>li>a,
.pagination-sm>li>span {
    padding: 5px 10px;
    font-size: 12px;
    line-height: 1.5
}

.pagination-sm>li:first-child>a,
.pagination-sm>li:first-child>span {
    border-top-left-radius: 3px;
    border-bottom-left-radius: 3px
}

.pagination-sm>li:last-child>a,
.pagination-sm>li:last-child>span {
    border-top-right-radius: 3px;
    border-bottom-right-radius: 3px
}

.pager {
    padding-left: 0;
    margin: 20px 0;
    text-align: center;
    list-style: none
}

.pager li {
    display: inline
}

.pager li>a,
.pager li>span {
    display: inline-block;
    padding: 5px 14px;
    background-color: #fff;
    border: 1px solid #ddd;
    border-radius: 15px
}

.pager li>a:focus,
.pager li>a:hover {
    text-decoration: none;
    background-color: #eee
}

.pager .next>a,
.pager .next>span {
    float: right
}

.pager .previous>a,
.pager .previous>span {
    float: left
}

.pager .disabled>a,
.pager .disabled>a:focus,
.pager .disabled>a:hover,
.pager .disabled>span {
    color: #777;
    cursor: not-allowed;
    background-color: #fff
}

.label {
    display: inline;
    padding: .2em .6em .3em;
    font-size: 75%;
    font-weight: 700;
    line-height: 1;
    color: #fff;
    text-align: center;
    white-space: nowrap;
    vertical-align: baseline;
    border-radius: .25em
}

a.label:focus,
a.label:hover {
    color: #fff;
    text-decoration: none;
    cursor: pointer
}

.label:empty {
    display: none
}

.btn .label {
    position: relative;
    top: -1px
}

.label-default {
    background-color: #777
}

.label-default[href]:focus,
.label-default[href]:hover {
    background-color: #5e5e5e
}

.label-primary {
    background-color: #337ab7
}

.label-primary[href]:focus,
.label-primary[href]:hover {
    background-color: #286090
}

.label-success {
    background-color: #5cb85c
}

.label-success[href]:focus,
.label-success[href]:hover {
    background-color: #449d44
}

.label-info {
    background-color: #5bc0de
}

.label-info[href]:focus,
.label-info[href]:hover {
    background-color: #31b0d5
}

.label-warning {
    background-color: #f0ad4e
}

.label-warning[href]:focus,
.label-warning[href]:hover {
    background-color: #ec971f
}

.label-danger {
    background-color: #d9534f
}

.label-danger[href]:focus,
.label-danger[href]:hover {
    background-color: #c9302c
}

.badge {
    display: inline-block;
    min-width: 10px;
    padding: 3px 7px;
    font-size: 12px;
    font-weight: 700;
    line-height: 1;
    color: #fff;
    text-align: center;
    white-space: nowrap;
    vertical-align: middle;
    background-color: #777;
    border-radius: 10px
}

.badge:empty {
    display: none
}

.btn .badge {
    position: relative;
    top: -1px
}

.btn-group-xs>.btn .badge,
.btn-xs .badge {
    top: 0;
    padding: 1px 5px
}

a.badge:focus,
a.badge:hover {
    color: #fff;
    text-decoration: none;
    cursor: pointer
}

.list-group-item.active>.badge,
.nav-pills>.active>a>.badge {
    color: #337ab7;
    background-color: #fff
}

.list-group-item>.badge {
    float: right
}

.list-group-item>.badge+.badge {
    margin-right: 5px
}

.nav-pills>li>a>.badge {
    margin-left: 3px
}

.jumbotron {
    padding-top: 30px;
    padding-bottom: 30px;
    margin-bottom: 30px;
    color: inherit;
    background-color: #eee
}

.jumbotron .h1,
.jumbotron h1 {
    color: inherit
}

.jumbotron p {
    margin-bottom: 15px;
    font-size: 21px;
    font-weight: 200
}

.jumbotron>hr {
    border-top-color: #d5d5d5
}

.container .jumbotron,
.container-fluid .jumbotron {
    padding-right: 15px;
    padding-left: 15px;
    border-radius: 6px
}

.jumbotron .container {
    max-width: 100%
}

@media screen and (min-width:768px) {
    .jumbotron {
        padding-top: 48px;
        padding-bottom: 48px
    }
    .container .jumbotron,
    .container-fluid .jumbotron {
        padding-right: 60px;
        padding-left: 60px
    }
    .jumbotron .h1,
    .jumbotron h1 {
        font-size: 63px
    }
}

.thumbnail {
    display: block;
    padding: 4px;
    margin-bottom: 20px;
    line-height: 1.42857143;
    background-color: #fff;
    border: 1px solid #ddd;
    border-radius: 4px;
    -webkit-transition: border .2s ease-in-out;
    -o-transition: border .2s ease-in-out;
    transition: border .2s ease-in-out
}

.thumbnail a>img,
.thumbnail>img {
    margin-right: auto;
    margin-left: auto
}

a.thumbnail.active,
a.thumbnail:focus,
a.thumbnail:hover {
    border-color: #337ab7
}

.thumbnail .caption {
    padding: 9px;
    color: #333
}

.alert {
    padding: 15px;
    margin-bottom: 20px;
    border: 1px solid transparent;
    border-radius: 4px
}

.alert h4 {
    margin-top: 0;
    color: inherit
}

.alert .alert-link {
    font-weight: 700
}

.alert>p,
.alert>ul {
    margin-bottom: 0
}

.alert>p+p {
    margin-top: 5px
}

.alert-dismissable,
.alert-dismissible {
    padding-right: 35px
}

.alert-dismissable .close,
.alert-dismissible .close {
    position: relative;
    top: -2px;
    right: -21px;
    color: inherit
}

.alert-success {
    color: #3c763d;
    background-color: #dff0d8;
    border-color: #d6e9c6
}

.alert-success hr {
    border-top-color: #c9e2b3
}

.alert-success .alert-link {
    color: #2b542c
}

.alert-info {
    color: #31708f;
    background-color: #d9edf7;
    border-color: #bce8f1
}

.alert-info hr {
    border-top-color: #a6e1ec
}

.alert-info .alert-link {
    color: #245269
}

.alert-warning {
    color: #8a6d3b;
    background-color: #fcf8e3;
    border-color: #faebcc
}

.alert-warning hr {
    border-top-color: #f7e1b5
}

.alert-warning .alert-link {
    color: #66512c
}

.alert-danger {
    color: #a94442;
    background-color: #f2dede;
    border-color: #ebccd1
}

.alert-danger hr {
    border-top-color: #e4b9c0
}

.alert-danger .alert-link {
    color: #843534
}

@-webkit-keyframes progress-bar-stripes {
    from {
        background-position: 40px 0
    }
    to {
        background-position: 0 0
    }
}

@-o-keyframes progress-bar-stripes {
    from {
        background-position: 40px 0
    }
    to {
        background-position: 0 0
    }
}

@keyframes progress-bar-stripes {
    from {
        background-position: 40px 0
    }
    to {
        background-position: 0 0
    }
}

.progress {
    height: 20px;
    margin-bottom: 20px;
    overflow: hidden;
    background-color: #f5f5f5;
    border-radius: 4px;
    -webkit-box-shadow: inset 0 1px 2px rgba(0, 0, 0, .1);
    box-shadow: inset 0 1px 2px rgba(0, 0, 0, .1)
}

.progress-bar {
    float: left;
    width: 0%;
    height: 100%;
    font-size: 12px;
    line-height: 20px;
    color: #fff;
    text-align: center;
    background-color: #337ab7;
    -webkit-box-shadow: inset 0 -1px 0 rgba(0, 0, 0, .15);
    box-shadow: inset 0 -1px 0 rgba(0, 0, 0, .15);
    -webkit-transition: width .6s ease;
    -o-transition: width .6s ease;
    transition: width .6s ease
}

.progress-bar-striped,
.progress-striped .progress-bar {
    background-image: -webkit-linear-gradient(45deg, rgba(255, 255, 255, .15) 25%, transparent 25%, transparent 50%, rgba(255, 255, 255, .15) 50%, rgba(255, 255, 255, .15) 75%, transparent 75%, transparent);
    background-image: -o-linear-gradient(45deg, rgba(255, 255, 255, .15) 25%, transparent 25%, transparent 50%, rgba(255, 255, 255, .15) 50%, rgba(255, 255, 255, .15) 75%, transparent 75%, transparent);
    background-image: linear-gradient(45deg, rgba(255, 255, 255, .15) 25%, transparent 25%, transparent 50%, rgba(255, 255, 255, .15) 50%, rgba(255, 255, 255, .15) 75%, transparent 75%, transparent);
    -webkit-background-size: 40px 40px;
    background-size: 40px 40px
}

.progress-bar.active,
.progress.active .progress-bar {
    -webkit-animation: progress-bar-stripes 2s linear infinite;
    -o-animation: progress-bar-stripes 2s linear infinite;
    animation: progress-bar-stripes 2s linear infinite
}

.progress-bar-success {
    background-color: #5cb85c
}

.progress-striped .progress-bar-success {
    background-image: -webkit-linear-gradient(45deg, rgba(255, 255, 255, .15) 25%, transparent 25%, transparent 50%, rgba(255, 255, 255, .15) 50%, rgba(255, 255, 255, .15) 75%, transparent 75%, transparent);
    background-image: -o-linear-gradient(45deg, rgba(255, 255, 255, .15) 25%, transparent 25%, transparent 50%, rgba(255, 255, 255, .15) 50%, rgba(255, 255, 255, .15) 75%, transparent 75%, transparent);
    background-image: linear-gradient(45deg, rgba(255, 255, 255, .15) 25%, transparent 25%, transparent 50%, rgba(255, 255, 255, .15) 50%, rgba(255, 255, 255, .15) 75%, transparent 75%, transparent)
}

.progress-bar-info {
    background-color: #5bc0de
}

.progress-striped .progress-bar-info {
    background-image: -webkit-linear-gradient(45deg, rgba(255, 255, 255, .15) 25%, transparent 25%, transparent 50%, rgba(255, 255, 255, .15) 50%, rgba(255, 255, 255, .15) 75%, transparent 75%, transparent);
    background-image: -o-linear-gradient(45deg, rgba(255, 255, 255, .15) 25%, transparent 25%, transparent 50%, rgba(255, 255, 255, .15) 50%, rgba(255, 255, 255, .15) 75%, transparent 75%, transparent);
    background-image: linear-gradient(45deg, rgba(255, 255, 255, .15) 25%, transparent 25%, transparent 50%, rgba(255, 255, 255, .15) 50%, rgba(255, 255, 255, .15) 75%, transparent 75%, transparent)
}

.progress-bar-warning {
    background-color: #f0ad4e
}

.progress-striped .progress-bar-warning {
    background-image: -webkit-linear-gradient(45deg, rgba(255, 255, 255, .15) 25%, transparent 25%, transparent 50%, rgba(255, 255, 255, .15) 50%, rgba(255, 255, 255, .15) 75%, transparent 75%, transparent);
    background-image: -o-linear-gradient(45deg, rgba(255, 255, 255, .15) 25%, transparent 25%, transparent 50%, rgba(255, 255, 255, .15) 50%, rgba(255, 255, 255, .15) 75%, transparent 75%, transparent);
    background-image: linear-gradient(45deg, rgba(255, 255, 255, .15) 25%, transparent 25%, transparent 50%, rgba(255, 255, 255, .15) 50%, rgba(255, 255, 255, .15) 75%, transparent 75%, transparent)
}

.progress-bar-danger {
    background-color: #d9534f
}

.progress-striped .progress-bar-danger {
    background-image: -webkit-linear-gradient(45deg, rgba(255, 255, 255, .15) 25%, transparent 25%, transparent 50%, rgba(255, 255, 255, .15) 50%, rgba(255, 255, 255, .15) 75%, transparent 75%, transparent);
    background-image: -o-linear-gradient(45deg, rgba(255, 255, 255, .15) 25%, transparent 25%, transparent 50%, rgba(255, 255, 255, .15) 50%, rgba(255, 255, 255, .15) 75%, transparent 75%, transparent);
    background-image: linear-gradient(45deg, rgba(255, 255, 255, .15) 25%, transparent 25%, transparent 50%, rgba(255, 255, 255, .15) 50%, rgba(255, 255, 255, .15) 75%, transparent 75%, transparent)
}

.media {
    margin-top: 15px
}

.media:first-child {
    margin-top: 0
}

.media,
.media-body {
    overflow: hidden;
    zoom: 1
}

.media-body {
    width: 10000px
}

.media-object {
    display: block
}

.media-object.img-thumbnail {
    max-width: none
}

.media-right,
.media>.pull-right {
    padding-left: 10px
}

.media-left,
.media>.pull-left {
    padding-right: 10px
}

.media-body,
.media-left,
.media-right {
    display: table-cell;
    vertical-align: top
}

.media-middle {
    vertical-align: middle
}

.media-bottom {
    vertical-align: bottom
}

.media-heading {
    margin-top: 0;
    margin-bottom: 5px
}

.media-list {
    padding-left: 0;
    list-style: none
}

.list-group {
    padding-left: 0;
    margin-bottom: 20px
}

.list-group-item {
    position: relative;
    display: block;
    padding: 10px 15px;
    margin-bottom: -1px;
    background-color: #fff;
    border: 1px solid #ddd
}

.list-group-item:first-child {
    border-top-left-radius: 4px;
    border-top-right-radius: 4px
}

.list-group-item:last-child {
    margin-bottom: 0;
    border-bottom-right-radius: 4px;
    border-bottom-left-radius: 4px
}

.list-group-item.disabled,
.list-group-item.disabled:focus,
.list-group-item.disabled:hover {
    color: #777;
    cursor: not-allowed;
    background-color: #eee
}

.list-group-item.disabled .list-group-item-heading,
.list-group-item.disabled:focus .list-group-item-heading,
.list-group-item.disabled:hover .list-group-item-heading {
    color: inherit
}

.list-group-item.disabled .list-group-item-text,
.list-group-item.disabled:focus .list-group-item-text,
.list-group-item.disabled:hover .list-group-item-text {
    color: #777
}

.list-group-item.active,
.list-group-item.active:focus,
.list-group-item.active:hover {
    z-index: 2;
    color: #fff;
    background-color: #337ab7;
    border-color: #337ab7
}

.list-group-item.active .list-group-item-heading,
.list-group-item.active .list-group-item-heading>.small,
.list-group-item.active .list-group-item-heading>small,
.list-group-item.active:focus .list-group-item-heading,
.list-group-item.active:focus .list-group-item-heading>.small,
.list-group-item.active:focus .list-group-item-heading>small,
.list-group-item.active:hover .list-group-item-heading,
.list-group-item.active:hover .list-group-item-heading>.small,
.list-group-item.active:hover .list-group-item-heading>small {
    color: inherit
}

.list-group-item.active .list-group-item-text,
.list-group-item.active:focus .list-group-item-text,
.list-group-item.active:hover .list-group-item-text {
    color: #c7ddef
}

a.list-group-item,
button.list-group-item {
    color: #555
}

a.list-group-item .list-group-item-heading,
button.list-group-item .list-group-item-heading {
    color: #333
}

a.list-group-item:focus,
a.list-group-item:hover,
button.list-group-item:focus,
button.list-group-item:hover {
    color: #555;
    text-decoration: none;
    background-color: #f5f5f5
}

button.list-group-item {
    width: 100%;
    text-align: left
}

.list-group-item-success {
    color: #3c763d;
    background-color: #dff0d8
}

a.list-group-item-success,
button.list-group-item-success {
    color: #3c763d
}

a.list-group-item-success .list-group-item-heading,
button.list-group-item-success .list-group-item-heading {
    color: inherit
}

a.list-group-item-success:focus,
a.list-group-item-success:hover,
button.list-group-item-success:focus,
button.list-group-item-success:hover {
    color: #3c763d;
    background-color: #d0e9c6
}

a.list-group-item-success.active,
a.list-group-item-success.active:focus,
a.list-group-item-success.active:hover,
button.list-group-item-success.active,
button.list-group-item-success.active:focus,
button.list-group-item-success.active:hover {
    color: #fff;
    background-color: #3c763d;
    border-color: #3c763d
}

.list-group-item-info {
    color: #31708f;
    background-color: #d9edf7
}

a.list-group-item-info,
button.list-group-item-info {
    color: #31708f
}

a.list-group-item-info .list-group-item-heading,
button.list-group-item-info .list-group-item-heading {
    color: inherit
}

a.list-group-item-info:focus,
a.list-group-item-info:hover,
button.list-group-item-info:focus,
button.list-group-item-info:hover {
    color: #31708f;
    background-color: #c4e3f3
}

a.list-group-item-info.active,
a.list-group-item-info.active:focus,
a.list-group-item-info.active:hover,
button.list-group-item-info.active,
button.list-group-item-info.active:focus,
button.list-group-item-info.active:hover {
    color: #fff;
    background-color: #31708f;
    border-color: #31708f
}

.list-group-item-warning {
    color: #8a6d3b;
    background-color: #fcf8e3
}

a.list-group-item-warning,
button.list-group-item-warning {
    color: #8a6d3b
}

a.list-group-item-warning .list-group-item-heading,
button.list-group-item-warning .list-group-item-heading {
    color: inherit
}

a.list-group-item-warning:focus,
a.list-group-item-warning:hover,
button.list-group-item-warning:focus,
button.list-group-item-warning:hover {
    color: #8a6d3b;
    background-color: #faf2cc
}

a.list-group-item-warning.active,
a.list-group-item-warning.active:focus,
a.list-group-item-warning.active:hover,
button.list-group-item-warning.active,
button.list-group-item-warning.active:focus,
button.list-group-item-warning.active:hover {
    color: #fff;
    background-color: #8a6d3b;
    border-color: #8a6d3b
}

.list-group-item-danger {
    color: #a94442;
    background-color: #f2dede
}

a.list-group-item-danger,
button.list-group-item-danger {
    color: #a94442
}

a.list-group-item-danger .list-group-item-heading,
button.list-group-item-danger .list-group-item-heading {
    color: inherit
}

a.list-group-item-danger:focus,
a.list-group-item-danger:hover,
button.list-group-item-danger:focus,
button.list-group-item-danger:hover {
    color: #a94442;
    background-color: #ebcccc
}

a.list-group-item-danger.active,
a.list-group-item-danger.active:focus,
a.list-group-item-danger.active:hover,
button.list-group-item-danger.active,
button.list-group-item-danger.active:focus,
button.list-group-item-danger.active:hover {
    color: #fff;
    background-color: #a94442;
    border-color: #a94442
}

.list-group-item-heading {
    margin-top: 0;
    margin-bottom: 5px
}

.list-group-item-text {
    margin-bottom: 0;
    line-height: 1.3
}

.panel {
    margin-bottom: 20px;
    background-color: #fff;
    border: 1px solid transparent;
    border-radius: 4px;
    -webkit-box-shadow: 0 1px 1px rgba(0, 0, 0, .05);
    box-shadow: 0 1px 1px rgba(0, 0, 0, .05)
}

.panel-body {
    padding: 15px
}

.panel-heading {
    padding: 10px 15px;
    border-bottom: 1px solid transparent;
    border-top-left-radius: 3px;
    border-top-right-radius: 3px
}

.panel-heading>.dropdown .dropdown-toggle {
    color: inherit
}

.panel-title {
    margin-top: 0;
    margin-bottom: 0;
    font-size: 16px;
    color: inherit
}

.panel-title>.small,
.panel-title>.small>a,
.panel-title>a,
.panel-title>small,
.panel-title>small>a {
    color: inherit
}

.panel-footer {
    padding: 10px 15px;
    background-color: #f5f5f5;
    border-top: 1px solid #ddd;
    border-bottom-right-radius: 3px;
    border-bottom-left-radius: 3px
}

.panel>.list-group,
.panel>.panel-collapse>.list-group {
    margin-bottom: 0
}

.panel>.list-group .list-group-item,
.panel>.panel-collapse>.list-group .list-group-item {
    border-width: 1px 0;
    border-radius: 0
}

.panel>.list-group:first-child .list-group-item:first-child,
.panel>.panel-collapse>.list-group:first-child .list-group-item:first-child {
    border-top: 0;
    border-top-left-radius: 3px;
    border-top-right-radius: 3px
}

.panel>.list-group:last-child .list-group-item:last-child,
.panel>.panel-collapse>.list-group:last-child .list-group-item:last-child {
    border-bottom: 0;
    border-bottom-right-radius: 3px;
    border-bottom-left-radius: 3px
}

.panel>.panel-heading+.panel-collapse>.list-group .list-group-item:first-child {
    border-top-left-radius: 0;
    border-top-right-radius: 0
}

.panel-heading+.list-group .list-group-item:first-child {
    border-top-width: 0
}

.list-group+.panel-footer {
    border-top-width: 0
}

.panel>.panel-collapse>.table,
.panel>.table,
.panel>.table-responsive>.table {
    margin-bottom: 0
}

.panel>.panel-collapse>.table caption,
.panel>.table caption,
.panel>.table-responsive>.table caption {
    padding-right: 15px;
    padding-left: 15px
}

.panel>.table-responsive:first-child>.table:first-child,
.panel>.table:first-child {
    border-top-left-radius: 3px;
    border-top-right-radius: 3px
}

.panel>.table-responsive:first-child>.table:first-child>tbody:first-child>tr:first-child,
.panel>.table-responsive:first-child>.table:first-child>thead:first-child>tr:first-child,
.panel>.table:first-child>tbody:first-child>tr:first-child,
.panel>.table:first-child>thead:first-child>tr:first-child {
    border-top-left-radius: 3px;
    border-top-right-radius: 3px
}

.panel>.table-responsive:first-child>.table:first-child>tbody:first-child>tr:first-child td:first-child,
.panel>.table-responsive:first-child>.table:first-child>tbody:first-child>tr:first-child th:first-child,
.panel>.table-responsive:first-child>.table:first-child>thead:first-child>tr:first-child td:first-child,
.panel>.table-responsive:first-child>.table:first-child>thead:first-child>tr:first-child th:first-child,
.panel>.table:first-child>tbody:first-child>tr:first-child td:first-child,
.panel>.table:first-child>tbody:first-child>tr:first-child th:first-child,
.panel>.table:first-child>thead:first-child>tr:first-child td:first-child,
.panel>.table:first-child>thead:first-child>tr:first-child th:first-child {
    border-top-left-radius: 3px
}

.panel>.table-responsive:first-child>.table:first-child>tbody:first-child>tr:first-child td:last-child,
.panel>.table-responsive:first-child>.table:first-child>tbody:first-child>tr:first-child th:last-child,
.panel>.table-responsive:first-child>.table:first-child>thead:first-child>tr:first-child td:last-child,
.panel>.table-responsive:first-child>.table:first-child>thead:first-child>tr:first-child th:last-child,
.panel>.table:first-child>tbody:first-child>tr:first-child td:last-child,
.panel>.table:first-child>tbody:first-child>tr:first-child th:last-child,
.panel>.table:first-child>thead:first-child>tr:first-child td:last-child,
.panel>.table:first-child>thead:first-child>tr:first-child th:last-child {
    border-top-right-radius: 3px
}

.panel>.table-responsive:last-child>.table:last-child,
.panel>.table:last-child {
    border-bottom-right-radius: 3px;
    border-bottom-left-radius: 3px
}

.panel>.table-responsive:last-child>.table:last-child>tbody:last-child>tr:last-child,
.panel>.table-responsive:last-child>.table:last-child>tfoot:last-child>tr:last-child,
.panel>.table:last-child>tbody:last-child>tr:last-child,
.panel>.table:last-child>tfoot:last-child>tr:last-child {
    border-bottom-right-radius: 3px;
    border-bottom-left-radius: 3px
}

.panel>.table-responsive:last-child>.table:last-child>tbody:last-child>tr:last-child td:first-child,
.panel>.table-responsive:last-child>.table:last-child>tbody:last-child>tr:last-child th:first-child,
.panel>.table-responsive:last-child>.table:last-child>tfoot:last-child>tr:last-child td:first-child,
.panel>.table-responsive:last-child>.table:last-child>tfoot:last-child>tr:last-child th:first-child,
.panel>.table:last-child>tbody:last-child>tr:last-child td:first-child,
.panel>.table:last-child>tbody:last-child>tr:last-child th:first-child,
.panel>.table:last-child>tfoot:last-child>tr:last-child td:first-child,
.panel>.table:last-child>tfoot:last-child>tr:last-child th:first-child {
    border-bottom-left-radius: 3px
}

.panel>.table-responsive:last-child>.table:last-child>tbody:last-child>tr:last-child td:last-child,
.panel>.table-responsive:last-child>.table:last-child>tbody:last-child>tr:last-child th:last-child,
.panel>.table-responsive:last-child>.table:last-child>tfoot:last-child>tr:last-child td:last-child,
.panel>.table-responsive:last-child>.table:last-child>tfoot:last-child>tr:last-child th:last-child,
.panel>.table:last-child>tbody:last-child>tr:last-child td:last-child,
.panel>.table:last-child>tbody:last-child>tr:last-child th:last-child,
.panel>.table:last-child>tfoot:last-child>tr:last-child td:last-child,
.panel>.table:last-child>tfoot:last-child>tr:last-child th:last-child {
    border-bottom-right-radius: 3px
}

.panel>.panel-body+.table,
.panel>.panel-body+.table-responsive,
.panel>.table+.panel-body,
.panel>.table-responsive+.panel-body {
    border-top: 1px solid #ddd
}

.panel>.table>tbody:first-child>tr:first-child td,
.panel>.table>tbody:first-child>tr:first-child th {
    border-top: 0
}

.panel>.table-bordered,
.panel>.table-responsive>.table-bordered {
    border: 0
}

.panel>.table-bordered>tbody>tr>td:first-child,
.panel>.table-bordered>tbody>tr>th:first-child,
.panel>.table-bordered>tfoot>tr>td:first-child,
.panel>.table-bordered>tfoot>tr>th:first-child,
.panel>.table-bordered>thead>tr>td:first-child,
.panel>.table-bordered>thead>tr>th:first-child,
.panel>.table-responsive>.table-bordered>tbody>tr>td:first-child,
.panel>.table-responsive>.table-bordered>tbody>tr>th:first-child,
.panel>.table-responsive>.table-bordered>tfoot>tr>td:first-child,
.panel>.table-responsive>.table-bordered>tfoot>tr>th:first-child,
.panel>.table-responsive>.table-bordered>thead>tr>td:first-child,
.panel>.table-responsive>.table-bordered>thead>tr>th:first-child {
    border-left: 0
}

.panel>.table-bordered>tbody>tr>td:last-child,
.panel>.table-bordered>tbody>tr>th:last-child,
.panel>.table-bordered>tfoot>tr>td:last-child,
.panel>.table-bordered>tfoot>tr>th:last-child,
.panel>.table-bordered>thead>tr>td:last-child,
.panel>.table-bordered>thead>tr>th:last-child,
.panel>.table-responsive>.table-bordered>tbody>tr>td:last-child,
.panel>.table-responsive>.table-bordered>tbody>tr>th:last-child,
.panel>.table-responsive>.table-bordered>tfoot>tr>td:last-child,
.panel>.table-responsive>.table-bordered>tfoot>tr>th:last-child,
.panel>.table-responsive>.table-bordered>thead>tr>td:last-child,
.panel>.table-responsive>.table-bordered>thead>tr>th:last-child {
    border-right: 0
}

.panel>.table-bordered>tbody>tr:first-child>td,
.panel>.table-bordered>tbody>tr:first-child>th,
.panel>.table-bordered>thead>tr:first-child>td,
.panel>.table-bordered>thead>tr:first-child>th,
.panel>.table-responsive>.table-bordered>tbody>tr:first-child>td,
.panel>.table-responsive>.table-bordered>tbody>tr:first-child>th,
.panel>.table-responsive>.table-bordered>thead>tr:first-child>td,
.panel>.table-responsive>.table-bordered>thead>tr:first-child>th {
    border-bottom: 0
}

.panel>.table-bordered>tbody>tr:last-child>td,
.panel>.table-bordered>tbody>tr:last-child>th,
.panel>.table-bordered>tfoot>tr:last-child>td,
.panel>.table-bordered>tfoot>tr:last-child>th,
.panel>.table-responsive>.table-bordered>tbody>tr:last-child>td,
.panel>.table-responsive>.table-bordered>tbody>tr:last-child>th,
.panel>.table-responsive>.table-bordered>tfoot>tr:last-child>td,
.panel>.table-responsive>.table-bordered>tfoot>tr:last-child>th {
    border-bottom: 0
}

.panel>.table-responsive {
    margin-bottom: 0;
    border: 0
}

.panel-group {
    margin-bottom: 20px
}

.panel-group .panel {
    margin-bottom: 0;
    border-radius: 4px
}

.panel-group .panel+.panel {
    margin-top: 5px
}

.panel-group .panel-heading {
    border-bottom: 0
}

.panel-group .panel-heading+.panel-collapse>.list-group,
.panel-group .panel-heading+.panel-collapse>.panel-body {
    border-top: 1px solid #ddd
}

.panel-group .panel-footer {
    border-top: 0
}

.panel-group .panel-footer+.panel-collapse .panel-body {
    border-bottom: 1px solid #ddd
}

.panel-default {
    border-color: #ddd
}

.panel-default>.panel-heading {
    color: #333;
    background-color: #f5f5f5;
    border-color: #ddd
}

.panel-default>.panel-heading+.panel-collapse>.panel-body {
    border-top-color: #ddd
}

.panel-default>.panel-heading .badge {
    color: #f5f5f5;
    background-color: #333
}

.panel-default>.panel-footer+.panel-collapse>.panel-body {
    border-bottom-color: #ddd
}

.panel-primary {
    border-color: #337ab7
}

.panel-primary>.panel-heading {
    color: #fff;
    background-color: #337ab7;
    border-color: #337ab7
}

.panel-primary>.panel-heading+.panel-collapse>.panel-body {
    border-top-color: #337ab7
}

.panel-primary>.panel-heading .badge {
    color: #337ab7;
    background-color: #fff
}

.panel-primary>.panel-footer+.panel-collapse>.panel-body {
    border-bottom-color: #337ab7
}

.panel-success {
    border-color: #d6e9c6
}

.panel-success>.panel-heading {
    color: #3c763d;
    background-color: #dff0d8;
    border-color: #d6e9c6
}

.panel-success>.panel-heading+.panel-collapse>.panel-body {
    border-top-color: #d6e9c6
}

.panel-success>.panel-heading .badge {
    color: #dff0d8;
    background-color: #3c763d
}

.panel-success>.panel-footer+.panel-collapse>.panel-body {
    border-bottom-color: #d6e9c6
}

.panel-info {
    border-color: #bce8f1
}

.panel-info>.panel-heading {
    color: #31708f;
    background-color: #d9edf7;
    border-color: #bce8f1
}

.panel-info>.panel-heading+.panel-collapse>.panel-body {
    border-top-color: #bce8f1
}

.panel-info>.panel-heading .badge {
    color: #d9edf7;
    background-color: #31708f
}

.panel-info>.panel-footer+.panel-collapse>.panel-body {
    border-bottom-color: #bce8f1
}

.panel-warning {
    border-color: #faebcc
}

.panel-warning>.panel-heading {
    color: #8a6d3b;
    background-color: #fcf8e3;
    border-color: #faebcc
}

.panel-warning>.panel-heading+.panel-collapse>.panel-body {
    border-top-color: #faebcc
}

.panel-warning>.panel-heading .badge {
    color: #fcf8e3;
    background-color: #8a6d3b
}

.panel-warning>.panel-footer+.panel-collapse>.panel-body {
    border-bottom-color: #faebcc
}

.panel-danger {
    border-color: #ebccd1
}

.panel-danger>.panel-heading {
    color: #a94442;
    background-color: #f2dede;
    border-color: #ebccd1
}

.panel-danger>.panel-heading+.panel-collapse>.panel-body {
    border-top-color: #ebccd1
}

.panel-danger>.panel-heading .badge {
    color: #f2dede;
    background-color: #a94442
}

.panel-danger>.panel-footer+.panel-collapse>.panel-body {
    border-bottom-color: #ebccd1
}

.embed-responsive {
    position: relative;
    display: block;
    height: 0;
    padding: 0;
    overflow: hidden
}

.embed-responsive .embed-responsive-item,
.embed-responsive embed,
.embed-responsive iframe,
.embed-responsive object,
.embed-responsive video {
    position: absolute;
    top: 0;
    bottom: 0;
    left: 0;
    width: 100%;
    height: 100%;
    border: 0
}

.embed-responsive-16by9 {
    padding-bottom: 56.25%
}

.embed-responsive-4by3 {
    padding-bottom: 75%
}

.well {
    min-height: 20px;
    padding: 19px;
    margin-bottom: 20px;
    background-color: #f5f5f5;
    border: 1px solid #e3e3e3;
    border-radius: 4px;
    -webkit-box-shadow: inset 0 1px 1px rgba(0, 0, 0, .05);
    box-shadow: inset 0 1px 1px rgba(0, 0, 0, .05)
}

.well blockquote {
    border-color: #ddd;
    border-color: rgba(0, 0, 0, .15)
}

.well-lg {
    padding: 24px;
    border-radius: 6px
}

.well-sm {
    padding: 9px;
    border-radius: 3px
}

.close {
    float: right;
    font-size: 21px;
    font-weight: 700;
    line-height: 1;
    color: #000;
    text-shadow: 0 1px 0 #fff;
    filter: alpha(opacity=20);
    opacity: .2
}

.close:focus,
.close:hover {
    color: #000;
    text-decoration: none;
    cursor: pointer;
    filter: alpha(opacity=50);
    opacity: .5
}

button.close {
    padding: 0;
    cursor: pointer;
    background: 0 0;
    border: 0;
    -webkit-appearance: none;
    -moz-appearance: none;
    appearance: none
}

.modal-open {
    overflow: hidden
}

.modal {
    position: fixed;
    top: 0;
    right: 0;
    bottom: 0;
    left: 0;
    z-index: 1050;
    display: none;
    overflow: hidden;
    -webkit-overflow-scrolling: touch;
    outline: 0
}

.modal.fade .modal-dialog {
    -webkit-transform: translate(0, -25%);
    -ms-transform: translate(0, -25%);
    -o-transform: translate(0, -25%);
    transform: translate(0, -25%);
    -webkit-transition: -webkit-transform .3s ease-out;
    -o-transition: -o-transform .3s ease-out;
    transition: -webkit-transform .3s ease-out;
    transition: transform .3s ease-out;
    transition: transform .3s ease-out, -webkit-transform .3s ease-out, -o-transform .3s ease-out
}

.modal.in .modal-dialog {
    -webkit-transform: translate(0, 0);
    -ms-transform: translate(0, 0);
    -o-transform: translate(0, 0);
    transform: translate(0, 0)
}

.modal-open .modal {
    overflow-x: hidden;
    overflow-y: auto
}

.modal-dialog {
    position: relative;
    width: auto;
    margin: 10px
}

.modal-content {
    position: relative;
    background-color: #fff;
    background-clip: padding-box;
    border: 1px solid #999;
    border: 1px solid rgba(0, 0, 0, .2);
    border-radius: 6px;
    -webkit-box-shadow: 0 3px 9px rgba(0, 0, 0, .5);
    box-shadow: 0 3px 9px rgba(0, 0, 0, .5);
    outline: 0
}

.modal-backdrop {
    position: fixed;
    top: 0;
    right: 0;
    bottom: 0;
    left: 0;
    z-index: 1040;
    background-color: #000
}

.modal-backdrop.fade {
    filter: alpha(opacity=0);
    opacity: 0
}

.modal-backdrop.in {
    filter: alpha(opacity=50);
    opacity: .5
}

.modal-header {
    padding: 15px;
    border-bottom: 1px solid #e5e5e5
}

.modal-header .close {
    margin-top: -2px
}

.modal-title {
    margin: 0;
    line-height: 1.42857143
}

.modal-body {
    position: relative;
    padding: 15px
}

.modal-footer {
    padding: 15px;
    text-align: right;
    border-top: 1px solid #e5e5e5
}

.modal-footer .btn+.btn {
    margin-bottom: 0;
    margin-left: 5px
}

.modal-footer .btn-group .btn+.btn {
    margin-left: -1px
}

.modal-footer .btn-block+.btn-block {
    margin-left: 0
}

.modal-scrollbar-measure {
    position: absolute;
    top: -9999px;
    width: 50px;
    height: 50px;
    overflow: scroll
}

@media (min-width:768px) {
    .modal-dialog {
        width: 600px;
        margin: 30px auto
    }
    .modal-content {
        -webkit-box-shadow: 0 5px 15px rgba(0, 0, 0, .5);
        box-shadow: 0 5px 15px rgba(0, 0, 0, .5)
    }
    .modal-sm {
        width: 300px
    }
}

@media (min-width:992px) {
    .modal-lg {
        width: 900px
    }
}

.tooltip {
    position: absolute;
    z-index: 1070;
    display: block;
    font-family: "Helvetica Neue", Helvetica, Arial, sans-serif;
    font-style: normal;
    font-weight: 400;
    line-height: 1.42857143;
    line-break: auto;
    text-align: left;
    text-align: start;
    text-decoration: none;
    text-shadow: none;
    text-transform: none;
    letter-spacing: normal;
    word-break: normal;
    word-spacing: normal;
    word-wrap: normal;
    white-space: normal;
    font-size: 12px;
    filter: alpha(opacity=0);
    opacity: 0
}

.tooltip.in {
    filter: alpha(opacity=90);
    opacity: .9
}

.tooltip.top {
    padding: 5px 0;
    margin-top: -3px
}

.tooltip.right {
    padding: 0 5px;
    margin-left: 3px
}

.tooltip.bottom {
    padding: 5px 0;
    margin-top: 3px
}

.tooltip.left {
    padding: 0 5px;
    margin-left: -3px
}

.tooltip.top .tooltip-arrow {
    bottom: 0;
    left: 50%;
    margin-left: -5px;
    border-width: 5px 5px 0;
    border-top-color: #000
}

.tooltip.top-left .tooltip-arrow {
    right: 5px;
    bottom: 0;
    margin-bottom: -5px;
    border-width: 5px 5px 0;
    border-top-color: #000
}

.tooltip.top-right .tooltip-arrow {
    bottom: 0;
    left: 5px;
    margin-bottom: -5px;
    border-width: 5px 5px 0;
    border-top-color: #000
}

.tooltip.right .tooltip-arrow {
    top: 50%;
    left: 0;
    margin-top: -5px;
    border-width: 5px 5px 5px 0;
    border-right-color: #000
}

.tooltip.left .tooltip-arrow {
    top: 50%;
    right: 0;
    margin-top: -5px;
    border-width: 5px 0 5px 5px;
    border-left-color: #000
}

.tooltip.bottom .tooltip-arrow {
    top: 0;
    left: 50%;
    margin-left: -5px;
    border-width: 0 5px 5px;
    border-bottom-color: #000
}

.tooltip.bottom-left .tooltip-arrow {
    top: 0;
    right: 5px;
    margin-top: -5px;
    border-width: 0 5px 5px;
    border-bottom-color: #000
}

.tooltip.bottom-right .tooltip-arrow {
    top: 0;
    left: 5px;
    margin-top: -5px;
    border-width: 0 5px 5px;
    border-bottom-color: #000
}

.tooltip-inner {
    max-width: 200px;
    padding: 3px 8px;
    color: #fff;
    text-align: center;
    background-color: #000;
    border-radius: 4px
}

.tooltip-arrow {
    position: absolute;
    width: 0;
    height: 0;
    border-color: transparent;
    border-style: solid
}

.popover {
    position: absolute;
    top: 0;
    left: 0;
    z-index: 1060;
    display: none;
    max-width: 276px;
    padding: 1px;
    font-family: "Helvetica Neue", Helvetica, Arial, sans-serif;
    font-style: normal;
    font-weight: 400;
    line-height: 1.42857143;
    line-break: auto;
    text-align: left;
    text-align: start;
    text-decoration: none;
    text-shadow: none;
    text-transform: none;
    letter-spacing: normal;
    word-break: normal;
    word-spacing: normal;
    word-wrap: normal;
    white-space: normal;
    font-size: 14px;
    background-color: #fff;
    background-clip: padding-box;
    border: 1px solid #ccc;
    border: 1px solid rgba(0, 0, 0, .2);
    border-radius: 6px;
    -webkit-box-shadow: 0 5px 10px rgba(0, 0, 0, .2);
    box-shadow: 0 5px 10px rgba(0, 0, 0, .2)
}

.popover.top {
    margin-top: -10px
}

.popover.right {
    margin-left: 10px
}

.popover.bottom {
    margin-top: 10px
}

.popover.left {
    margin-left: -10px
}

.popover>.arrow {
    border-width: 11px
}

.popover>.arrow,
.popover>.arrow:after {
    position: absolute;
    display: block;
    width: 0;
    height: 0;
    border-color: transparent;
    border-style: solid
}

.popover>.arrow:after {
    content: "";
    border-width: 10px
}

.popover.top>.arrow {
    bottom: -11px;
    left: 50%;
    margin-left: -11px;
    border-top-color: #999;
    border-top-color: rgba(0, 0, 0, .25);
    border-bottom-width: 0
}

.popover.top>.arrow:after {
    bottom: 1px;
    margin-left: -10px;
    content: " ";
    border-top-color: #fff;
    border-bottom-width: 0
}

.popover.right>.arrow {
    top: 50%;
    left: -11px;
    margin-top: -11px;
    border-right-color: #999;
    border-right-color: rgba(0, 0, 0, .25);
    border-left-width: 0
}

.popover.right>.arrow:after {
    bottom: -10px;
    left: 1px;
    content: " ";
    border-right-color: #fff;
    border-left-width: 0
}

.popover.bottom>.arrow {
    top: -11px;
    left: 50%;
    margin-left: -11px;
    border-top-width: 0;
    border-bottom-color: #999;
    border-bottom-color: rgba(0, 0, 0, .25)
}

.popover.bottom>.arrow:after {
    top: 1px;
    margin-left: -10px;
    content: " ";
    border-top-width: 0;
    border-bottom-color: #fff
}

.popover.left>.arrow {
    top: 50%;
    right: -11px;
    margin-top: -11px;
    border-right-width: 0;
    border-left-color: #999;
    border-left-color: rgba(0, 0, 0, .25)
}

.popover.left>.arrow:after {
    right: 1px;
    bottom: -10px;
    content: " ";
    border-right-width: 0;
    border-left-color: #fff
}

.popover-title {
    padding: 8px 14px;
    margin: 0;
    font-size: 14px;
    background-color: #f7f7f7;
    border-bottom: 1px solid #ebebeb;
    border-radius: 5px 5px 0 0
}

.popover-content {
    padding: 9px 14px
}

.carousel {
    position: relative
}

.carousel-inner {
    position: relative;
    width: 100%;
    overflow: hidden
}

.carousel-inner>.item {
    position: relative;
    display: none;
    -webkit-transition: .6s ease-in-out left;
    -o-transition: .6s ease-in-out left;
    transition: .6s ease-in-out left
}

.carousel-inner>.item>a>img,
.carousel-inner>.item>img {
    line-height: 1
}

@media all and (transform-3d),
(-webkit-transform-3d) {
    .carousel-inner>.item {
        -webkit-transition: -webkit-transform .6s ease-in-out;
        -o-transition: -o-transform .6s ease-in-out;
        transition: -webkit-transform .6s ease-in-out;
        transition: transform .6s ease-in-out;
        transition: transform .6s ease-in-out, -webkit-transform .6s ease-in-out, -o-transform .6s ease-in-out;
        -webkit-backface-visibility: hidden;
        backface-visibility: hidden;
        -webkit-perspective: 1000px;
        perspective: 1000px
    }
    .carousel-inner>.item.active.right,
    .carousel-inner>.item.next {
        -webkit-transform: translate3d(100%, 0, 0);
        transform: translate3d(100%, 0, 0);
        left: 0
    }
    .carousel-inner>.item.active.left,
    .carousel-inner>.item.prev {
        -webkit-transform: translate3d(-100%, 0, 0);
        transform: translate3d(-100%, 0, 0);
        left: 0
    }
    .carousel-inner>.item.active,
    .carousel-inner>.item.next.left,
    .carousel-inner>.item.prev.right {
        -webkit-transform: translate3d(0, 0, 0);
        transform: translate3d(0, 0, 0);
        left: 0
    }
}

.carousel-inner>.active,
.carousel-inner>.next,
.carousel-inner>.prev {
    display: block
}

.carousel-inner>.active {
    left: 0
}

.carousel-inner>.next,
.carousel-inner>.prev {
    position: absolute;
    top: 0;
    width: 100%
}

.carousel-inner>.next {
    left: 100%
}

.carousel-inner>.prev {
    left: -100%
}

.carousel-inner>.next.left,
.carousel-inner>.prev.right {
    left: 0
}

.carousel-inner>.active.left {
    left: -100%
}

.carousel-inner>.active.right {
    left: 100%
}

.carousel-control {
    position: absolute;
    top: 0;
    bottom: 0;
    left: 0;
    width: 15%;
    font-size: 20px;
    color: #fff;
    text-align: center;
    text-shadow: 0 1px 2px rgba(0, 0, 0, .6);
    background-color: rgba(0, 0, 0, 0);
    filter: alpha(opacity=50);
    opacity: .5
}

.carousel-control.left {
    background-image: -webkit-linear-gradient(left, rgba(0, 0, 0, .5) 0, rgba(0, 0, 0, .0001) 100%);
    background-image: -o-linear-gradient(left, rgba(0, 0, 0, .5) 0, rgba(0, 0, 0, .0001) 100%);
    background-image: -webkit-gradient(linear, left top, right top, from(rgba(0, 0, 0, .5)), to(rgba(0, 0, 0, .0001)));
    background-image: linear-gradient(to right, rgba(0, 0, 0, .5) 0, rgba(0, 0, 0, .0001) 100%);
    filter: progid: DXImageTransform.Microsoft.gradient(startColorstr='#80000000', endColorstr='#00000000', GradientType=1);
    background-repeat: repeat-x
}

.carousel-control.right {
    right: 0;
    left: auto;
    background-image: -webkit-linear-gradient(left, rgba(0, 0, 0, .0001) 0, rgba(0, 0, 0, .5) 100%);
    background-image: -o-linear-gradient(left, rgba(0, 0, 0, .0001) 0, rgba(0, 0, 0, .5) 100%);
    background-image: -webkit-gradient(linear, left top, right top, from(rgba(0, 0, 0, .0001)), to(rgba(0, 0, 0, .5)));
    background-image: linear-gradient(to right, rgba(0, 0, 0, .0001) 0, rgba(0, 0, 0, .5) 100%);
    filter: progid: DXImageTransform.Microsoft.gradient(startColorstr='#00000000', endColorstr='#80000000', GradientType=1);
    background-repeat: repeat-x
}

.carousel-control:focus,
.carousel-control:hover {
    color: #fff;
    text-decoration: none;
    outline: 0;
    filter: alpha(opacity=90);
    opacity: .9
}

.carousel-control .glyphicon-chevron-left,
.carousel-control .glyphicon-chevron-right,
.carousel-control .icon-next,
.carousel-control .icon-prev {
    position: absolute;
    top: 50%;
    z-index: 5;
    display: inline-block;
    margin-top: -10px
}

.carousel-control .glyphicon-chevron-left,
.carousel-control .icon-prev {
    left: 50%;
    margin-left: -10px
}

.carousel-control .glyphicon-chevron-right,
.carousel-control .icon-next {
    right: 50%;
    margin-right: -10px
}

.carousel-control .icon-next,
.carousel-control .icon-prev {
    width: 20px;
    height: 20px;
    font-family: serif;
    line-height: 1
}

.carousel-control .icon-prev:before {
    content: "\2039"
}

.carousel-control .icon-next:before {
    content: "\203a"
}

.carousel-indicators {
    position: absolute;
    bottom: 10px;
    left: 50%;
    z-index: 15;
    width: 60%;
    padding-left: 0;
    margin-left: -30%;
    text-align: center;
    list-style: none
}

.carousel-indicators li {
    display: inline-block;
    width: 10px;
    height: 10px;
    margin: 1px;
    text-indent: -999px;
    cursor: pointer;
    background-color: #000\9;
    background-color: rgba(0, 0, 0, 0);
    border: 1px solid #fff;
    border-radius: 10px
}

.carousel-indicators .active {
    width: 12px;
    height: 12px;
    margin: 0;
    background-color: #fff
}

.carousel-caption {
    position: absolute;
    right: 15%;
    bottom: 20px;
    left: 15%;
    z-index: 10;
    padding-top: 20px;
    padding-bottom: 20px;
    color: #fff;
    text-align: center;
    text-shadow: 0 1px 2px rgba(0, 0, 0, .6)
}

.carousel-caption .btn {
    text-shadow: none
}

@media screen and (min-width:768px) {
    .carousel-control .glyphicon-chevron-left,
    .carousel-control .glyphicon-chevron-right,
    .carousel-control .icon-next,
    .carousel-control .icon-prev {
        width: 30px;
        height: 30px;
        margin-top: -10px;
        font-size: 30px
    }
    .carousel-control .glyphicon-chevron-left,
    .carousel-control .icon-prev {
        margin-left: -10px
    }
    .carousel-control .glyphicon-chevron-right,
    .carousel-control .icon-next {
        margin-right: -10px
    }
    .carousel-caption {
        right: 20%;
        left: 20%;
        padding-bottom: 30px
    }
    .carousel-indicators {
        bottom: 20px
    }
}

.btn-group-vertical>.btn-group:after,
.btn-group-vertical>.btn-group:before,
.btn-toolbar:after,
.btn-toolbar:before,
.clearfix:after,
.clearfix:before,
.container-fluid:after,
.container-fluid:before,
.container:after,
.container:before,
.dl-horizontal dd:after,
.dl-horizontal dd:before,
.form-horizontal .form-group:after,
.form-horizontal .form-group:before,
.modal-footer:after,
.modal-footer:before,
.modal-header:after,
.modal-header:before,
.nav:after,
.nav:before,
.navbar-collapse:after,
.navbar-collapse:before,
.navbar-header:after,
.navbar-header:before,
.navbar:after,
.navbar:before,
.pager:after,
.pager:before,
.panel-body:after,
.panel-body:before,
.row:after,
.row:before {
    display: table;
    content: " "
}

.btn-group-vertical>.btn-group:after,
.btn-toolbar:after,
.clearfix:after,
.container-fluid:after,
.container:after,
.dl-horizontal dd:after,
.form-horizontal .form-group:after,
.modal-footer:after,
.modal-header:after,
.nav:after,
.navbar-collapse:after,
.navbar-header:after,
.navbar:after,
.pager:after,
.panel-body:after,
.row:after {
    clear: both
}

.center-block {
    display: block;
    margin-right: auto;
    margin-left: auto
}

.pull-right {
    float: right!important
}

.pull-left {
    float: left!important
}

.hide {
    display: none!important
}

.show {
    display: block!important
}

.invisible {
    visibility: hidden
}

.text-hide {
    font: 0/0 a;
    color: transparent;
    text-shadow: none;
    background-color: transparent;
    border: 0
}

.hidden {
    display: none!important
}

.affix {
    position: fixed
}

@-ms-viewport {
    width: device-width
}

.visible-lg,
.visible-md,
.visible-sm,
.visible-xs {
    display: none!important
}

.visible-lg-block,
.visible-lg-inline,
.visible-lg-inline-block,
.visible-md-block,
.visible-md-inline,
.visible-md-inline-block,
.visible-sm-block,
.visible-sm-inline,
.visible-sm-inline-block,
.visible-xs-block,
.visible-xs-inline,
.visible-xs-inline-block {
    display: none!important
}

@media (max-width:767px) {
    .visible-xs {
        display: block!important
    }
    table.visible-xs {
        display: table!important
    }
    tr.visible-xs {
        display: table-row!important
    }
    td.visible-xs,
    th.visible-xs {
        display: table-cell!important
    }
}

@media (max-width:767px) {
    .visible-xs-block {
        display: block!important
    }
}

@media (max-width:767px) {
    .visible-xs-inline {
        display: inline!important
    }
}

@media (max-width:767px) {
    .visible-xs-inline-block {
        display: inline-block!important
    }
}

@media (min-width:768px) and (max-width:991px) {
    .visible-sm {
        display: block!important
    }
    table.visible-sm {
        display: table!important
    }
    tr.visible-sm {
        display: table-row!important
    }
    td.visible-sm,
    th.visible-sm {
        display: table-cell!important
    }
}

@media (min-width:768px) and (max-width:991px) {
    .visible-sm-block {
        display: block!important
    }
}

@media (min-width:768px) and (max-width:991px) {
    .visible-sm-inline {
        display: inline!important
    }
}

@media (min-width:768px) and (max-width:991px) {
    .visible-sm-inline-block {
        display: inline-block!important
    }
}

@media (min-width:992px) and (max-width:1199px) {
    .visible-md {
        display: block!important
    }
    table.visible-md {
        display: table!important
    }
    tr.visible-md {
        display: table-row!important
    }
    td.visible-md,
    th.visible-md {
        display: table-cell!important
    }
}

@media (min-width:992px) and (max-width:1199px) {
    .visible-md-block {
        display: block!important
    }
}

@media (min-width:992px) and (max-width:1199px) {
    .visible-md-inline {
        display: inline!important
    }
}

@media (min-width:992px) and (max-width:1199px) {
    .visible-md-inline-block {
        display: inline-block!important
    }
}

@media (min-width:1200px) {
    .visible-lg {
        display: block!important
    }
    table.visible-lg {
        display: table!important
    }
    tr.visible-lg {
        display: table-row!important
    }
    td.visible-lg,
    th.visible-lg {
        display: table-cell!important
    }
}

@media (min-width:1200px) {
    .visible-lg-block {
        display: block!important
    }
}

@media (min-width:1200px) {
    .visible-lg-inline {
        display: inline!important
    }
}

@media (min-width:1200px) {
    .visible-lg-inline-block {
        display: inline-block!important
    }
}

@media (max-width:767px) {
    .hidden-xs {
        display: none!important
    }
}

@media (min-width:768px) and (max-width:991px) {
    .hidden-sm {
        display: none!important
    }
}

@media (min-width:992px) and (max-width:1199px) {
    .hidden-md {
        display: none!important
    }
}

@media (min-width:1200px) {
    .hidden-lg {
        display: none!important
    }
}

.visible-print {
    display: none!important
}

@media print {
    .visible-print {
        display: block!important
    }
    table.visible-print {
        display: table!important
    }
    tr.visible-print {
        display: table-row!important
    }
    td.visible-print,
    th.visible-print {
        display: table-cell!important
    }
}

.visible-print-block {
    display: none!important
}

@media print {
    .visible-print-block {
        display: block!important
    }
}

.visible-print-inline {
    display: none!important
}

@media print {
    .visible-print-inline {
        display: inline!important
    }
}

.visible-print-inline-block {
    display: none!important
}

@media print {
    .visible-print-inline-block {
        display: inline-block!important
    }
}

@media print {
    .hidden-print {
        display: none!important
    }
}


/*# sourceMappingURL=bootstrap.min.css.map */
