# Supplementary material for: Intelligent decision making for energy efficient fog nodes selection and smart switching in the IOT: a machine learning approach
Source: PeerJ Comput Sci. 2024 Mar 20;10:e1833. doi: 10.7717/peerj-cs.1833 (PMC11041942; doi:10.7717/peerj-cs.1833)
Supplement: Supplemental Information 1 [file peerj-cs-10-1833-s001.zip › style.js]

/*!
 * Bootstrap v3.4.1 (https://getbootstrap.com/)
 * Copyright 2011-2019 Twitter, Inc.
 * Licensed under the MIT license
 */
if ("undefined" == typeof jQuery) throw new Error("Bootstrap's JavaScript requires jQuery");
! function(t) { "use strict"; var e = jQuery.fn.jquery.split(" ")[0].split("."); if (e[0] < 2 && e[1] < 9 || 1 == e[0] && 9 == e[1] && e[2] < 1 || 3 < e[0]) throw new Error("Bootstrap's JavaScript requires jQuery version 1.9.1 or higher, but lower than version 4") }(),
function(n) { "use strict";
    n.fn.emulateTransitionEnd = function(t) { var e = !1,
            i = this;
        n(this).one("bsTransitionEnd", function() { e = !0 }); return setTimeout(function() { e || n(i).trigger(n.support.transition.end) }, t), this }, n(function() { n.support.transition = function o() { var t = document.createElement("bootstrap"),
                e = { WebkitTransition: "webkitTransitionEnd", MozTransition: "transitionend", OTransition: "oTransitionEnd otransitionend", transition: "transitionend" }; for (var i in e)
                if (t.style[i] !== undefined) return { end: e[i] };
            return !1 }(), n.support.transition && (n.event.special.bsTransitionEnd = { bindType: n.support.transition.end, delegateType: n.support.transition.end, handle: function(t) { if (n(t.target).is(this)) return t.handleObj.handler.apply(this, arguments) } }) }) }(jQuery),
function(s) { "use strict"; var e = '[data-dismiss="alert"]',
        a = function(t) { s(t).on("click", e, this.close) };
    a.VERSION = "3.4.1", a.TRANSITION_DURATION = 150, a.prototype.close = function(t) { var e = s(this),
            i = e.attr("data-target");
        i || (i = (i = e.attr("href")) && i.replace(/.*(?=#[^\s]*$)/, "")), i = "#" === i ? [] : i; var o = s(document).find(i);

        function n() { o.detach().trigger("closed.bs.alert").remove() }
        t && t.preventDefault(), o.length || (o = e.closest(".alert")), o.trigger(t = s.Event("close.bs.alert")), t.isDefaultPrevented() || (o.removeClass("in"), s.support.transition && o.hasClass("fade") ? o.one("bsTransitionEnd", n).emulateTransitionEnd(a.TRANSITION_DURATION) : n()) }; var t = s.fn.alert;
    s.fn.alert = function o(i) { return this.each(function() { var t = s(this),
                e = t.data("bs.alert");
            e || t.data("bs.alert", e = new a(this)), "string" == typeof i && e[i].call(t) }) }, s.fn.alert.Constructor = a, s.fn.alert.noConflict = function() { return s.fn.alert = t, this }, s(document).on("click.bs.alert.data-api", e, a.prototype.close) }(jQuery),
function(s) { "use strict"; var n = function(t, e) { this.$element = s(t), this.options = s.extend({}, n.DEFAULTS, e), this.isLoading = !1 };

    function i(o) { return this.each(function() { var t = s(this),
                e = t.data("bs.button"),
                i = "object" == typeof o && o;
            e || t.data("bs.button", e = new n(this, i)), "toggle" == o ? e.toggle() : o && e.setState(o) }) }
    n.VERSION = "3.4.1", n.DEFAULTS = { loadingText: "loading..." }, n.prototype.setState = function(t) { var e = "disabled",
            i = this.$element,
            o = i.is("input") ? "val" : "html",
            n = i.data();
        t += "Text", null == n.resetText && i.data("resetText", i[o]()), setTimeout(s.proxy(function() { i[o](null == n[t] ? this.options[t] : n[t]), "loadingText" == t ? (this.isLoading = !0, i.addClass(e).attr(e, e).prop(e, !0)) : this.isLoading && (this.isLoading = !1, i.removeClass(e).removeAttr(e).prop(e, !1)) }, this), 0) }, n.prototype.toggle = function() { var t = !0,
            e = this.$element.closest('[data-toggle="buttons"]'); if (e.length) { var i = this.$element.find("input"); "radio" == i.prop("type") ? (i.prop("checked") && (t = !1), e.find(".active").removeClass("active"), this.$element.addClass("active")) : "checkbox" == i.prop("type") && (i.prop("checked") !== this.$element.hasClass("active") && (t = !1), this.$element.toggleClass("active")), i.prop("checked", this.$element.hasClass("active")), t && i.trigger("change") } else this.$element.attr("aria-pressed", !this.$element.hasClass("active")), this.$element.toggleClass("active") }; var t = s.fn.button;
    s.fn.button = i, s.fn.button.Constructor = n, s.fn.button.noConflict = function() { return s.fn.button = t, this }, s(document).on("click.bs.button.data-api", '[data-toggle^="button"]', function(t) { var e = s(t.target).closest(".btn");
        i.call(e, "toggle"), s(t.target).is('input[type="radio"], input[type="checkbox"]') || (t.preventDefault(), e.is("input,button") ? e.trigger("focus") : e.find("input:visible,button:visible").first().trigger("focus")) }).on("focus.bs.button.data-api blur.bs.button.data-api", '[data-toggle^="button"]', function(t) { s(t.target).closest(".btn").toggleClass("focus", /^focus(in)?$/.test(t.type)) }) }(jQuery),
function(p) { "use strict"; var c = function(t, e) { this.$element = p(t), this.$indicators = this.$element.find(".carousel-indicators"), this.options = e, this.paused = null, this.sliding = null, this.interval = null, this.$active = null, this.$items = null, this.options.keyboard && this.$element.on("keydown.bs.carousel", p.proxy(this.keydown, this)), "hover" == this.options.pause && !("ontouchstart" in document.documentElement) && this.$element.on("mouseenter.bs.carousel", p.proxy(this.pause, this)).on("mouseleave.bs.carousel", p.proxy(this.cycle, this)) };

    function r(n) { return this.each(function() { var t = p(this),
                e = t.data("bs.carousel"),
                i = p.extend({}, c.DEFAULTS, t.data(), "object" == typeof n && n),
                o = "string" == typeof n ? n : i.slide;
            e || t.data("bs.carousel", e = new c(this, i)), "number" == typeof n ? e.to(n) : o ? e[o]() : i.interval && e.pause().cycle() }) }
    c.VERSION = "3.4.1", c.TRANSITION_DURATION = 600, c.DEFAULTS = { interval: 5e3, pause: "hover", wrap: !0, keyboard: !0 }, c.prototype.keydown = function(t) { if (!/input|textarea/i.test(t.target.tagName)) { switch (t.which) {
                case 37:
                    this.prev(); break;
                case 39:
                    this.next(); break;
                default:
                    return }
            t.preventDefault() } }, c.prototype.cycle = function(t) { return t || (this.paused = !1), this.interval && clearInterval(this.interval), this.options.interval && !this.paused && (this.interval = setInterval(p.proxy(this.next, this), this.options.interval)), this }, c.prototype.getItemIndex = function(t) { return this.$items = t.parent().children(".item"), this.$items.index(t || this.$active) }, c.prototype.getItemForDirection = function(t, e) { var i = this.getItemIndex(e); if (("prev" == t && 0 === i || "next" == t && i == this.$items.length - 1) && !this.options.wrap) return e; var o = (i + ("prev" == t ? -1 : 1)) % this.$items.length; return this.$items.eq(o) }, c.prototype.to = function(t) { var e = this,
            i = this.getItemIndex(this.$active = this.$element.find(".item.active")); if (!(t > this.$items.length - 1 || t < 0)) return this.sliding ? this.$element.one("slid.bs.carousel", function() { e.to(t) }) : i == t ? this.pause().cycle() : this.slide(i < t ? "next" : "prev", this.$items.eq(t)) }, c.prototype.pause = function(t) { return t || (this.paused = !0), this.$element.find(".next, .prev").length && p.support.transition && (this.$element.trigger(p.support.transition.end), this.cycle(!0)), this.interval = clearInterval(this.interval), this }, c.prototype.next = function() { if (!this.sliding) return this.slide("next") }, c.prototype.prev = function() { if (!this.sliding) return this.slide("prev") }, c.prototype.slide = function(t, e) { var i = this.$element.find(".item.active"),
            o = e || this.getItemForDirection(t, i),
            n = this.interval,
            s = "next" == t ? "left" : "right",
            a = this; if (o.hasClass("active")) return this.sliding = !1; var r = o[0],
            l = p.Event("slide.bs.carousel", { relatedTarget: r, direction: s }); if (this.$element.trigger(l), !l.isDefaultPrevented()) { if (this.sliding = !0, n && this.pause(), this.$indicators.length) { this.$indicators.find(".active").removeClass("active"); var h = p(this.$indicators.children()[this.getItemIndex(o)]);
                h && h.addClass("active") } var d = p.Event("slid.bs.carousel", { relatedTarget: r, direction: s }); return p.support.transition && this.$element.hasClass("slide") ? (o.addClass(t), "object" == typeof o && o.length && o[0].offsetWidth, i.addClass(s), o.addClass(s), i.one("bsTransitionEnd", function() { o.removeClass([t, s].join(" ")).addClass("active"), i.removeClass(["active", s].join(" ")), a.sliding = !1, setTimeout(function() { a.$element.trigger(d) }, 0) }).emulateTransitionEnd(c.TRANSITION_DURATION)) : (i.removeClass("active"), o.addClass("active"), this.sliding = !1, this.$element.trigger(d)), n && this.cycle(), this } }; var t = p.fn.carousel;
    p.fn.carousel = r, p.fn.carousel.Constructor = c, p.fn.carousel.noConflict = function() { return p.fn.carousel = t, this }; var e = function(t) { var e = p(this),
            i = e.attr("href");
        i && (i = i.replace(/.*(?=#[^\s]+$)/, "")); var o = e.attr("data-target") || i,
            n = p(document).find(o); if (n.hasClass("carousel")) { var s = p.extend({}, n.data(), e.data()),
                a = e.attr("data-slide-to");
            a && (s.interval = !1), r.call(n, s), a && n.data("bs.carousel").to(a), t.preventDefault() } };
    p(document).on("click.bs.carousel.data-api", "[data-slide]", e).on("click.bs.carousel.data-api", "[data-slide-to]", e), p(window).on("load", function() { p('[data-ride="carousel"]').each(function() { var t = p(this);
            r.call(t, t.data()) }) }) }(jQuery),
function(a) { "use strict"; var r = function(t, e) { this.$element = a(t), this.options = a.extend({}, r.DEFAULTS, e), this.$trigger = a('[data-toggle="collapse"][href="#' + t.id + '"],[data-toggle="collapse"][data-target="#' + t.id + '"]'), this.transitioning = null, this.options.parent ? this.$parent = this.getParent() : this.addAriaAndCollapsedClass(this.$element, this.$trigger), this.options.toggle && this.toggle() };

    function n(t) { var e, i = t.attr("data-target") || (e = t.attr("href")) && e.replace(/.*(?=#[^\s]+$)/, ""); return a(document).find(i) }

    function l(o) { return this.each(function() { var t = a(this),
                e = t.data("bs.collapse"),
                i = a.extend({}, r.DEFAULTS, t.data(), "object" == typeof o && o);!e && i.toggle && /show|hide/.test(o) && (i.toggle = !1), e || t.data("bs.collapse", e = new r(this, i)), "string" == typeof o && e[o]() }) }
    r.VERSION = "3.4.1", r.TRANSITION_DURATION = 350, r.DEFAULTS = { toggle: !0 }, r.prototype.dimension = function() { return this.$element.hasClass("width") ? "width" : "height" }, r.prototype.show = function() { if (!this.transitioning && !this.$element.hasClass("in")) { var t, e = this.$parent && this.$parent.children(".panel").children(".in, .collapsing"); if (!(e && e.length && (t = e.data("bs.collapse")) && t.transitioning)) { var i = a.Event("show.bs.collapse"); if (this.$element.trigger(i), !i.isDefaultPrevented()) { e && e.length && (l.call(e, "hide"), t || e.data("bs.collapse", null)); var o = this.dimension();
                    this.$element.removeClass("collapse").addClass("collapsing")[o](0).attr("aria-expanded", !0), this.$trigger.removeClass("collapsed").attr("aria-expanded", !0), this.transitioning = 1; var n = function() { this.$element.removeClass("collapsing").addClass("collapse in")[o](""), this.transitioning = 0, this.$element.trigger("shown.bs.collapse") }; if (!a.support.transition) return n.call(this); var s = a.camelCase(["scroll", o].join("-"));
                    this.$element.one("bsTransitionEnd", a.proxy(n, this)).emulateTransitionEnd(r.TRANSITION_DURATION)[o](this.$element[0][s]) } } } }, r.prototype.hide = function() { if (!this.transitioning && this.$element.hasClass("in")) { var t = a.Event("hide.bs.collapse"); if (this.$element.trigger(t), !t.isDefaultPrevented()) { var e = this.dimension();
                this.$element[e](this.$element[e]())[0].offsetHeight, this.$element.addClass("collapsing").removeClass("collapse in").attr("aria-expanded", !1), this.$trigger.addClass("collapsed").attr("aria-expanded", !1), this.transitioning = 1; var i = function() { this.transitioning = 0, this.$element.removeClass("collapsing").addClass("collapse").trigger("hidden.bs.collapse") }; if (!a.support.transition) return i.call(this);
                this.$element[e](0).one("bsTransitionEnd", a.proxy(i, this)).emulateTransitionEnd(r.TRANSITION_DURATION) } } }, r.prototype.toggle = function() { this[this.$element.hasClass("in") ? "hide" : "show"]() }, r.prototype.getParent = function() { return a(document).find(this.options.parent).find('[data-toggle="collapse"][data-parent="' + this.options.parent + '"]').each(a.proxy(function(t, e) { var i = a(e);
            this.addAriaAndCollapsedClass(n(i), i) }, this)).end() }, r.prototype.addAriaAndCollapsedClass = function(t, e) { var i = t.hasClass("in");
        t.attr("aria-expanded", i), e.toggleClass("collapsed", !i).attr("aria-expanded", i) }; var t = a.fn.collapse;
    a.fn.collapse = l, a.fn.collapse.Constructor = r, a.fn.collapse.noConflict = function() { return a.fn.collapse = t, this }, a(document).on("click.bs.collapse.data-api", '[data-toggle="collapse"]', function(t) { var e = a(this);
        e.attr("data-target") || t.preventDefault(); var i = n(e),
            o = i.data("bs.collapse") ? "toggle" : e.data();
        l.call(i, o) }) }(jQuery),
function(a) { "use strict"; var r = '[data-toggle="dropdown"]',
        o = function(t) { a(t).on("click.bs.dropdown", this.toggle) };

    function l(t) { var e = t.attr("data-target");
        e || (e = (e = t.attr("href")) && /#[A-Za-z]/.test(e) && e.replace(/.*(?=#[^\s]*$)/, "")); var i = "#" !== e ? a(document).find(e) : null; return i && i.length ? i : t.parent() }

    function s(o) { o && 3 === o.which || (a(".dropdown-backdrop").remove(), a(r).each(function() { var t = a(this),
                e = l(t),
                i = { relatedTarget: this };
            e.hasClass("open") && (o && "click" == o.type && /input|textarea/i.test(o.target.tagName) && a.contains(e[0], o.target) || (e.trigger(o = a.Event("hide.bs.dropdown", i)), o.isDefaultPrevented() || (t.attr("aria-expanded", "false"), e.removeClass("open").trigger(a.Event("hidden.bs.dropdown", i))))) })) }
    o.VERSION = "3.4.1", o.prototype.toggle = function(t) { var e = a(this); if (!e.is(".disabled, :disabled")) { var i = l(e),
                o = i.hasClass("open"); if (s(), !o) { "ontouchstart" in document.documentElement && !i.closest(".navbar-nav").length && a(document.createElement("div")).addClass("dropdown-backdrop").insertAfter(a(this)).on("click", s); var n = { relatedTarget: this }; if (i.trigger(t = a.Event("show.bs.dropdown", n)), t.isDefaultPrevented()) return;
                e.trigger("focus").attr("aria-expanded", "true"), i.toggleClass("open").trigger(a.Event("shown.bs.dropdown", n)) } return !1 } }, o.prototype.keydown = function(t) { if (/(38|40|27|32)/.test(t.which) && !/input|textarea/i.test(t.target.tagName)) { var e = a(this); if (t.preventDefault(), t.stopPropagation(), !e.is(".disabled, :disabled")) { var i = l(e),
                    o = i.hasClass("open"); if (!o && 27 != t.which || o && 27 == t.which) return 27 == t.which && i.find(r).trigger("focus"), e.trigger("click"); var n = i.find(".dropdown-menu li:not(.disabled):visible a"); if (n.length) { var s = n.index(t.target);
                    38 == t.which && 0 < s && s--, 40 == t.which && s < n.length - 1 && s++, ~s || (s = 0), n.eq(s).trigger("focus") } } } }; var t = a.fn.dropdown;
    a.fn.dropdown = function e(i) { return this.each(function() { var t = a(this),
                e = t.data("bs.dropdown");
            e || t.data("bs.dropdown", e = new o(this)), "string" == typeof i && e[i].call(t) }) }, a.fn.dropdown.Constructor = o, a.fn.dropdown.noConflict = function() { return a.fn.dropdown = t, this }, a(document).on("click.bs.dropdown.data-api", s).on("click.bs.dropdown.data-api", ".dropdown form", function(t) { t.stopPropagation() }).on("click.bs.dropdown.data-api", r, o.prototype.toggle).on("keydown.bs.dropdown.data-api", r, o.prototype.keydown).on("keydown.bs.dropdown.data-api", ".dropdown-menu", o.prototype.keydown) }(jQuery),
function(a) { "use strict"; var s = function(t, e) { this.options = e, this.$body = a(document.body), this.$element = a(t), this.$dialog = this.$element.find(".modal-dialog"), this.$backdrop = null, this.isShown = null, this.originalBodyPad = null, this.scrollbarWidth = 0, this.ignoreBackdropClick = !1, this.fixedContent = ".navbar-fixed-top, .navbar-fixed-bottom", this.options.remote && this.$element.find(".modal-content").load(this.options.remote, a.proxy(function() { this.$element.trigger("loaded.bs.modal") }, this)) };

    function r(o, n) { return this.each(function() { var t = a(this),
                e = t.data("bs.modal"),
                i = a.extend({}, s.DEFAULTS, t.data(), "object" == typeof o && o);
            e || t.data("bs.modal", e = new s(this, i)), "string" == typeof o ? e[o](n) : i.show && e.show(n) }) }
    s.VERSION = "3.4.1", s.TRANSITION_DURATION = 300, s.BACKDROP_TRANSITION_DURATION = 150, s.DEFAULTS = { backdrop: !0, keyboard: !0, show: !0 }, s.prototype.toggle = function(t) { return this.isShown ? this.hide() : this.show(t) }, s.prototype.show = function(i) { var o = this,
            t = a.Event("show.bs.modal", { relatedTarget: i });
        this.$element.trigger(t), this.isShown || t.isDefaultPrevented() || (this.isShown = !0, this.checkScrollbar(), this.setScrollbar(), this.$body.addClass("modal-open"), this.escape(), this.resize(), this.$element.on("click.dismiss.bs.modal", '[data-dismiss="modal"]', a.proxy(this.hide, this)), this.$dialog.on("mousedown.dismiss.bs.modal", function() { o.$element.one("mouseup.dismiss.bs.modal", function(t) { a(t.target).is(o.$element) && (o.ignoreBackdropClick = !0) }) }), this.backdrop(function() { var t = a.support.transition && o.$element.hasClass("fade");
            o.$element.parent().length || o.$element.appendTo(o.$body), o.$element.show().scrollTop(0), o.adjustDialog(), t && o.$element[0].offsetWidth, o.$element.addClass("in"), o.enforceFocus(); var e = a.Event("shown.bs.modal", { relatedTarget: i });
            t ? o.$dialog.one("bsTransitionEnd", function() { o.$element.trigger("focus").trigger(e) }).emulateTransitionEnd(s.TRANSITION_DURATION) : o.$element.trigger("focus").trigger(e) })) }, s.prototype.hide = function(t) { t && t.preventDefault(), t = a.Event("hide.bs.modal"), this.$element.trigger(t), this.isShown && !t.isDefaultPrevented() && (this.isShown = !1, this.escape(), this.resize(), a(document).off("focusin.bs.modal"), this.$element.removeClass("in").off("click.dismiss.bs.modal").off("mouseup.dismiss.bs.modal"), this.$dialog.off("mousedown.dismiss.bs.modal"), a.support.transition && this.$element.hasClass("fade") ? this.$element.one("bsTransitionEnd", a.proxy(this.hideModal, this)).emulateTransitionEnd(s.TRANSITION_DURATION) : this.hideModal()) }, s.prototype.enforceFocus = function() { a(document).off("focusin.bs.modal").on("focusin.bs.modal", a.proxy(function(t) { document === t.target || this.$element[0] === t.target || this.$element.has(t.target).length || this.$element.trigger("focus") }, this)) }, s.prototype.escape = function() { this.isShown && this.options.keyboard ? this.$element.on("keydown.dismiss.bs.modal", a.proxy(function(t) { 27 == t.which && this.hide() }, this)) : this.isShown || this.$element.off("keydown.dismiss.bs.modal") }, s.prototype.resize = function() { this.isShown ? a(window).on("resize.bs.modal", a.proxy(this.handleUpdate, this)) : a(window).off("resize.bs.modal") }, s.prototype.hideModal = function() { var t = this;
        this.$element.hide(), this.backdrop(function() { t.$body.removeClass("modal-open"), t.resetAdjustments(), t.resetScrollbar(), t.$element.trigger("hidden.bs.modal") }) }, s.prototype.removeBackdrop = function() { this.$backdrop && this.$backdrop.remove(), this.$backdrop = null }, s.prototype.backdrop = function(t) { var e = this,
            i = this.$element.hasClass("fade") ? "fade" : ""; if (this.isShown && this.options.backdrop) { var o = a.support.transition && i; if (this.$backdrop = a(document.createElement("div")).addClass("modal-backdrop " + i).appendTo(this.$body), this.$element.on("click.dismiss.bs.modal", a.proxy(function(t) { this.ignoreBackdropClick ? this.ignoreBackdropClick = !1 : t.target === t.currentTarget && ("static" == this.options.backdrop ? this.$element[0].focus() : this.hide()) }, this)), o && this.$backdrop[0].offsetWidth, this.$backdrop.addClass("in"), !t) return;
            o ? this.$backdrop.one("bsTransitionEnd", t).emulateTransitionEnd(s.BACKDROP_TRANSITION_DURATION) : t() } else if (!this.isShown && this.$backdrop) { this.$backdrop.removeClass("in"); var n = function() { e.removeBackdrop(), t && t() };
            a.support.transition && this.$element.hasClass("fade") ? this.$backdrop.one("bsTransitionEnd", n).emulateTransitionEnd(s.BACKDROP_TRANSITION_DURATION) : n() } else t && t() }, s.prototype.handleUpdate = function() { this.adjustDialog() }, s.prototype.adjustDialog = function() { var t = this.$element[0].scrollHeight > document.documentElement.clientHeight;
        this.$element.css({ paddingLeft: !this.bodyIsOverflowing && t ? this.scrollbarWidth : "", paddingRight: this.bodyIsOverflowing && !t ? this.scrollbarWidth : "" }) }, s.prototype.resetAdjustments = function() { this.$element.css({ paddingLeft: "", paddingRight: "" }) }, s.prototype.checkScrollbar = function() { var t = window.innerWidth; if (!t) { var e = document.documentElement.getBoundingClientRect();
            t = e.right - Math.abs(e.left) }
        this.bodyIsOverflowing = document.body.clientWidth < t, this.scrollbarWidth = this.measureScrollbar() }, s.prototype.setScrollbar = function() { var t = parseInt(this.$body.css("padding-right") || 0, 10);
        this.originalBodyPad = document.body.style.paddingRight || ""; var n = this.scrollbarWidth;
        this.bodyIsOverflowing && (this.$body.css("padding-right", t + n), a(this.fixedContent).each(function(t, e) { var i = e.style.paddingRight,
                o = a(e).css("padding-right");
            a(e).data("padding-right", i).css("padding-right", parseFloat(o) + n + "px") })) }, s.prototype.resetScrollbar = function() { this.$body.css("padding-right", this.originalBodyPad), a(this.fixedContent).each(function(t, e) { var i = a(e).data("padding-right");
            a(e).removeData("padding-right"), e.style.paddingRight = i || "" }) }, s.prototype.measureScrollbar = function() { var t = document.createElement("div");
        t.className = "modal-scrollbar-measure", this.$body.append(t); var e = t.offsetWidth - t.clientWidth; return this.$body[0].removeChild(t), e }; var t = a.fn.modal;
    a.fn.modal = r, a.fn.modal.Constructor = s, a.fn.modal.noConflict = function() { return a.fn.modal = t, this }, a(document).on("click.bs.modal.data-api", '[data-toggle="modal"]', function(t) { var e = a(this),
            i = e.attr("href"),
            o = e.attr("data-target") || i && i.replace(/.*(?=#[^\s]+$)/, ""),
            n = a(document).find(o),
            s = n.data("bs.modal") ? "toggle" : a.extend({ remote: !/#/.test(i) && i }, n.data(), e.data());
        e.is("a") && t.preventDefault(), n.one("show.bs.modal", function(t) { t.isDefaultPrevented() || n.one("hidden.bs.modal", function() { e.is(":visible") && e.trigger("focus") }) }), r.call(n, s, this) }) }(jQuery),
function(g) { "use strict"; var o = ["sanitize", "whiteList", "sanitizeFn"],
        a = ["background", "cite", "href", "itemtype", "longdesc", "poster", "src", "xlink:href"],
        t = { "*": ["class", "dir", "id", "lang", "role", /^aria-[\w-]*$/i], a: ["target", "href", "title", "rel"], area: [], b: [], br: [], col: [], code: [], div: [], em: [], hr: [], h1: [], h2: [], h3: [], h4: [], h5: [], h6: [], i: [], img: ["src", "alt", "title", "width", "height"], li: [], ol: [], p: [], pre: [], s: [], small: [], span: [], sub: [], sup: [], strong: [], u: [], ul: [] },
        r = /^(?:(?:https?|mailto|ftp|tel|file):|[^&:/?#]*(?:[/?#]|$))/gi,
        l = /^data:(?:image\/(?:bmp|gif|jpeg|jpg|png|tiff|webp)|video\/(?:mpeg|mp4|ogg|webm)|audio\/(?:mp3|oga|ogg|opus));base64,[a-z0-9+/]+=*$/i;

    function u(t, e) { var i = t.nodeName.toLowerCase(); if (-1 !== g.inArray(i, e)) return -1 === g.inArray(i, a) || Boolean(t.nodeValue.match(r) || t.nodeValue.match(l)); for (var o = g(e).filter(function(t, e) { return e instanceof RegExp }), n = 0, s = o.length; n < s; n++)
            if (i.match(o[n])) return !0;
        return !1 }

    function n(t, e, i) { if (0 === t.length) return t; if (i && "function" == typeof i) return i(t); if (!document.implementation || !document.implementation.createHTMLDocument) return t; var o = document.implementation.createHTMLDocument("sanitization");
        o.body.innerHTML = t; for (var n = g.map(e, function(t, e) { return e }), s = g(o.body).find("*"), a = 0, r = s.length; a < r; a++) { var l = s[a],
                h = l.nodeName.toLowerCase(); if (-1 !== g.inArray(h, n))
                for (var d = g.map(l.attributes, function(t) { return t }), p = [].concat(e["*"] || [], e[h] || []), c = 0, f = d.length; c < f; c++) u(d[c], p) || l.removeAttribute(d[c].nodeName);
            else l.parentNode.removeChild(l) } return o.body.innerHTML } var m = function(t, e) { this.type = null, this.options = null, this.enabled = null, this.timeout = null, this.hoverState = null, this.$element = null, this.inState = null, this.init("tooltip", t, e) };
    m.VERSION = "3.4.1", m.TRANSITION_DURATION = 150, m.DEFAULTS = { animation: !0, placement: "top", selector: !1, template: '<div class="tooltip" role="tooltip"><div class="tooltip-arrow"></div><div class="tooltip-inner"></div></div>', trigger: "hover focus", title: "", delay: 0, html: !1, container: !1, viewport: { selector: "body", padding: 0 }, sanitize: !0, sanitizeFn: null, whiteList: t }, m.prototype.init = function(t, e, i) { if (this.enabled = !0, this.type = t, this.$element = g(e), this.options = this.getOptions(i), this.$viewport = this.options.viewport && g(document).find(g.isFunction(this.options.viewport) ? this.options.viewport.call(this, this.$element) : this.options.viewport.selector || this.options.viewport), this.inState = { click: !1, hover: !1, focus: !1 }, this.$element[0] instanceof document.constructor && !this.options.selector) throw new Error("`selector` option must be specified when initializing " + this.type + " on the window.document object!"); for (var o = this.options.trigger.split(" "), n = o.length; n--;) { var s = o[n]; if ("click" == s) this.$element.on("click." + this.type, this.options.selector, g.proxy(this.toggle, this));
            else if ("manual" != s) { var a = "hover" == s ? "mouseenter" : "focusin",
                    r = "hover" == s ? "mouseleave" : "focusout";
                this.$element.on(a + "." + this.type, this.options.selector, g.proxy(this.enter, this)), this.$element.on(r + "." + this.type, this.options.selector, g.proxy(this.leave, this)) } }
        this.options.selector ? this._options = g.extend({}, this.options, { trigger: "manual", selector: "" }) : this.fixTitle() }, m.prototype.getDefaults = function() { return m.DEFAULTS }, m.prototype.getOptions = function(t) { var e = this.$element.data(); for (var i in e) e.hasOwnProperty(i) && -1 !== g.inArray(i, o) && delete e[i]; return (t = g.extend({}, this.getDefaults(), e, t)).delay && "number" == typeof t.delay && (t.delay = { show: t.delay, hide: t.delay }), t.sanitize && (t.template = n(t.template, t.whiteList, t.sanitizeFn)), t }, m.prototype.getDelegateOptions = function() { var i = {},
            o = this.getDefaults(); return this._options && g.each(this._options, function(t, e) { o[t] != e && (i[t] = e) }), i }, m.prototype.enter = function(t) { var e = t instanceof this.constructor ? t : g(t.currentTarget).data("bs." + this.type); if (e || (e = new this.constructor(t.currentTarget, this.getDelegateOptions()), g(t.currentTarget).data("bs." + this.type, e)), t instanceof g.Event && (e.inState["focusin" == t.type ? "focus" : "hover"] = !0), e.tip().hasClass("in") || "in" == e.hoverState) e.hoverState = "in";
        else { if (clearTimeout(e.timeout), e.hoverState = "in", !e.options.delay || !e.options.delay.show) return e.show();
            e.timeout = setTimeout(function() { "in" == e.hoverState && e.show() }, e.options.delay.show) } }, m.prototype.isInStateTrue = function() { for (var t in this.inState)
            if (this.inState[t]) return !0;
        return !1 }, m.prototype.leave = function(t) { var e = t instanceof this.constructor ? t : g(t.currentTarget).data("bs." + this.type); if (e || (e = new this.constructor(t.currentTarget, this.getDelegateOptions()), g(t.currentTarget).data("bs." + this.type, e)), t instanceof g.Event && (e.inState["focusout" == t.type ? "focus" : "hover"] = !1), !e.isInStateTrue()) { if (clearTimeout(e.timeout), e.hoverState = "out", !e.options.delay || !e.options.delay.hide) return e.hide();
            e.timeout = setTimeout(function() { "out" == e.hoverState && e.hide() }, e.options.delay.hide) } }, m.prototype.show = function() { var t = g.Event("show.bs." + this.type); if (this.hasContent() && this.enabled) { this.$element.trigger(t); var e = g.contains(this.$element[0].ownerDocument.documentElement, this.$element[0]); if (t.isDefaultPrevented() || !e) return; var i = this,
                o = this.tip(),
                n = this.getUID(this.type);
            this.setContent(), o.attr("id", n), this.$element.attr("aria-describedby", n), this.options.animation && o.addClass("fade"); var s = "function" == typeof this.options.placement ? this.options.placement.call(this, o[0], this.$element[0]) : this.options.placement,
                a = /\s?auto?\s?/i,
                r = a.test(s);
            r && (s = s.replace(a, "") || "top"), o.detach().css({ top: 0, left: 0, display: "block" }).addClass(s).data("bs." + this.type, this), this.options.container ? o.appendTo(g(document).find(this.options.container)) : o.insertAfter(this.$element), this.$element.trigger("inserted.bs." + this.type); var l = this.getPosition(),
                h = o[0].offsetWidth,
                d = o[0].offsetHeight; if (r) { var p = s,
                    c = this.getPosition(this.$viewport);
                s = "bottom" == s && l.bottom + d > c.bottom ? "top" : "top" == s && l.top - d < c.top ? "bottom" : "right" == s && l.right + h > c.width ? "left" : "left" == s && l.left - h < c.left ? "right" : s, o.removeClass(p).addClass(s) } var f = this.getCalculatedOffset(s, l, h, d);
            this.applyPlacement(f, s); var u = function() { var t = i.hoverState;
                i.$element.trigger("shown.bs." + i.type), i.hoverState = null, "out" == t && i.leave(i) };
            g.support.transition && this.$tip.hasClass("fade") ? o.one("bsTransitionEnd", u).emulateTransitionEnd(m.TRANSITION_DURATION) : u() } }, m.prototype.applyPlacement = function(t, e) { var i = this.tip(),
            o = i[0].offsetWidth,
            n = i[0].offsetHeight,
            s = parseInt(i.css("margin-top"), 10),
            a = parseInt(i.css("margin-left"), 10);
        isNaN(s) && (s = 0), isNaN(a) && (a = 0), t.top += s, t.left += a, g.offset.setOffset(i[0], g.extend({ using: function(t) { i.css({ top: Math.round(t.top), left: Math.round(t.left) }) } }, t), 0), i.addClass("in"); var r = i[0].offsetWidth,
            l = i[0].offsetHeight; "top" == e && l != n && (t.top = t.top + n - l); var h = this.getViewportAdjustedDelta(e, t, r, l);
        h.left ? t.left += h.left : t.top += h.top; var d = /top|bottom/.test(e),
            p = d ? 2 * h.left - o + r : 2 * h.top - n + l,
            c = d ? "offsetWidth" : "offsetHeight";
        i.offset(t), this.replaceArrow(p, i[0][c], d) }, m.prototype.replaceArrow = function(t, e, i) { this.arrow().css(i ? "left" : "top", 50 * (1 - t / e) + "%").css(i ? "top" : "left", "") }, m.prototype.setContent = function() { var t = this.tip(),
            e = this.getTitle();
        this.options.html ? (this.options.sanitize && (e = n(e, this.options.whiteList, this.options.sanitizeFn)), t.find(".tooltip-inner").html(e)) : t.find(".tooltip-inner").text(e), t.removeClass("fade in top bottom left right") }, m.prototype.hide = function(t) { var e = this,
            i = g(this.$tip),
            o = g.Event("hide.bs." + this.type);

        function n() { "in" != e.hoverState && i.detach(), e.$element && e.$element.removeAttr("aria-describedby").trigger("hidden.bs." + e.type), t && t() } if (this.$element.trigger(o), !o.isDefaultPrevented()) return i.removeClass("in"), g.support.transition && i.hasClass("fade") ? i.one("bsTransitionEnd", n).emulateTransitionEnd(m.TRANSITION_DURATION) : n(), this.hoverState = null, this }, m.prototype.fixTitle = function() { var t = this.$element;
        (t.attr("title") || "string" != typeof t.attr("data-original-title")) && t.attr("data-original-title", t.attr("title") || "").attr("title", "") }, m.prototype.hasContent = function() { return this.getTitle() }, m.prototype.getPosition = function(t) { var e = (t = t || this.$element)[0],
            i = "BODY" == e.tagName,
            o = e.getBoundingClientRect();
        null == o.width && (o = g.extend({}, o, { width: o.right - o.left, height: o.bottom - o.top })); var n = window.SVGElement && e instanceof window.SVGElement,
            s = i ? { top: 0, left: 0 } : n ? null : t.offset(),
            a = { scroll: i ? document.documentElement.scrollTop || document.body.scrollTop : t.scrollTop() },
            r = i ? { width: g(window).width(), height: g(window).height() } : null; return g.extend({}, o, a, r, s) }, m.prototype.getCalculatedOffset = function(t, e, i, o) { return "bottom" == t ? { top: e.top + e.height, left: e.left + e.width / 2 - i / 2 } : "top" == t ? { top: e.top - o, left: e.left + e.width / 2 - i / 2 } : "left" == t ? { top: e.top + e.height / 2 - o / 2, left: e.left - i } : { top: e.top + e.height / 2 - o / 2, left: e.left + e.width } }, m.prototype.getViewportAdjustedDelta = function(t, e, i, o) { var n = { top: 0, left: 0 }; if (!this.$viewport) return n; var s = this.options.viewport && this.options.viewport.padding || 0,
            a = this.getPosition(this.$viewport); if (/right|left/.test(t)) { var r = e.top - s - a.scroll,
                l = e.top + s - a.scroll + o;
            r < a.top ? n.top = a.top - r : l > a.top + a.height && (n.top = a.top + a.height - l) } else { var h = e.left - s,
                d = e.left + s + i;
            h < a.left ? n.left = a.left - h : d > a.right && (n.left = a.left + a.width - d) } return n }, m.prototype.getTitle = function() { var t = this.$element,
            e = this.options; return t.attr("data-original-title") || ("function" == typeof e.title ? e.title.call(t[0]) : e.title) }, m.prototype.getUID = function(t) { for (; t += ~~(1e6 * Math.random()), document.getElementById(t);); return t }, m.prototype.tip = function() { if (!this.$tip && (this.$tip = g(this.options.template), 1 != this.$tip.length)) throw new Error(this.type + " `template` option must consist of exactly 1 top-level element!"); return this.$tip }, m.prototype.arrow = function() { return this.$arrow = this.$arrow || this.tip().find(".tooltip-arrow") }, m.prototype.enable = function() { this.enabled = !0 }, m.prototype.disable = function() { this.enabled = !1 }, m.prototype.toggleEnabled = function() { this.enabled = !this.enabled }, m.prototype.toggle = function(t) { var e = this;
        t && ((e = g(t.currentTarget).data("bs." + this.type)) || (e = new this.constructor(t.currentTarget, this.getDelegateOptions()), g(t.currentTarget).data("bs." + this.type, e))), t ? (e.inState.click = !e.inState.click, e.isInStateTrue() ? e.enter(e) : e.leave(e)) : e.tip().hasClass("in") ? e.leave(e) : e.enter(e) }, m.prototype.destroy = function() { var t = this;
        clearTimeout(this.timeout), this.hide(function() { t.$element.off("." + t.type).removeData("bs." + t.type), t.$tip && t.$tip.detach(), t.$tip = null, t.$arrow = null, t.$viewport = null, t.$element = null }) }, m.prototype.sanitizeHtml = function(t) { return n(t, this.options.whiteList, this.options.sanitizeFn) }; var e = g.fn.tooltip;
    g.fn.tooltip = function i(o) { return this.each(function() { var t = g(this),
                e = t.data("bs.tooltip"),
                i = "object" == typeof o && o;!e && /destroy|hide/.test(o) || (e || t.data("bs.tooltip", e = new m(this, i)), "string" == typeof o && e[o]()) }) }, g.fn.tooltip.Constructor = m, g.fn.tooltip.noConflict = function() { return g.fn.tooltip = e, this } }(jQuery),
function(n) { "use strict"; var s = function(t, e) { this.init("popover", t, e) }; if (!n.fn.tooltip) throw new Error("Popover requires tooltip.js");
    s.VERSION = "3.4.1", s.DEFAULTS = n.extend({}, n.fn.tooltip.Constructor.DEFAULTS, { placement: "right", trigger: "click", content: "", template: '<div class="popover" role="tooltip"><div class="arrow"></div><h3 class="popover-title"></h3><div class="popover-content"></div></div>' }), ((s.prototype = n.extend({}, n.fn.tooltip.Constructor.prototype)).constructor = s).prototype.getDefaults = function() { return s.DEFAULTS }, s.prototype.setContent = function() { var t = this.tip(),
            e = this.getTitle(),
            i = this.getContent(); if (this.options.html) { var o = typeof i;
            this.options.sanitize && (e = this.sanitizeHtml(e), "string" === o && (i = this.sanitizeHtml(i))), t.find(".popover-title").html(e), t.find(".popover-content").children().detach().end()["string" === o ? "html" : "append"](i) } else t.find(".popover-title").text(e), t.find(".popover-content").children().detach().end().text(i);
        t.removeClass("fade top bottom left right in"), t.find(".popover-title").html() || t.find(".popover-title").hide() }, s.prototype.hasContent = function() { return this.getTitle() || this.getContent() }, s.prototype.getContent = function() { var t = this.$element,
            e = this.options; return t.attr("data-content") || ("function" == typeof e.content ? e.content.call(t[0]) : e.content) }, s.prototype.arrow = function() { return this.$arrow = this.$arrow || this.tip().find(".arrow") }; var t = n.fn.popover;
    n.fn.popover = function e(o) { return this.each(function() { var t = n(this),
                e = t.data("bs.popover"),
                i = "object" == typeof o && o;!e && /destroy|hide/.test(o) || (e || t.data("bs.popover", e = new s(this, i)), "string" == typeof o && e[o]()) }) }, n.fn.popover.Constructor = s, n.fn.popover.noConflict = function() { return n.fn.popover = t, this } }(jQuery),
function(s) { "use strict";

    function n(t, e) { this.$body = s(document.body), this.$scrollElement = s(t).is(document.body) ? s(window) : s(t), this.options = s.extend({}, n.DEFAULTS, e), this.selector = (this.options.target || "") + " .nav li > a", this.offsets = [], this.targets = [], this.activeTarget = null, this.scrollHeight = 0, this.$scrollElement.on("scroll.bs.scrollspy", s.proxy(this.process, this)), this.refresh(), this.process() }

    function e(o) { return this.each(function() { var t = s(this),
                e = t.data("bs.scrollspy"),
                i = "object" == typeof o && o;
            e || t.data("bs.scrollspy", e = new n(this, i)), "string" == typeof o && e[o]() }) }
    n.VERSION = "3.4.1", n.DEFAULTS = { offset: 10 }, n.prototype.getScrollHeight = function() { return this.$scrollElement[0].scrollHeight || Math.max(this.$body[0].scrollHeight, document.documentElement.scrollHeight) }, n.prototype.refresh = function() { var t = this,
            o = "offset",
            n = 0;
        this.offsets = [], this.targets = [], this.scrollHeight = this.getScrollHeight(), s.isWindow(this.$scrollElement[0]) || (o = "position", n = this.$scrollElement.scrollTop()), this.$body.find(this.selector).map(function() { var t = s(this),
                e = t.data("target") || t.attr("href"),
                i = /^#./.test(e) && s(e); return i && i.length && i.is(":visible") && [
                [i[o]().top + n, e]
            ] || null }).sort(function(t, e) { return t[0] - e[0] }).each(function() { t.offsets.push(this[0]), t.targets.push(this[1]) }) }, n.prototype.process = function() { var t, e = this.$scrollElement.scrollTop() + this.options.offset,
            i = this.getScrollHeight(),
            o = this.options.offset + i - this.$scrollElement.height(),
            n = this.offsets,
            s = this.targets,
            a = this.activeTarget; if (this.scrollHeight != i && this.refresh(), o <= e) return a != (t = s[s.length - 1]) && this.activate(t); if (a && e < n[0]) return this.activeTarget = null, this.clear(); for (t = n.length; t--;) a != s[t] && e >= n[t] && (n[t + 1] === undefined || e < n[t + 1]) && this.activate(s[t]) }, n.prototype.activate = function(t) { this.activeTarget = t, this.clear(); var e = this.selector + '[data-target="' + t + '"],' + this.selector + '[href="' + t + '"]',
            i = s(e).parents("li").addClass("active");
        i.parent(".dropdown-menu").length && (i = i.closest("li.dropdown").addClass("active")), i.trigger("activate.bs.scrollspy") }, n.prototype.clear = function() { s(this.selector).parentsUntil(this.options.target, ".active").removeClass("active") }; var t = s.fn.scrollspy;
    s.fn.scrollspy = e, s.fn.scrollspy.Constructor = n, s.fn.scrollspy.noConflict = function() { return s.fn.scrollspy = t, this }, s(window).on("load.bs.scrollspy.data-api", function() { s('[data-spy="scroll"]').each(function() { var t = s(this);
            e.call(t, t.data()) }) }) }(jQuery),
function(r) { "use strict"; var a = function(t) { this.element = r(t) };

    function e(i) { return this.each(function() { var t = r(this),
                e = t.data("bs.tab");
            e || t.data("bs.tab", e = new a(this)), "string" == typeof i && e[i]() }) }
    a.VERSION = "3.4.1", a.TRANSITION_DURATION = 150, a.prototype.show = function() { var t = this.element,
            e = t.closest("ul:not(.dropdown-menu)"),
            i = t.data("target"); if (i || (i = (i = t.attr("href")) && i.replace(/.*(?=#[^\s]*$)/, "")), !t.parent("li").hasClass("active")) { var o = e.find(".active:last a"),
                n = r.Event("hide.bs.tab", { relatedTarget: t[0] }),
                s = r.Event("show.bs.tab", { relatedTarget: o[0] }); if (o.trigger(n), t.trigger(s), !s.isDefaultPrevented() && !n.isDefaultPrevented()) { var a = r(document).find(i);
                this.activate(t.closest("li"), e), this.activate(a, a.parent(), function() { o.trigger({ type: "hidden.bs.tab", relatedTarget: t[0] }), t.trigger({ type: "shown.bs.tab", relatedTarget: o[0] }) }) } } }, a.prototype.activate = function(t, e, i) { var o = e.find("> .active"),
            n = i && r.support.transition && (o.length && o.hasClass("fade") || !!e.find("> .fade").length);

        function s() { o.removeClass("active").find("> .dropdown-menu > .active").removeClass("active").end().find('[data-toggle="tab"]').attr("aria-expanded", !1), t.addClass("active").find('[data-toggle="tab"]').attr("aria-expanded", !0), n ? (t[0].offsetWidth, t.addClass("in")) : t.removeClass("fade"), t.parent(".dropdown-menu").length && t.closest("li.dropdown").addClass("active").end().find('[data-toggle="tab"]').attr("aria-expanded", !0), i && i() }
        o.length && n ? o.one("bsTransitionEnd", s).emulateTransitionEnd(a.TRANSITION_DURATION) : s(), o.removeClass("in") }; var t = r.fn.tab;
    r.fn.tab = e, r.fn.tab.Constructor = a, r.fn.tab.noConflict = function() { return r.fn.tab = t, this }; var i = function(t) { t.preventDefault(), e.call(r(this), "show") };
    r(document).on("click.bs.tab.data-api", '[data-toggle="tab"]', i).on("click.bs.tab.data-api", '[data-toggle="pill"]', i) }(jQuery),
function(l) { "use strict"; var h = function(t, e) { this.options = l.extend({}, h.DEFAULTS, e); var i = this.options.target === h.DEFAULTS.target ? l(this.options.target) : l(document).find(this.options.target);
        this.$target = i.on("scroll.bs.affix.data-api", l.proxy(this.checkPosition, this)).on("click.bs.affix.data-api", l.proxy(this.checkPositionWithEventLoop, this)), this.$element = l(t), this.affixed = null, this.unpin = null, this.pinnedOffset = null, this.checkPosition() };

    function i(o) { return this.each(function() { var t = l(this),
                e = t.data("bs.affix"),
                i = "object" == typeof o && o;
            e || t.data("bs.affix", e = new h(this, i)), "string" == typeof o && e[o]() }) }
    h.VERSION = "3.4.1", h.RESET = "affix affix-top affix-bottom", h.DEFAULTS = { offset: 0, target: window }, h.prototype.getState = function(t, e, i, o) { var n = this.$target.scrollTop(),
            s = this.$element.offset(),
            a = this.$target.height(); if (null != i && "top" == this.affixed) return n < i && "top"; if ("bottom" == this.affixed) return null != i ? !(n + this.unpin <= s.top) && "bottom" : !(n + a <= t - o) && "bottom"; var r = null == this.affixed,
            l = r ? n : s.top; return null != i && n <= i ? "top" : null != o && t - o <= l + (r ? a : e) && "bottom" }, h.prototype.getPinnedOffset = function() { if (this.pinnedOffset) return this.pinnedOffset;
        this.$element.removeClass(h.RESET).addClass("affix"); var t = this.$target.scrollTop(),
            e = this.$element.offset(); return this.pinnedOffset = e.top - t }, h.prototype.checkPositionWithEventLoop = function() { setTimeout(l.proxy(this.checkPosition, this), 1) }, h.prototype.checkPosition = function() { if (this.$element.is(":visible")) { var t = this.$element.height(),
                e = this.options.offset,
                i = e.top,
                o = e.bottom,
                n = Math.max(l(document).height(), l(document.body).height()); "object" != typeof e && (o = i = e), "function" == typeof i && (i = e.top(this.$element)), "function" == typeof o && (o = e.bottom(this.$element)); var s = this.getState(n, t, i, o); if (this.affixed != s) { null != this.unpin && this.$element.css("top", ""); var a = "affix" + (s ? "-" + s : ""),
                    r = l.Event(a + ".bs.affix"); if (this.$element.trigger(r), r.isDefaultPrevented()) return;
                this.affixed = s, this.unpin = "bottom" == s ? this.getPinnedOffset() : null, this.$element.removeClass(h.RESET).addClass(a).trigger(a.replace("affix", "affixed") + ".bs.affix") } "bottom" == s && this.$element.offset({ top: n - t - o }) } }; var t = l.fn.affix;
    l.fn.affix = i, l.fn.affix.Constructor = h, l.fn.affix.noConflict = function() { return l.fn.affix = t, this }, l(window).on("load", function() { l('[data-spy="affix"]').each(function() { var t = l(this),
                e = t.data();
            e.offset = e.offset || {}, null != e.offsetBottom && (e.offset.bottom = e.offsetBottom), null != e.offsetTop && (e.offset.top = e.offsetTop), i.call(t, e) }) }) }(jQuery);
