# Supplementary material for: Intelligent decision making for energy efficient fog nodes selection and smart switching in the IOT: a machine learning approach
Source: PeerJ Comput Sci. 2024 Mar 20;10:e1833. doi: 10.7717/peerj-cs.1833 (PMC11041942; doi:10.7717/peerj-cs.1833)
Supplement: Supplemental Information 2 [file peerj-cs-10-1833-s002.csv]

ozone	particullate_matter	carbon_monoxide	sulfure_dioxide	nitrogen_dioxide	longitude	latitude	timestamp
101	94	49	44	87	10.104986076057457	56.23172069428216	2014-08-01 00:05:00
106	97	48	47	86	10.104986076057457	56.23172069428216	2014-08-01 00:10:00
107	95	49	42	85	10.104986076057457	56.23172069428216	2014-08-01 00:15:00
103	90	51	44	87	10.104986076057457	56.23172069428216	2014-08-01 00:20:00
105	94	49	39	82	10.104986076057457	56.23172069428216	2014-08-01 00:25:00
106	92	48	42	77	10.104986076057457	56.23172069428216	2014-08-01 00:30:00
110	87	50	40	81	10.104986076057457	56.23172069428216	2014-08-01 00:35:00
106	91	52	36	82	10.104986076057457	56.23172069428216	2014-08-01 00:40:00
106	88	50	40	85	10.104986076057457	56.23172069428216	2014-08-01 00:45:00
110	90	48	42	82	10.104986076057457	56.23172069428216	2014-08-01 00:50:00
115	91	48	38	82	10.104986076057457	56.23172069428216	2014-08-01 00:55:00
114	88	45	42	81	10.104986076057457	56.23172069428216	2014-08-01 01:00:00
118	91	44	43	81	10.104986076057457	56.23172069428216	2014-08-01 01:05:00
113	89	49	48	81	10.104986076057457	56.23172069428216	2014-08-01 01:10:00
114	90	50	49	79	10.104986076057457	56.23172069428216	2014-08-01 01:15:00
115	86	49	52	76	10.104986076057457	56.23172069428216	2014-08-01 01:20:00
115	87	50	47	73	10.104986076057457	56.23172069428216	2014-08-01 01:25:00
120	84	51	44	72	10.104986076057457	56.23172069428216	2014-08-01 01:30:00
120	83	46	42	76	10.104986076057457	56.23172069428216	2014-08-01 01:35:00
115	88	42	47	73	10.104986076057457	56.23172069428216	2014-08-01 01:40:00
110	86	43	42	70	10.104986076057457	56.23172069428216	2014-08-01 01:45:00
108	83	46	42	65	10.104986076057457	56.23172069428216	2014-08-01 01:50:00
107	82	47	45	60	10.104986076057457	56.23172069428216	2014-08-01 01:55:00
102	80	49	40	63	10.104986076057457	56.23172069428216	2014-08-01 02:00:00
101	84	50	36	68	10.104986076057457	56.23172069428216	2014-08-01 02:05:00
104	79	53	32	70	10.104986076057457	56.23172069428216	2014-08-01 02:10:00
101	74	48	30	72	10.104986076057457	56.23172069428216	2014-08-01 02:15:00
96	74	43	34	69	10.104986076057457	56.23172069428216	2014-08-01 02:20:00
96	79	42	31	71	10.104986076057457	56.23172069428216	2014-08-01 02:25:00
100	80	42	29	74	10.104986076057457	56.23172069428216	2014-08-01 02:30:00
104	83	44	30	75	10.104986076057457	56.23172069428216	2014-08-01 02:35:00
102	86	45	34	73	10.104986076057457	56.23172069428216	2014-08-01 02:40:00
99	91	50	39	69	10.104986076057457	56.23172069428216	2014-08-01 02:45:00
101	93	51	35	64	10.104986076057457	56.23172069428216	2014-08-01 02:50:00
104	90	53	39	62	10.104986076057457	56.23172069428216	2014-08-01 02:55:00
108	89	56	37	58	10.104986076057457	56.23172069428216	2014-08-01 03:00:00
104	88	52	33	54	10.104986076057457	56.23172069428216	2014-08-01 03:05:00
104	91	48	31	52	10.104986076057457	56.23172069428216	2014-08-01 03:10:00
108	86	51	26	49	10.104986076057457	56.23172069428216	2014-08-01 03:15:00
108	85	53	25	52	10.104986076057457	56.23172069428216	2014-08-01 03:20:00
104	89	52	29	51	10.104986076057457	56.23172069428216	2014-08-01 03:25:00
100	87	49	30	50	10.104986076057457	56.23172069428216	2014-08-01 03:30:00
104	82	45	29	50	10.104986076057457	56.23172069428216	2014-08-01 03:35:00
105	82	43	27	45	10.104986076057457	56.23172069428216	2014-08-01 03:40:00
105	80	45	25	43	10.104986076057457	56.23172069428216	2014-08-01 03:45:00
103	76	42	20	46	10.104986076057457	56.23172069428216	2014-08-01 03:50:00
107	73	44	21	44	10.104986076057457	56.23172069428216	2014-08-01 03:55:00
109	70	47	26	44	10.104986076057457	56.23172069428216	2014-08-01 04:00:00
110	70	46	30	40	10.104986076057457	56.23172069428216	2014-08-01 04:05:00
105	72	46	32	35	10.104986076057457	56.23172069428216	2014-08-01 04:10:00
100	69	41	27	38	10.104986076057457	56.23172069428216	2014-08-01 04:15:00
100	64	37	28	42	10.104986076057457	56.23172069428216	2014-08-01 04:20:00
102	60	36	33	38	10.104986076057457	56.23172069428216	2014-08-01 04:25:00
98	55	36	38	42	10.104986076057457	56.23172069428216	2014-08-01 04:30:00
93	52	38	41	37	10.104986076057457	56.23172069428216	2014-08-01 04:35:00
97	52	37	40	41	10.104986076057457	56.23172069428216	2014-08-01 04:40:00
100	53	40	35	42	10.104986076057457	56.23172069428216	2014-08-01 04:45:00
105	50	44	34	43	10.104986076057457	56.23172069428216	2014-08-01 04:50:00
110	48	44	33	43	10.104986076057457	56.23172069428216	2014-08-01 04:55:00
108	48	48	32	43	10.104986076057457	56.23172069428216	2014-08-01 05:00:00
113	51	44	28	38	10.104986076057457	56.23172069428216	2014-08-01 05:05:00
115	50	42	29	34	10.104986076057457	56.23172069428216	2014-08-01 05:10:00
116	46	46	33	30	10.104986076057457	56.23172069428216	2014-08-01 05:15:00
116	41	43	38	29	10.104986076057457	56.23172069428216	2014-08-01 05:20:00
116	38	47	39	28	10.104986076057457	56.23172069428216	2014-08-01 05:25:00
119	39	43	40	32	10.104986076057457	56.23172069428216	2014-08-01 05:30:00
120	36	47	37	36	10.104986076057457	56.23172069428216	2014-08-01 05:35:00
125	40	46	32	40	10.104986076057457	56.23172069428216	2014-08-01 05:40:00
120	36	46	37	41	10.104986076057457	56.23172069428216	2014-08-01 05:45:00
122	35	47	38	37	10.104986076057457	56.23172069428216	2014-08-01 05:50:00
124	36	48	41	35	10.104986076057457	56.23172069428216	2014-08-01 05:55:00
128	41	50	39	31	10.104986076057457	56.23172069428216	2014-08-01 06:00:00
125	37	49	42	32	10.104986076057457	56.23172069428216	2014-08-01 06:05:00
128	37	45	46	37	10.104986076057457	56.23172069428216	2014-08-01 06:10:00
124	35	46	48	34	10.104986076057457	56.23172069428216	2014-08-01 06:15:00
124	39	46	47	39	10.104986076057457	56.23172069428216	2014-08-01 06:20:00
126	40	41	46	42	10.104986076057457	56.23172069428216	2014-08-01 06:25:00
131	35	43	49	38	10.104986076057457	56.23172069428216	2014-08-01 06:30:00
131	37	43	49	34	10.104986076057457	56.23172069428216	2014-08-01 06:35:00
133	39	47	44	31	10.104986076057457	56.23172069428216	2014-08-01 06:40:00
136	43	52	42	28	10.104986076057457	56.23172069428216	2014-08-01 06:45:00
141	44	56	40	24	10.104986076057457	56.23172069428216	2014-08-01 06:50:00
142	40	57	39	28	10.104986076057457	56.23172069428216	2014-08-01 06:55:00
139	41	54	37	33	10.104986076057457	56.23172069428216	2014-08-01 07:00:00
134	38	51	32	36	10.104986076057457	56.23172069428216	2014-08-01 07:05:00
129	33	51	33	40	10.104986076057457	56.23172069428216	2014-08-01 07:10:00
124	37	50	29	39	10.104986076057457	56.23172069428216	2014-08-01 07:15:00
128	39	55	33	36	10.104986076057457	56.23172069428216	2014-08-01 07:20:00
130	38	58	31	36	10.104986076057457	56.23172069428216	2014-08-01 07:25:00
131	40	60	26	41	10.104986076057457	56.23172069428216	2014-08-01 07:30:00
130	38	65	24	37	10.104986076057457	56.23172069428216	2014-08-01 07:35:00
127	34	67	21	34	10.104986076057457	56.23172069428216	2014-08-01 07:40:00
132	38	66	24	39	10.104986076057457	56.23172069428216	2014-08-01 07:45:00
127	38	62	22	39	10.104986076057457	56.23172069428216	2014-08-01 07:50:00
122	35	61	17	34	10.104986076057457	56.23172069428216	2014-08-01 07:55:00
117	36	65	24	34	10.104986076057457	56.23172069428216	2014-08-01 08:00:00
112	36	70	29	35	10.104986076057457	56.23172069428216	2014-08-01 08:05:00
115	34	69	34	35	10.104986076057457	56.23172069428216	2014-08-01 08:10:00
114	37	70	31	35	10.104986076057457	56.23172069428216	2014-08-01 08:15:00
114	37	65	26	35	10.104986076057457	56.23172069428216	2014-08-01 08:20:00
118	40	66	30	34	10.104986076057457	56.23172069428216	2014-08-01 08:25:00
116	38	65	27	35	10.104986076057457	56.23172069428216	2014-08-01 08:30:00
112	39	70	28	37	10.104986076057457	56.23172069428216	2014-08-01 08:35:00
112	44	67	29	35	10.104986076057457	56.23172069428216	2014-08-01 08:40:00
107	45	71	25	34	10.104986076057457	56.23172069428216	2014-08-01 08:45:00
111	46	69	29	30	10.104986076057457	56.23172069428216	2014-08-01 08:50:00
111	47	64	26	26	10.104986076057457	56.23172069428216	2014-08-01 08:55:00
112	45	65	30	31	10.104986076057457	56.23172069428216	2014-08-01 09:00:00
112	43	62	35	32	10.104986076057457	56.23172069428216	2014-08-01 09:05:00
108	46	63	40	30	10.104986076057457	56.23172069428216	2014-08-01 09:10:00
107	42	59	38	26	10.104986076057457	56.23172069428216	2014-08-01 09:15:00
102	45	61	37	24	10.104986076057457	56.23172069428216	2014-08-01 09:20:00
97	42	61	35	28	10.104986076057457	56.23172069428216	2014-08-01 09:25:00
92	44	59	32	29	10.104986076057457	56.23172069428216	2014-08-01 09:30:00
87	41	60	27	30	10.104986076057457	56.23172069428216	2014-08-01 09:35:00
84	45	64	29	31	10.104986076057457	56.23172069428216	2014-08-01 09:40:00
89	50	65	28	34	10.104986076057457	56.23172069428216	2014-08-01 09:45:00
88	52	62	33	32	10.104986076057457	56.23172069428216	2014-08-01 09:50:00
90	54	65	35	29	10.104986076057457	56.23172069428216	2014-08-01 09:55:00
85	53	61	37	32	10.104986076057457	56.23172069428216	2014-08-01 10:00:00
88	54	58	35	35	10.104986076057457	56.23172069428216	2014-08-01 10:05:00
91	58	58	35	39	10.104986076057457	56.23172069428216	2014-08-01 10:10:00
88	53	63	35	41	10.104986076057457	56.23172069428216	2014-08-01 10:15:00
88	52	60	36	45	10.104986076057457	56.23172069428216	2014-08-01 10:20:00
90	52	57	40	46	10.104986076057457	56.23172069428216	2014-08-01 10:25:00
90	53	55	36	41	10.104986076057457	56.23172069428216	2014-08-01 10:30:00
87	50	53	35	37	10.104986076057457	56.23172069428216	2014-08-01 10:35:00
86	53	50	31	33	10.104986076057457	56.23172069428216	2014-08-01 10:40:00
81	57	49	28	35	10.104986076057457	56.23172069428216	2014-08-01 10:45:00
83	57	45	29	38	10.104986076057457	56.23172069428216	2014-08-01 10:50:00
88	61	43	29	39	10.104986076057457	56.23172069428216	2014-08-01 10:55:00
86	61	43	25	40	10.104986076057457	56.23172069428216	2014-08-01 11:00:00
90	64	47	27	42	10.104986076057457	56.23172069428216	2014-08-01 11:05:00
94	63	46	25	42	10.104986076057457	56.23172069428216	2014-08-01 11:10:00
90	63	42	28	46	10.104986076057457	56.23172069428216	2014-08-01 11:15:00
93	64	46	24	50	10.104986076057457	56.23172069428216	2014-08-01 11:20:00
89	64	41	24	47	10.104986076057457	56.23172069428216	2014-08-01 11:25:00
90	69	45	26	46	10.104986076057457	56.23172069428216	2014-08-01 11:30:00
87	74	44	31	48	10.104986076057457	56.23172069428216	2014-08-01 11:35:00
90	70	47	31	44	10.104986076057457	56.23172069428216	2014-08-01 11:40:00
93	65	50	26	43	10.104986076057457	56.23172069428216	2014-08-01 11:45:00
89	65	55	27	40	10.104986076057457	56.23172069428216	2014-08-01 11:50:00
86	64	58	26	37	10.104986076057457	56.23172069428216	2014-08-01 11:55:00
83	59	53	30	39	10.104986076057457	56.23172069428216	2014-08-01 12:00:00
87	57	49	25	35	10.104986076057457	56.23172069428216	2014-08-01 12:05:00
82	53	46	28	32	10.104986076057457	56.23172069428216	2014-08-01 12:10:00
84	50	49	32	37	10.104986076057457	56.23172069428216	2014-08-01 12:15:00
86	55	48	36	41	10.104986076057457	56.23172069428216	2014-08-01 12:20:00
89	58	53	39	44	10.104986076057457	56.23172069428216	2014-08-01 12:25:00
91	53	58	41	42	10.104986076057457	56.23172069428216	2014-08-01 12:30:00
94	58	63	40	39	10.104986076057457	56.23172069428216	2014-08-01 12:35:00
89	63	60	42	39	10.104986076057457	56.23172069428216	2014-08-01 12:40:00
94	65	57	41	41	10.104986076057457	56.23172069428216	2014-08-01 12:45:00
95	68	57	39	44	10.104986076057457	56.23172069428216	2014-08-01 12:50:00
98	64	59	35	39	10.104986076057457	56.23172069428216	2014-08-01 12:55:00
96	64	58	36	38	10.104986076057457	56.23172069428216	2014-08-01 13:00:00
96	63	59	40	37	10.104986076057457	56.23172069428216	2014-08-01 13:05:00
91	60	59	44	42	10.104986076057457	56.23172069428216	2014-08-01 13:10:00
94	65	61	45	43	10.104986076057457	56.23172069428216	2014-08-01 13:15:00
96	62	58	44	39	10.104986076057457	56.23172069428216	2014-08-01 13:20:00
94	65	54	47	43	10.104986076057457	56.23172069428216	2014-08-01 13:25:00
96	67	54	45	43	10.104986076057457	56.23172069428216	2014-08-01 13:30:00
96	69	53	49	41	10.104986076057457	56.23172069428216	2014-08-01 13:35:00
101	66	51	50	44	10.104986076057457	56.23172069428216	2014-08-01 13:40:00
106	67	54	54	42	10.104986076057457	56.23172069428216	2014-08-01 13:45:00
101	71	49	55	38	10.104986076057457	56.23172069428216	2014-08-01 13:50:00
98	66	44	60	40	10.104986076057457	56.23172069428216	2014-08-01 13:55:00
96	64	40	59	41	10.104986076057457	56.23172069428216	2014-08-01 14:00:00
93	66	36	61	46	10.104986076057457	56.23172069428216	2014-08-01 14:05:00
95	70	31	57	45	10.104986076057457	56.23172069428216	2014-08-01 14:10:00
98	66	35	52	40	10.104986076057457	56.23172069428216	2014-08-01 14:15:00
97	71	33	48	39	10.104986076057457	56.23172069428216	2014-08-01 14:20:00
93	66	30	52	39	10.104986076057457	56.23172069428216	2014-08-01 14:25:00
90	67	34	49	44	10.104986076057457	56.23172069428216	2014-08-01 14:30:00
85	62	38	53	47	10.104986076057457	56.23172069428216	2014-08-01 14:35:00
81	64	37	49	42	10.104986076057457	56.23172069428216	2014-08-01 14:40:00
78	69	33	51	38	10.104986076057457	56.23172069428216	2014-08-01 14:45:00
80	72	31	53	37	10.104986076057457	56.23172069428216	2014-08-01 14:50:00
77	72	31	52	35	10.104986076057457	56.23172069428216	2014-08-01 14:55:00
75	77	32	52	39	10.104986076057457	56.23172069428216	2014-08-01 15:00:00
75	80	32	48	38	10.104986076057457	56.23172069428216	2014-08-01 15:05:00
73	85	31	52	40	10.104986076057457	56.23172069428216	2014-08-01 15:10:00
71	80	35	53	39	10.104986076057457	56.23172069428216	2014-08-01 15:15:00
76	85	34	57	40	10.104986076057457	56.23172069428216	2014-08-01 15:20:00
78	89	34	55	37	10.104986076057457	56.23172069428216	2014-08-01 15:25:00
76	93	38	52	40	10.104986076057457	56.23172069428216	2014-08-01 15:30:00
76	96	34	55	45	10.104986076057457	56.23172069428216	2014-08-01 15:35:00
71	97	35	53	49	10.104986076057457	56.23172069428216	2014-08-01 15:40:00
69	99	39	48	47	10.104986076057457	56.23172069428216	2014-08-01 15:45:00
67	99	39	47	50	10.104986076057457	56.23172069428216	2014-08-01 15:50:00
72	102	35	49	50	10.104986076057457	56.23172069428216	2014-08-01 15:55:00
68	98	37	44	47	10.104986076057457	56.23172069428216	2014-08-01 16:00:00
68	95	40	49	48	10.104986076057457	56.23172069428216	2014-08-01 16:05:00
70	99	37	54	46	10.104986076057457	56.23172069428216	2014-08-01 16:10:00
71	96	37	55	45	10.104986076057457	56.23172069428216	2014-08-01 16:15:00
67	94	37	50	40	10.104986076057457	56.23172069428216	2014-08-01 16:20:00
72	94	33	48	37	10.104986076057457	56.23172069428216	2014-08-01 16:25:00
75	98	29	43	32	10.104986076057457	56.23172069428216	2014-08-01 16:30:00
74	99	33	38	28	10.104986076057457	56.23172069428216	2014-08-01 16:35:00
69	100	33	42	32	10.104986076057457	56.23172069428216	2014-08-01 16:40:00
70	97	32	41	28	10.104986076057457	56.23172069428216	2014-08-01 16:45:00
70	101	35	40	26	10.104986076057457	56.23172069428216	2014-08-01 16:50:00
72	96	31	40	30	10.104986076057457	56.23172069428216	2014-08-01 16:55:00
67	97	34	36	31	10.104986076057457	56.23172069428216	2014-08-01 17:00:00
69	95	31	31	36	10.104986076057457	56.23172069428216	2014-08-01 17:05:00
66	91	29	33	32	10.104986076057457	56.23172069428216	2014-08-01 17:10:00
61	88	26	38	33	10.104986076057457	56.23172069428216	2014-08-01 17:15:00
61	88	27	39	30	10.104986076057457	56.23172069428216	2014-08-01 17:20:00
64	86	32	38	27	10.104986076057457	56.23172069428216	2014-08-01 17:25:00
65	90	32	33	24	10.104986076057457	56.23172069428216	2014-08-01 17:30:00
67	91	30	28	27	10.104986076057457	56.23172069428216	2014-08-01 17:35:00
71	87	25	24	32	10.104986076057457	56.23172069428216	2014-08-01 17:40:00
66	87	25	25	29	10.104986076057457	56.23172069428216	2014-08-01 17:45:00
61	92	27	24	27	10.104986076057457	56.23172069428216	2014-08-01 17:50:00
58	87	23	23	24	10.104986076057457	56.23172069428216	2014-08-01 17:55:00
62	82	25	22	21	10.104986076057457	56.23172069428216	2014-08-01 18:00:00
58	81	20	24	25	10.104986076057457	56.23172069428216	2014-08-01 18:05:00
55	76	23	19	30	10.104986076057457	56.23172069428216	2014-08-01 18:10:00
54	72	28	27	31	10.104986076057457	56.23172069428216	2014-08-01 18:15:00
50	75	28	27	33	10.104986076057457	56.23172069428216	2014-08-01 18:20:00
55	78	32	29	31	10.104986076057457	56.23172069428216	2014-08-01 18:25:00
57	82	35	33	29	10.104986076057457	56.23172069428216	2014-08-01 18:30:00
53	77	35	33	24	10.104986076057457	56.23172069428216	2014-08-01 18:35:00
50	79	34	31	26	10.104986076057457	56.23172069428216	2014-08-01 18:40:00
54	82	38	29	25	10.104986076057457	56.23172069428216	2014-08-01 18:45:00
54	85	41	26	30	10.104986076057457	56.23172069428216	2014-08-01 18:50:00
57	82	45	25	35	10.104986076057457	56.23172069428216	2014-08-01 18:55:00
58	79	41	29	38	10.104986076057457	56.23172069428216	2014-08-01 19:00:00
63	74	44	29	37	10.104986076057457	56.23172069428216	2014-08-01 19:05:00
65	79	44	29	35	10.104986076057457	56.23172069428216	2014-08-01 19:10:00
67	81	41	34	36	10.104986076057457	56.23172069428216	2014-08-01 19:15:00
71	83	41	35	37	10.104986076057457	56.23172069428216	2014-08-01 19:20:00
73	79	44	38	36	10.104986076057457	56.23172069428216	2014-08-01 19:25:00
69	74	47	35	37	10.104986076057457	56.23172069428216	2014-08-01 19:30:00
65	76	42	32	39	10.104986076057457	56.23172069428216	2014-08-01 19:35:00
65	81	43	27	42	10.104986076057457	56.23172069428216	2014-08-01 19:40:00
70	86	44	24	44	10.104986076057457	56.23172069428216	2014-08-01 19:45:00
66	91	49	27	48	10.104986076057457	56.23172069428216	2014-08-01 19:50:00
68	94	53	23	51	10.104986076057457	56.23172069428216	2014-08-01 19:55:00
70	90	48	22	53	10.104986076057457	56.23172069428216	2014-08-01 20:00:00
67	95	44	21	51	10.104986076057457	56.23172069428216	2014-08-01 20:05:00
67	90	42	22	48	10.104986076057457	56.23172069428216	2014-08-01 20:10:00
64	94	39	23	50	10.104986076057457	56.23172069428216	2014-08-01 20:15:00
65	96	37	27	48	10.104986076057457	56.23172069428216	2014-08-01 20:20:00
60	97	39	23	49	10.104986076057457	56.23172069428216	2014-08-01 20:25:00
60	94	40	20	45	10.104986076057457	56.23172069428216	2014-08-01 20:30:00
61	94	38	21	50	10.104986076057457	56.23172069428216	2014-08-01 20:35:00
56	96	34	19	53	10.104986076057457	56.23172069428216	2014-08-01 20:40:00
61	94	30	27	49	10.104986076057457	56.23172069428216	2014-08-01 20:45:00
57	97	30	30	51	10.104986076057457	56.23172069428216	2014-08-01 20:50:00
53	101	35	28	51	10.104986076057457	56.23172069428216	2014-08-01 20:55:00
52	102	40	23	53	10.104986076057457	56.23172069428216	2014-08-01 21:00:00
54	100	38	20	49	10.104986076057457	56.23172069428216	2014-08-01 21:05:00
50	105	38	24	52	10.104986076057457	56.23172069428216	2014-08-01 21:10:00
49	105	42	27	57	10.104986076057457	56.23172069428216	2014-08-01 21:15:00
54	103	38	30	62	10.104986076057457	56.23172069428216	2014-08-01 21:20:00
53	108	42	34	64	10.104986076057457	56.23172069428216	2014-08-01 21:25:00
52	113	37	30	66	10.104986076057457	56.23172069428216	2014-08-01 21:30:00
52	108	37	27	61	10.104986076057457	56.23172069428216	2014-08-01 21:35:00
54	110	37	27	56	10.104986076057457	56.23172069428216	2014-08-01 21:40:00
59	107	35	32	56	10.104986076057457	56.23172069428216	2014-08-01 21:45:00
56	105	35	33	60	10.104986076057457	56.23172069428216	2014-08-01 21:50:00
53	107	34	34	61	10.104986076057457	56.23172069428216	2014-08-01 21:55:00
50	107	34	34	58	10.104986076057457	56.23172069428216	2014-08-01 22:00:00
55	104	29	31	63	10.104986076057457	56.23172069428216	2014-08-01 22:05:00
59	109	34	33	63	10.104986076057457	56.23172069428216	2014-08-01 22:10:00
62	113	30	29	65	10.104986076057457	56.23172069428216	2014-08-01 22:15:00
63	112	35	26	60	10.104986076057457	56.23172069428216	2014-08-01 22:20:00
62	111	32	26	62	10.104986076057457	56.23172069428216	2014-08-01 22:25:00
62	110	35	31	66	10.104986076057457	56.23172069428216	2014-08-01 22:30:00
62	109	39	30	67	10.104986076057457	56.23172069428216	2014-08-01 22:35:00
61	106	41	26	69	10.104986076057457	56.23172069428216	2014-08-01 22:40:00
63	106	37	29	67	10.104986076057457	56.23172069428216	2014-08-01 22:45:00
60	106	42	25	66	10.104986076057457	56.23172069428216	2014-08-01 22:50:00
63	108	43	23	70	10.104986076057457	56.23172069428216	2014-08-01 22:55:00
64	111	43	25	69	10.104986076057457	56.23172069428216	2014-08-01 23:00:00
66	107	45	23	73	10.104986076057457	56.23172069428216	2014-08-01 23:05:00
71	112	44	27	75	10.104986076057457	56.23172069428216	2014-08-01 23:10:00
73	113	43	26	78	10.104986076057457	56.23172069428216	2014-08-01 23:15:00
68	111	43	30	82	10.104986076057457	56.23172069428216	2014-08-01 23:20:00
66	108	46	25	84	10.104986076057457	56.23172069428216	2014-08-01 23:25:00
63	107	42	20	88	10.104986076057457	56.23172069428216	2014-08-01 23:30:00
65	112	43	24	86	10.104986076057457	56.23172069428216	2014-08-01 23:35:00
69	115	39	22	86	10.104986076057457	56.23172069428216	2014-08-01 23:40:00
70	116	36	24	88	10.104986076057457	56.23172069428216	2014-08-01 23:45:00
74	111	33	29	91	10.104986076057457	56.23172069428216	2014-08-01 23:50:00
73	108	36	34	88	10.104986076057457	56.23172069428216	2014-08-01 23:55:00
70	106	37	36	85	10.104986076057457	56.23172069428216	2014-08-02 00:00:00
68	109	41	41	87	10.104986076057457	56.23172069428216	2014-08-02 00:05:00
69	104	44	45	86	10.104986076057457	56.23172069428216	2014-08-02 00:10:00
69	107	41	50	88	10.104986076057457	56.23172069428216	2014-08-02 00:15:00
69	104	40	55	84	10.104986076057457	56.23172069428216	2014-08-02 00:20:00
68	104	39	50	83	10.104986076057457	56.23172069428216	2014-08-02 00:25:00
68	100	44	46	86	10.104986076057457	56.23172069428216	2014-08-02 00:30:00
72	104	48	45	84	10.104986076057457	56.23172069428216	2014-08-02 00:35:00
77	109	45	45	84	10.104986076057457	56.23172069428216	2014-08-02 00:40:00
76	110	49	50	85	10.104986076057457	56.23172069428216	2014-08-02 00:45:00
75	113	45	52	84	10.104986076057457	56.23172069428216	2014-08-02 00:50:00
79	113	50	51	89	10.104986076057457	56.23172069428216	2014-08-02 00:55:00
77	118	51	47	94	10.104986076057457	56.23172069428216	2014-08-02 01:00:00
81	118	55	46	96	10.104986076057457	56.23172069428216	2014-08-02 01:05:00
83	117	59	44	99	10.104986076057457	56.23172069428216	2014-08-02 01:10:00
83	115	55	42	100	10.104986076057457	56.23172069428216	2014-08-02 01:15:00
84	117	54	44	103	10.104986076057457	56.23172069428216	2014-08-02 01:20:00
83	122	57	43	107	10.104986076057457	56.23172069428216	2014-08-02 01:25:00
78	119	54	41	102	10.104986076057457	56.23172069428216	2014-08-02 01:30:00
73	120	58	39	103	10.104986076057457	56.23172069428216	2014-08-02 01:35:00
77	118	54	36	99	10.104986076057457	56.23172069428216	2014-08-02 01:40:00
79	122	54	38	100	10.104986076057457	56.23172069428216	2014-08-02 01:45:00
78	121	58	42	100	10.104986076057457	56.23172069428216	2014-08-02 01:50:00
74	120	59	40	101	10.104986076057457	56.23172069428216	2014-08-02 01:55:00
70	117	61	41	99	10.104986076057457	56.23172069428216	2014-08-02 02:00:00
67	117	57	46	102	10.104986076057457	56.23172069428216	2014-08-02 02:05:00
62	116	52	46	99	10.104986076057457	56.23172069428216	2014-08-02 02:10:00
63	113	56	49	101	10.104986076057457	56.23172069428216	2014-08-02 02:15:00
62	116	57	47	99	10.104986076057457	56.23172069428216	2014-08-02 02:20:00
61	111	55	48	104	10.104986076057457	56.23172069428216	2014-08-02 02:25:00
58	116	50	49	107	10.104986076057457	56.23172069428216	2014-08-02 02:30:00
57	115	51	54	104	10.104986076057457	56.23172069428216	2014-08-02 02:35:00
58	111	46	51	103	10.104986076057457	56.23172069428216	2014-08-02 02:40:00
57	110	49	50	99	10.104986076057457	56.23172069428216	2014-08-02 02:45:00
56	109	54	53	99	10.104986076057457	56.23172069428216	2014-08-02 02:50:00
55	114	59	51	100	10.104986076057457	56.23172069428216	2014-08-02 02:55:00
58	116	58	47	101	10.104986076057457	56.23172069428216	2014-08-02 03:00:00
61	114	55	52	97	10.104986076057457	56.23172069428216	2014-08-02 03:05:00
56	112	53	48	97	10.104986076057457	56.23172069428216	2014-08-02 03:10:00
58	114	55	45	100	10.104986076057457	56.23172069428216	2014-08-02 03:15:00
56	115	51	42	102	10.104986076057457	56.23172069428216	2014-08-02 03:20:00
53	120	52	37	101	10.104986076057457	56.23172069428216	2014-08-02 03:25:00
55	116	55	40	105	10.104986076057457	56.23172069428216	2014-08-02 03:30:00
58	116	56	36	110	10.104986076057457	56.23172069428216	2014-08-02 03:35:00
53	114	59	33	105	10.104986076057457	56.23172069428216	2014-08-02 03:40:00
51	110	57	28	105	10.104986076057457	56.23172069428216	2014-08-02 03:45:00
54	112	55	31	101	10.104986076057457	56.23172069428216	2014-08-02 03:50:00
56	116	56	31	101	10.104986076057457	56.23172069428216	2014-08-02 03:55:00
58	121	56	32	105	10.104986076057457	56.23172069428216	2014-08-02 04:00:00
55	124	52	29	100	10.104986076057457	56.23172069428216	2014-08-02 04:05:00
59	124	57	25	105	10.104986076057457	56.23172069428216	2014-08-02 04:10:00
61	119	54	28	101	10.104986076057457	56.23172069428216	2014-08-02 04:15:00
61	120	55	25	102	10.104986076057457	56.23172069428216	2014-08-02 04:20:00
62	124	56	26	106	10.104986076057457	56.23172069428216	2014-08-02 04:25:00
64	121	58	30	102	10.104986076057457	56.23172069428216	2014-08-02 04:30:00
61	118	58	31	100	10.104986076057457	56.23172069428216	2014-08-02 04:35:00
63	122	53	34	98	10.104986076057457	56.23172069428216	2014-08-02 04:40:00
64	117	57	36	99	10.104986076057457	56.23172069428216	2014-08-02 04:45:00
59	112	59	37	95	10.104986076057457	56.23172069428216	2014-08-02 04:50:00
54	111	64	39	90	10.104986076057457	56.23172069428216	2014-08-02 04:55:00
57	115	67	42	92	10.104986076057457	56.23172069428216	2014-08-02 05:00:00
61	119	69	43	96	10.104986076057457	56.23172069428216	2014-08-02 05:05:00
60	115	69	41	91	10.104986076057457	56.23172069428216	2014-08-02 05:10:00
60	118	66	39	88	10.104986076057457	56.23172069428216	2014-08-02 05:15:00
63	114	65	41	88	10.104986076057457	56.23172069428216	2014-08-02 05:20:00
66	116	68	41	87	10.104986076057457	56.23172069428216	2014-08-02 05:25:00
69	114	66	46	83	10.104986076057457	56.23172069428216	2014-08-02 05:30:00
71	119	64	42	86	10.104986076057457	56.23172069428216	2014-08-02 05:35:00
72	121	62	37	84	10.104986076057457	56.23172069428216	2014-08-02 05:40:00
68	120	61	34	86	10.104986076057457	56.23172069428216	2014-08-02 05:45:00
66	116	56	39	82	10.104986076057457	56.23172069428216	2014-08-02 05:50:00
67	121	60	35	85	10.104986076057457	56.23172069428216	2014-08-02 05:55:00
68	120	61	38	89	10.104986076057457	56.23172069428216	2014-08-02 06:00:00
72	122	62	41	88	10.104986076057457	56.23172069428216	2014-08-02 06:05:00
77	122	60	41	87	10.104986076057457	56.23172069428216	2014-08-02 06:10:00
76	121	65	40	88	10.104986076057457	56.23172069428216	2014-08-02 06:15:00
71	125	67	35	90	10.104986076057457	56.23172069428216	2014-08-02 06:20:00
75	123	70	34	94	10.104986076057457	56.23172069428216	2014-08-02 06:25:00
77	126	74	35	95	10.104986076057457	56.23172069428216	2014-08-02 06:30:00
74	122	79	39	90	10.104986076057457	56.23172069428216	2014-08-02 06:35:00
77	127	80	35	89	10.104986076057457	56.23172069428216	2014-08-02 06:40:00
80	125	78	31	89	10.104986076057457	56.23172069428216	2014-08-02 06:45:00
81	125	78	33	90	10.104986076057457	56.23172069428216	2014-08-02 06:50:00
84	130	81	38	91	10.104986076057457	56.23172069428216	2014-08-02 06:55:00
83	135	78	35	89	10.104986076057457	56.23172069428216	2014-08-02 07:00:00
87	138	79	30	92	10.104986076057457	56.23172069428216	2014-08-02 07:05:00
86	134	79	28	97	10.104986076057457	56.23172069428216	2014-08-02 07:10:00
83	129	81	25	98	10.104986076057457	56.23172069428216	2014-08-02 07:15:00
81	133	80	29	98	10.104986076057457	56.23172069428216	2014-08-02 07:20:00
79	137	82	32	103	10.104986076057457	56.23172069428216	2014-08-02 07:25:00
81	142	78	27	103	10.104986076057457	56.23172069428216	2014-08-02 07:30:00
81	141	77	23	98	10.104986076057457	56.23172069428216	2014-08-02 07:35:00
83	137	79	22	95	10.104986076057457	56.23172069428216	2014-08-02 07:40:00
87	137	81	22	97	10.104986076057457	56.23172069428216	2014-08-02 07:45:00
82	136	86	23	100	10.104986076057457	56.23172069428216	2014-08-02 07:50:00
78	133	87	28	97	10.104986076057457	56.23172069428216	2014-08-02 07:55:00
83	136	86	28	101	10.104986076057457	56.23172069428216	2014-08-02 08:00:00
88	136	87	26	98	10.104986076057457	56.23172069428216	2014-08-02 08:05:00
93	140	92	22	101	10.104986076057457	56.23172069428216	2014-08-02 08:10:00
94	140	95	22	105	10.104986076057457	56.23172069428216	2014-08-02 08:15:00
97	138	93	17	107	10.104986076057457	56.23172069428216	2014-08-02 08:20:00
94	141	88	26	108	10.104986076057457	56.23172069428216	2014-08-02 08:25:00
91	142	92	25	107	10.104986076057457	56.23172069428216	2014-08-02 08:30:00
87	138	93	28	109	10.104986076057457	56.23172069428216	2014-08-02 08:35:00
84	137	88	28	111	10.104986076057457	56.23172069428216	2014-08-02 08:40:00
88	133	83	31	109	10.104986076057457	56.23172069428216	2014-08-02 08:45:00
92	133	87	35	108	10.104986076057457	56.23172069428216	2014-08-02 08:50:00
93	133	91	34	104	10.104986076057457	56.23172069428216	2014-08-02 08:55:00
95	132	94	38	106	10.104986076057457	56.23172069428216	2014-08-02 09:00:00
98	128	91	34	104	10.104986076057457	56.23172069428216	2014-08-02 09:05:00
93	132	90	32	104	10.104986076057457	56.23172069428216	2014-08-02 09:10:00
95	136	88	31	102	10.104986076057457	56.23172069428216	2014-08-02 09:15:00
96	136	89	33	103	10.104986076057457	56.23172069428216	2014-08-02 09:20:00
96	136	92	31	103	10.104986076057457	56.23172069428216	2014-08-02 09:25:00
97	136	88	29	103	10.104986076057457	56.23172069428216	2014-08-02 09:30:00
98	133	93	26	106	10.104986076057457	56.23172069428216	2014-08-02 09:35:00
95	129	89	22	107	10.104986076057457	56.23172069428216	2014-08-02 09:40:00
92	129	91	27	110	10.104986076057457	56.23172069428216	2014-08-02 09:45:00
95	127	91	26	107	10.104986076057457	56.23172069428216	2014-08-02 09:50:00
98	126	91	28	103	10.104986076057457	56.23172069428216	2014-08-02 09:55:00
93	124	95	27	98	10.104986076057457	56.23172069428216	2014-08-02 10:00:00
88	120	99	31	94	10.104986076057457	56.23172069428216	2014-08-02 10:05:00
86	117	101	35	92	10.104986076057457	56.23172069428216	2014-08-02 10:10:00
88	115	102	38	95	10.104986076057457	56.23172069428216	2014-08-02 10:15:00
93	117	106	43	90	10.104986076057457	56.23172069428216	2014-08-02 10:20:00
98	120	109	48	89	10.104986076057457	56.23172069428216	2014-08-02 10:25:00
103	117	107	46	88	10.104986076057457	56.23172069428216	2014-08-02 10:30:00
108	116	107	50	91	10.104986076057457	56.23172069428216	2014-08-02 10:35:00
108	112	109	51	90	10.104986076057457	56.23172069428216	2014-08-02 10:40:00
109	114	113	52	88	10.104986076057457	56.23172069428216	2014-08-02 10:45:00
114	117	113	49	83	10.104986076057457	56.23172069428216	2014-08-02 10:50:00
114	117	110	52	81	10.104986076057457	56.23172069428216	2014-08-02 10:55:00
109	121	114	53	76	10.104986076057457	56.23172069428216	2014-08-02 11:00:00
113	121	109	54	75	10.104986076057457	56.23172069428216	2014-08-02 11:05:00
115	122	110	54	77	10.104986076057457	56.23172069428216	2014-08-02 11:10:00
110	122	113	58	76	10.104986076057457	56.23172069428216	2014-08-02 11:15:00
106	124	116	60	72	10.104986076057457	56.23172069428216	2014-08-02 11:20:00
108	122	121	59	69	10.104986076057457	56.23172069428216	2014-08-02 11:25:00
113	127	126	54	73	10.104986076057457	56.23172069428216	2014-08-02 11:30:00
112	127	128	51	73	10.104986076057457	56.23172069428216	2014-08-02 11:35:00
113	129	125	50	77	10.104986076057457	56.23172069428216	2014-08-02 11:40:00
116	132	120	46	80	10.104986076057457	56.23172069428216	2014-08-02 11:45:00
113	128	125	51	77	10.104986076057457	56.23172069428216	2014-08-02 11:50:00
109	131	130	49	73	10.104986076057457	56.23172069428216	2014-08-02 11:55:00
104	133	130	53	70	10.104986076057457	56.23172069428216	2014-08-02 12:00:00
103	129	135	51	75	10.104986076057457	56.23172069428216	2014-08-02 12:05:00
108	127	135	55	75	10.104986076057457	56.23172069428216	2014-08-02 12:10:00
110	122	135	55	70	10.104986076057457	56.23172069428216	2014-08-02 12:15:00
108	122	136	59	75	10.104986076057457	56.23172069428216	2014-08-02 12:20:00
107	120	139	55	75	10.104986076057457	56.23172069428216	2014-08-02 12:25:00
103	121	137	57	72	10.104986076057457	56.23172069428216	2014-08-02 12:30:00
103	122	136	60	76	10.104986076057457	56.23172069428216	2014-08-02 12:35:00
98	123	135	58	78	10.104986076057457	56.23172069428216	2014-08-02 12:40:00
98	121	133	58	76	10.104986076057457	56.23172069428216	2014-08-02 12:45:00
98	116	138	53	76	10.104986076057457	56.23172069428216	2014-08-02 12:50:00
99	116	140	54	81	10.104986076057457	56.23172069428216	2014-08-02 12:55:00
96	113	138	56	85	10.104986076057457	56.23172069428216	2014-08-02 13:00:00
95	108	141	57	90	10.104986076057457	56.23172069428216	2014-08-02 13:05:00
91	113	139	55	86	10.104986076057457	56.23172069428216	2014-08-02 13:10:00
93	118	134	57	90	10.104986076057457	56.23172069428216	2014-08-02 13:15:00
89	114	132	53	86	10.104986076057457	56.23172069428216	2014-08-02 13:20:00
84	119	128	50	84	10.104986076057457	56.23172069428216	2014-08-02 13:25:00
79	114	129	52	79	10.104986076057457	56.23172069428216	2014-08-02 13:30:00
81	119	128	55	74	10.104986076057457	56.23172069428216	2014-08-02 13:35:00
76	122	132	53	70	10.104986076057457	56.23172069428216	2014-08-02 13:40:00
75	121	132	51	71	10.104986076057457	56.23172069428216	2014-08-02 13:45:00
79	124	131	53	74	10.104986076057457	56.23172069428216	2014-08-02 13:50:00
75	121	129	58	69	10.104986076057457	56.23172069428216	2014-08-02 13:55:00
75	123	132	56	70	10.104986076057457	56.23172069428216	2014-08-02 14:00:00
80	119	132	56	73	10.104986076057457	56.23172069428216	2014-08-02 14:05:00
84	114	135	60	71	10.104986076057457	56.23172069428216	2014-08-02 14:10:00
82	119	132	61	70	10.104986076057457	56.23172069428216	2014-08-02 14:15:00
84	121	132	57	67	10.104986076057457	56.23172069428216	2014-08-02 14:20:00
85	121	130	55	64	10.104986076057457	56.23172069428216	2014-08-02 14:25:00
82	117	126	60	63	10.104986076057457	56.23172069428216	2014-08-02 14:30:00
86	118	127	65	63	10.104986076057457	56.23172069428216	2014-08-02 14:35:00
83	119	122	62	68	10.104986076057457	56.23172069428216	2014-08-02 14:40:00
79	122	123	61	71	10.104986076057457	56.23172069428216	2014-08-02 14:45:00
80	121	125	65	70	10.104986076057457	56.23172069428216	2014-08-02 14:50:00
75	122	127	69	68	10.104986076057457	56.23172069428216	2014-08-02 14:55:00
75	122	125	70	69	10.104986076057457	56.23172069428216	2014-08-02 15:00:00
75	122	123	71	72	10.104986076057457	56.23172069428216	2014-08-02 15:05:00
72	123	127	71	75	10.104986076057457	56.23172069428216	2014-08-02 15:10:00
74	124	126	72	74	10.104986076057457	56.23172069428216	2014-08-02 15:15:00
69	127	125	67	77	10.104986076057457	56.23172069428216	2014-08-02 15:20:00
66	131	127	63	78	10.104986076057457	56.23172069428216	2014-08-02 15:25:00
70	126	132	61	77	10.104986076057457	56.23172069428216	2014-08-02 15:30:00
71	129	134	64	72	10.104986076057457	56.23172069428216	2014-08-02 15:35:00
68	130	130	65	74	10.104986076057457	56.23172069428216	2014-08-02 15:40:00
63	132	129	70	78	10.104986076057457	56.23172069428216	2014-08-02 15:45:00
61	137	127	67	82	10.104986076057457	56.23172069428216	2014-08-02 15:50:00
64	142	127	68	81	10.104986076057457	56.23172069428216	2014-08-02 15:55:00
59	143	129	73	86	10.104986076057457	56.23172069428216	2014-08-02 16:00:00
59	145	132	73	84	10.104986076057457	56.23172069428216	2014-08-02 16:05:00
57	150	136	71	85	10.104986076057457	56.23172069428216	2014-08-02 16:10:00
57	152	137	75	85	10.104986076057457	56.23172069428216	2014-08-02 16:15:00
53	153	134	73	90	10.104986076057457	56.23172069428216	2014-08-02 16:20:00
55	157	139	77	90	10.104986076057457	56.23172069428216	2014-08-02 16:25:00
50	154	138	72	89	10.104986076057457	56.23172069428216	2014-08-02 16:30:00
51	157	139	67	92	10.104986076057457	56.23172069428216	2014-08-02 16:35:00
50	162	134	67	93	10.104986076057457	56.23172069428216	2014-08-02 16:40:00
54	163	134	67	92	10.104986076057457	56.23172069428216	2014-08-02 16:45:00
56	159	137	65	92	10.104986076057457	56.23172069428216	2014-08-02 16:50:00
57	161	142	61	87	10.104986076057457	56.23172069428216	2014-08-02 16:55:00
61	165	139	60	87	10.104986076057457	56.23172069428216	2014-08-02 17:00:00
64	161	142	58	91	10.104986076057457	56.23172069428216	2014-08-02 17:05:00
68	160	141	58	87	10.104986076057457	56.23172069428216	2014-08-02 17:10:00
68	160	141	60	88	10.104986076057457	56.23172069428216	2014-08-02 17:15:00
64	160	142	57	84	10.104986076057457	56.23172069428216	2014-08-02 17:20:00
61	163	144	62	87	10.104986076057457	56.23172069428216	2014-08-02 17:25:00
65	159	147	67	89	10.104986076057457	56.23172069428216	2014-08-02 17:30:00
63	161	146	68	90	10.104986076057457	56.23172069428216	2014-08-02 17:35:00
60	166	149	68	95	10.104986076057457	56.23172069428216	2014-08-02 17:40:00
55	167	144	65	91	10.104986076057457	56.23172069428216	2014-08-02 17:45:00
57	170	146	68	91	10.104986076057457	56.23172069428216	2014-08-02 17:50:00
60	166	147	66	86	10.104986076057457	56.23172069428216	2014-08-02 17:55:00
63	171	147	71	91	10.104986076057457	56.23172069428216	2014-08-02 18:00:00
62	170	144	72	88	10.104986076057457	56.23172069428216	2014-08-02 18:05:00
62	173	141	77	92	10.104986076057457	56.23172069428216	2014-08-02 18:10:00
66	178	145	76	91	10.104986076057457	56.23172069428216	2014-08-02 18:15:00
68	179	145	75	92	10.104986076057457	56.23172069428216	2014-08-02 18:20:00
73	181	143	75	93	10.104986076057457	56.23172069428216	2014-08-02 18:25:00
69	184	140	70	90	10.104986076057457	56.23172069428216	2014-08-02 18:30:00
65	184	141	70	88	10.104986076057457	56.23172069428216	2014-08-02 18:35:00
62	181	143	67	92	10.104986076057457	56.23172069428216	2014-08-02 18:40:00
67	186	143	64	95	10.104986076057457	56.23172069428216	2014-08-02 18:45:00
67	190	140	69	91	10.104986076057457	56.23172069428216	2014-08-02 18:50:00
71	192	143	68	88	10.104986076057457	56.23172069428216	2014-08-02 18:55:00
76	187	147	73	91	10.104986076057457	56.23172069428216	2014-08-02 19:00:00
79	185	147	76	91	10.104986076057457	56.23172069428216	2014-08-02 19:05:00
84	188	147	76	87	10.104986076057457	56.23172069428216	2014-08-02 19:10:00
83	186	144	80	83	10.104986076057457	56.23172069428216	2014-08-02 19:15:00
83	181	143	85	80	10.104986076057457	56.23172069428216	2014-08-02 19:20:00
82	177	143	83	83	10.104986076057457	56.23172069428216	2014-08-02 19:25:00
81	176	140	79	80	10.104986076057457	56.23172069428216	2014-08-02 19:30:00
76	175	139	77	78	10.104986076057457	56.23172069428216	2014-08-02 19:35:00
81	176	138	77	76	10.104986076057457	56.23172069428216	2014-08-02 19:40:00
76	181	135	80	78	10.104986076057457	56.23172069428216	2014-08-02 19:45:00
78	180	131	80	80	10.104986076057457	56.23172069428216	2014-08-02 19:50:00
81	185	128	85	81	10.104986076057457	56.23172069428216	2014-08-02 19:55:00
78	183	128	87	76	10.104986076057457	56.23172069428216	2014-08-02 20:00:00
83	180	133	87	72	10.104986076057457	56.23172069428216	2014-08-02 20:05:00
84	179	132	89	68	10.104986076057457	56.23172069428216	2014-08-02 20:10:00
86	177	134	89	70	10.104986076057457	56.23172069428216	2014-08-02 20:15:00
88	172	138	87	70	10.104986076057457	56.23172069428216	2014-08-02 20:20:00
83	169	142	82	68	10.104986076057457	56.23172069428216	2014-08-02 20:25:00
83	171	141	81	65	10.104986076057457	56.23172069428216	2014-08-02 20:30:00
84	167	138	82	66	10.104986076057457	56.23172069428216	2014-08-02 20:35:00
88	162	134	82	63	10.104986076057457	56.23172069428216	2014-08-02 20:40:00
83	163	137	83	68	10.104986076057457	56.23172069428216	2014-08-02 20:45:00
79	167	141	81	70	10.104986076057457	56.23172069428216	2014-08-02 20:50:00
84	165	136	85	65	10.104986076057457	56.23172069428216	2014-08-02 20:55:00
82	164	141	84	61	10.104986076057457	56.23172069428216	2014-08-02 21:00:00
85	162	146	88	58	10.104986076057457	56.23172069428216	2014-08-02 21:05:00
83	160	151	93	56	10.104986076057457	56.23172069428216	2014-08-02 21:10:00
78	161	147	95	59	10.104986076057457	56.23172069428216	2014-08-02 21:15:00
75	165	146	95	62	10.104986076057457	56.23172069428216	2014-08-02 21:20:00
79	162	151	91	58	10.104986076057457	56.23172069428216	2014-08-02 21:25:00
82	159	146	87	59	10.104986076057457	56.23172069428216	2014-08-02 21:30:00
80	161	143	83	60	10.104986076057457	56.23172069428216	2014-08-02 21:35:00
75	157	139	81	59	10.104986076057457	56.23172069428216	2014-08-02 21:40:00
80	152	134	77	54	10.104986076057457	56.23172069428216	2014-08-02 21:45:00
76	148	139	82	57	10.104986076057457	56.23172069428216	2014-08-02 21:50:00
78	152	143	83	53	10.104986076057457	56.23172069428216	2014-08-02 21:55:00
74	148	140	85	52	10.104986076057457	56.23172069428216	2014-08-02 22:00:00
70	148	143	85	52	10.104986076057457	56.23172069428216	2014-08-02 22:05:00
67	150	144	83	56	10.104986076057457	56.23172069428216	2014-08-02 22:10:00
62	155	142	79	59	10.104986076057457	56.23172069428216	2014-08-02 22:15:00
64	159	139	77	60	10.104986076057457	56.23172069428216	2014-08-02 22:20:00
68	164	139	74	55	10.104986076057457	56.23172069428216	2014-08-02 22:25:00
72	159	142	74	52	10.104986076057457	56.23172069428216	2014-08-02 22:30:00
70	155	138	75	49	10.104986076057457	56.23172069428216	2014-08-02 22:35:00
69	160	143	78	49	10.104986076057457	56.23172069428216	2014-08-02 22:40:00
74	163	144	73	45	10.104986076057457	56.23172069428216	2014-08-02 22:45:00
74	165	147	77	43	10.104986076057457	56.23172069428216	2014-08-02 22:50:00
73	169	148	82	48	10.104986076057457	56.23172069428216	2014-08-02 22:55:00
72	173	147	86	53	10.104986076057457	56.23172069428216	2014-08-02 23:00:00
71	172	143	82	56	10.104986076057457	56.23172069428216	2014-08-02 23:05:00
69	169	147	86	51	10.104986076057457	56.23172069428216	2014-08-02 23:10:00
68	171	142	89	53	10.104986076057457	56.23172069428216	2014-08-02 23:15:00
63	172	140	94	53	10.104986076057457	56.23172069428216	2014-08-02 23:20:00
65	170	141	99	51	10.104986076057457	56.23172069428216	2014-08-02 23:25:00
64	172	145	98	50	10.104986076057457	56.23172069428216	2014-08-02 23:30:00
68	169	140	101	52	10.104986076057457	56.23172069428216	2014-08-02 23:35:00
64	170	143	104	52	10.104986076057457	56.23172069428216	2014-08-02 23:40:00
62	174	148	103	50	10.104986076057457	56.23172069428216	2014-08-02 23:45:00
63	173	147	99	47	10.104986076057457	56.23172069428216	2014-08-02 23:50:00
61	178	151	104	49	10.104986076057457	56.23172069428216	2014-08-02 23:55:00
62	174	152	100	53	10.104986076057457	56.23172069428216	2014-08-03 00:00:00
61	174	157	99	55	10.104986076057457	56.23172069428216	2014-08-03 00:05:00
56	172	152	104	55	10.104986076057457	56.23172069428216	2014-08-03 00:10:00
60	169	157	99	58	10.104986076057457	56.23172069428216	2014-08-03 00:15:00
57	168	156	97	53	10.104986076057457	56.23172069428216	2014-08-03 00:20:00
56	166	153	94	56	10.104986076057457	56.23172069428216	2014-08-03 00:25:00
55	165	158	95	54	10.104986076057457	56.23172069428216	2014-08-03 00:30:00
55	169	157	93	52	10.104986076057457	56.23172069428216	2014-08-03 00:35:00
52	166	161	98	47	10.104986076057457	56.23172069428216	2014-08-03 00:40:00
54	165	160	96	44	10.104986076057457	56.23172069428216	2014-08-03 00:45:00
49	161	157	99	41	10.104986076057457	56.23172069428216	2014-08-03 00:50:00
52	165	155	100	42	10.104986076057457	56.23172069428216	2014-08-03 00:55:00
55	164	150	101	43	10.104986076057457	56.23172069428216	2014-08-03 01:00:00
57	168	151	106	39	10.104986076057457	56.23172069428216	2014-08-03 01:05:00
53	172	152	105	34	10.104986076057457	56.23172069428216	2014-08-03 01:10:00
56	174	156	100	38	10.104986076057457	56.23172069428216	2014-08-03 01:15:00
54	174	155	105	38	10.104986076057457	56.23172069428216	2014-08-03 01:20:00
58	175	157	103	38	10.104986076057457	56.23172069428216	2014-08-03 01:25:00
54	175	161	99	37	10.104986076057457	56.23172069428216	2014-08-03 01:30:00
50	175	157	94	36	10.104986076057457	56.23172069428216	2014-08-03 01:35:00
48	174	159	92	39	10.104986076057457	56.23172069428216	2014-08-03 01:40:00
52	176	157	88	43	10.104986076057457	56.23172069428216	2014-08-03 01:45:00
57	177	159	90	44	10.104986076057457	56.23172069428216	2014-08-03 01:50:00
53	174	156	88	48	10.104986076057457	56.23172069428216	2014-08-03 01:55:00
58	178	158	92	47	10.104986076057457	56.23172069428216	2014-08-03 02:00:00
60	173	155	91	49	10.104986076057457	56.23172069428216	2014-08-03 02:05:00
58	171	160	90	48	10.104986076057457	56.23172069428216	2014-08-03 02:10:00
62	168	164	89	49	10.104986076057457	56.23172069428216	2014-08-03 02:15:00
58	171	163	91	44	10.104986076057457	56.23172069428216	2014-08-03 02:20:00
58	170	168	90	44	10.104986076057457	56.23172069428216	2014-08-03 02:25:00
57	168	173	85	49	10.104986076057457	56.23172069428216	2014-08-03 02:30:00
53	173	177	85	47	10.104986076057457	56.23172069428216	2014-08-03 02:35:00
57	176	182	87	45	10.104986076057457	56.23172069428216	2014-08-03 02:40:00
53	179	185	89	47	10.104986076057457	56.23172069428216	2014-08-03 02:45:00
56	183	184	91	42	10.104986076057457	56.23172069428216	2014-08-03 02:50:00
61	186	180	92	41	10.104986076057457	56.23172069428216	2014-08-03 02:55:00
57	189	179	90	46	10.104986076057457	56.23172069428216	2014-08-03 03:00:00
61	191	181	94	51	10.104986076057457	56.23172069428216	2014-08-03 03:05:00
63	195	176	90	49	10.104986076057457	56.23172069428216	2014-08-03 03:10:00
58	200	178	85	46	10.104986076057457	56.23172069428216	2014-08-03 03:15:00
62	198	181	89	43	10.104986076057457	56.23172069428216	2014-08-03 03:20:00
57	203	186	85	45	10.104986076057457	56.23172069428216	2014-08-03 03:25:00
57	206	185	84	50	10.104986076057457	56.23172069428216	2014-08-03 03:30:00
57	211	185	82	46	10.104986076057457	56.23172069428216	2014-08-03 03:35:00
60	204	190	78	43	10.104986076057457	56.23172069428216	2014-08-03 03:40:00
62	208	187	75	40	10.104986076057457	56.23172069428216	2014-08-03 03:45:00
67	205	184	76	37	10.104986076057457	56.23172069428216	2014-08-03 03:50:00
72	200	186	76	42	10.104986076057457	56.23172069428216	2014-08-03 03:55:00
67	201	190	72	40	10.104986076057457	56.23172069428216	2014-08-03 04:00:00
65	198	193	67	37	10.104986076057457	56.23172069428216	2014-08-03 04:05:00
65	195	198	68	35	10.104986076057457	56.23172069428216	2014-08-03 04:10:00
69	194	201	66	33	10.104986076057457	56.23172069428216	2014-08-03 04:15:00
67	196	199	66	32	10.104986076057457	56.23172069428216	2014-08-03 04:20:00
69	192	199	63	32	10.104986076057457	56.23172069428216	2014-08-03 04:25:00
69	196	204	59	28	10.104986076057457	56.23172069428216	2014-08-03 04:30:00
70	195	203	64	23	10.104986076057457	56.23172069428216	2014-08-03 04:35:00
69	197	203	60	18	10.104986076057457	56.23172069428216	2014-08-03 04:40:00
65	202	202	64	21	10.104986076057457	56.23172069428216	2014-08-03 04:45:00
61	199	206	61	22	10.104986076057457	56.23172069428216	2014-08-03 04:50:00
62	197	206	64	18	10.104986076057457	56.23172069428216	2014-08-03 04:55:00
66	196	211	62	24	10.104986076057457	56.23172069428216	2014-08-03 05:00:00
67	199	204	66	21	10.104986076057457	56.23172069428216	2014-08-03 05:05:00
68	202	202	71	19	10.104986076057457	56.23172069428216	2014-08-03 05:10:00
72	199	197	69	27	10.104986076057457	56.23172069428216	2014-08-03 05:15:00
76	194	200	74	24	10.104986076057457	56.23172069428216	2014-08-03 05:20:00
73	198	197	77	28	10.104986076057457	56.23172069428216	2014-08-03 05:25:00
73	193	198	73	28	10.104986076057457	56.23172069428216	2014-08-03 05:30:00
74	196	203	74	30	10.104986076057457	56.23172069428216	2014-08-03 05:35:00
69	192	201	76	29	10.104986076057457	56.23172069428216	2014-08-03 05:40:00
70	194	198	80	33	10.104986076057457	56.23172069428216	2014-08-03 05:45:00
68	195	195	82	37	10.104986076057457	56.23172069428216	2014-08-03 05:50:00
64	192	192	86	38	10.104986076057457	56.23172069428216	2014-08-03 05:55:00
62	195	195	91	35	10.104986076057457	56.23172069428216	2014-08-03 06:00:00
66	190	200	87	30	10.104986076057457	56.23172069428216	2014-08-03 06:05:00
61	190	205	88	34	10.104986076057457	56.23172069428216	2014-08-03 06:10:00
65	185	205	83	35	10.104986076057457	56.23172069428216	2014-08-03 06:15:00
68	180	205	78	39	10.104986076057457	56.23172069428216	2014-08-03 06:20:00
69	179	205	79	38	10.104986076057457	56.23172069428216	2014-08-03 06:25:00
71	182	206	74	33	10.104986076057457	56.23172069428216	2014-08-03 06:30:00
74	186	205	76	38	10.104986076057457	56.23172069428216	2014-08-03 06:35:00
76	185	208	73	42	10.104986076057457	56.23172069428216	2014-08-03 06:40:00
79	183	208	78	47	10.104986076057457	56.23172069428216	2014-08-03 06:45:00
83	184	203	73	47	10.104986076057457	56.23172069428216	2014-08-03 06:50:00
79	183	203	73	47	10.104986076057457	56.23172069428216	2014-08-03 06:55:00
78	180	200	75	47	10.104986076057457	56.23172069428216	2014-08-03 07:00:00
77	176	199	73	43	10.104986076057457	56.23172069428216	2014-08-03 07:05:00
81	181	200	68	39	10.104986076057457	56.23172069428216	2014-08-03 07:10:00
76	178	199	69	43	10.104986076057457	56.23172069428216	2014-08-03 07:15:00
71	179	194	68	41	10.104986076057457	56.23172069428216	2014-08-03 07:20:00
66	184	196	63	40	10.104986076057457	56.23172069428216	2014-08-03 07:25:00
69	189	198	65	39	10.104986076057457	56.23172069428216	2014-08-03 07:30:00
70	188	202	61	41	10.104986076057457	56.23172069428216	2014-08-03 07:35:00
72	187	203	56	42	10.104986076057457	56.23172069428216	2014-08-03 07:40:00
69	190	198	54	46	10.104986076057457	56.23172069428216	2014-08-03 07:45:00
71	189	199	52	43	10.104986076057457	56.23172069428216	2014-08-03 07:50:00
74	193	203	47	43	10.104986076057457	56.23172069428216	2014-08-03 07:55:00
71	198	200	50	48	10.104986076057457	56.23172069428216	2014-08-03 08:00:00
70	194	204	54	51	10.104986076057457	56.23172069428216	2014-08-03 08:05:00
70	199	204	58	53	10.104986076057457	56.23172069428216	2014-08-03 08:10:00
67	194	203	63	58	10.104986076057457	56.23172069428216	2014-08-03 08:15:00
71	193	203	60	60	10.104986076057457	56.23172069428216	2014-08-03 08:20:00
70	193	200	55	56	10.104986076057457	56.23172069428216	2014-08-03 08:25:00
68	190	195	60	59	10.104986076057457	56.23172069428216	2014-08-03 08:30:00
68	188	193	57	59	10.104986076057457	56.23172069428216	2014-08-03 08:35:00
71	183	190	53	57	10.104986076057457	56.23172069428216	2014-08-03 08:40:00
72	183	187	54	52	10.104986076057457	56.23172069428216	2014-08-03 08:45:00
76	184	189	50	49	10.104986076057457	56.23172069428216	2014-08-03 08:50:00
79	184	190	49	44	10.104986076057457	56.23172069428216	2014-08-03 08:55:00
83	186	191	50	48	10.104986076057457	56.23172069428216	2014-08-03 09:00:00
84	186	195	52	52	10.104986076057457	56.23172069428216	2014-08-03 09:05:00
80	185	191	51	57	10.104986076057457	56.23172069428216	2014-08-03 09:10:00
84	188	194	51	58	10.104986076057457	56.23172069428216	2014-08-03 09:15:00
85	186	190	54	61	10.104986076057457	56.23172069428216	2014-08-03 09:20:00
80	187	185	51	58	10.104986076057457	56.23172069428216	2014-08-03 09:25:00
78	192	183	53	54	10.104986076057457	56.23172069428216	2014-08-03 09:30:00
79	197	183	57	51	10.104986076057457	56.23172069428216	2014-08-03 09:35:00
82	195	183	57	50	10.104986076057457	56.23172069428216	2014-08-03 09:40:00
82	192	186	60	51	10.104986076057457	56.23172069428216	2014-08-03 09:45:00
87	196	187	61	49	10.104986076057457	56.23172069428216	2014-08-03 09:50:00
85	192	183	63	53	10.104986076057457	56.23172069428216	2014-08-03 09:55:00
83	191	180	65	50	10.104986076057457	56.23172069428216	2014-08-03 10:00:00
80	189	178	62	55	10.104986076057457	56.23172069428216	2014-08-03 10:05:00
81	191	179	60	52	10.104986076057457	56.23172069428216	2014-08-03 10:10:00
81	191	176	63	57	10.104986076057457	56.23172069428216	2014-08-03 10:15:00
83	187	178	58	56	10.104986076057457	56.23172069428216	2014-08-03 10:20:00
79	183	183	55	56	10.104986076057457	56.23172069428216	2014-08-03 10:25:00
77	186	179	59	54	10.104986076057457	56.23172069428216	2014-08-03 10:30:00
80	183	179	63	55	10.104986076057457	56.23172069428216	2014-08-03 10:35:00
76	187	184	65	58	10.104986076057457	56.23172069428216	2014-08-03 10:40:00
72	190	179	62	58	10.104986076057457	56.23172069428216	2014-08-03 10:45:00
75	195	180	66	61	10.104986076057457	56.23172069428216	2014-08-03 10:50:00
80	190	185	67	63	10.104986076057457	56.23172069428216	2014-08-03 10:55:00
79	192	183	71	60	10.104986076057457	56.23172069428216	2014-08-03 11:00:00
78	195	188	68	55	10.104986076057457	56.23172069428216	2014-08-03 11:05:00
76	199	189	70	50	10.104986076057457	56.23172069428216	2014-08-03 11:10:00
77	196	191	70	53	10.104986076057457	56.23172069428216	2014-08-03 11:15:00
72	191	193	65	48	10.104986076057457	56.23172069428216	2014-08-03 11:20:00
73	187	196	68	43	10.104986076057457	56.23172069428216	2014-08-03 11:25:00
74	184	197	68	38	10.104986076057457	56.23172069428216	2014-08-03 11:30:00
69	187	195	71	43	10.104986076057457	56.23172069428216	2014-08-03 11:35:00
66	189	200	75	42	10.104986076057457	56.23172069428216	2014-08-03 11:40:00
64	189	205	74	47	10.104986076057457	56.23172069428216	2014-08-03 11:45:00
64	194	207	74	48	10.104986076057457	56.23172069428216	2014-08-03 11:50:00
67	193	202	73	49	10.104986076057457	56.23172069428216	2014-08-03 11:55:00
69	194	206	78	50	10.104986076057457	56.23172069428216	2014-08-03 12:00:00
73	193	210	83	48	10.104986076057457	56.23172069428216	2014-08-03 12:05:00
75	198	214	83	47	10.104986076057457	56.23172069428216	2014-08-03 12:10:00
72	196	205	85	51	10.104986076057457	56.23172069428216	2014-08-03 12:15:00
68	197	201	86	56	10.104986076057457	56.23172069428216	2014-08-03 12:20:00
73	198	196	84	53	10.104986076057457	56.23172069428216	2014-08-03 12:25:00
77	197	196	89	48	10.104986076057457	56.23172069428216	2014-08-03 12:30:00
75	202	195	89	46	10.104986076057457	56.23172069428216	2014-08-03 12:35:00
70	197	192	87	46	10.104986076057457	56.23172069428216	2014-08-03 12:40:00
73	202	192	86	42	10.104986076057457	56.23172069428216	2014-08-03 12:45:00
75	206	189	82	41	10.104986076057457	56.23172069428216	2014-08-03 12:50:00
72	209	188	79	36	10.104986076057457	56.23172069428216	2014-08-03 12:55:00
74	209	192	82	35	10.104986076057457	56.23172069428216	2014-08-03 13:00:00
78	209	193	82	40	10.104986076057457	56.23172069428216	2014-08-03 13:05:00
75	208	192	85	44	10.104986076057457	56.23172069428216	2014-08-03 13:10:00
73	209	189	83	46	10.104986076057457	56.23172069428216	2014-08-03 13:15:00
76	211	192	88	50	10.104986076057457	56.23172069428216	2014-08-03 13:20:00
73	207	189	89	53	10.104986076057457	56.23172069428216	2014-08-03 13:25:00
71	208	194	89	53	10.104986076057457	56.23172069428216	2014-08-03 13:30:00
71	211	194	84	55	10.104986076057457	56.23172069428216	2014-08-03 13:35:00
75	204	190	84	58	10.104986076057457	56.23172069428216	2014-08-03 13:40:00
74	209	194	82	59	10.104986076057457	56.23172069428216	2014-08-03 13:45:00
73	208	190	85	64	10.104986076057457	56.23172069428216	2014-08-03 13:50:00
72	212	192	89	63	10.104986076057457	56.23172069428216	2014-08-03 13:55:00
68	204	191	89	63	10.104986076057457	56.23172069428216	2014-08-03 14:00:00
70	209	189	88	68	10.104986076057457	56.23172069428216	2014-08-03 14:05:00
72	206	187	88	70	10.104986076057457	56.23172069428216	2014-08-03 14:10:00
74	210	182	84	65	10.104986076057457	56.23172069428216	2014-08-03 14:15:00
77	209	183	79	70	10.104986076057457	56.23172069428216	2014-08-03 14:20:00
81	213	182	83	70	10.104986076057457	56.23172069428216	2014-08-03 14:25:00
80	209	185	83	67	10.104986076057457	56.23172069428216	2014-08-03 14:30:00
81	211	185	81	70	10.104986076057457	56.23172069428216	2014-08-03 14:35:00
84	204	190	83	65	10.104986076057457	56.23172069428216	2014-08-03 14:40:00
85	200	190	78	62	10.104986076057457	56.23172069428216	2014-08-03 14:45:00
88	199	191	81	63	10.104986076057457	56.23172069428216	2014-08-03 14:50:00
88	200	195	81	64	10.104986076057457	56.23172069428216	2014-08-03 14:55:00
84	200	195	85	61	10.104986076057457	56.23172069428216	2014-08-03 15:00:00
87	200	191	87	63	10.104986076057457	56.23172069428216	2014-08-03 15:05:00
83	201	186	86	65	10.104986076057457	56.23172069428216	2014-08-03 15:10:00
83	196	187	86	63	10.104986076057457	56.23172069428216	2014-08-03 15:15:00
83	201	184	83	67	10.104986076057457	56.23172069428216	2014-08-03 15:20:00
87	200	185	84	71	10.104986076057457	56.23172069428216	2014-08-03 15:25:00
88	202	181	79	66	10.104986076057457	56.23172069428216	2014-08-03 15:30:00
85	198	185	83	61	10.104986076057457	56.23172069428216	2014-08-03 15:35:00
86	201	188	79	61	10.104986076057457	56.23172069428216	2014-08-03 15:40:00
88	203	187	79	59	10.104986076057457	56.23172069428216	2014-08-03 15:45:00
91	205	182	76	60	10.104986076057457	56.23172069428216	2014-08-03 15:50:00
91	209	187	81	58	10.104986076057457	56.23172069428216	2014-08-03 15:55:00
88	205	184	78	58	10.104986076057457	56.23172069428216	2014-08-03 16:00:00
83	208	183	77	56	10.104986076057457	56.23172069428216	2014-08-03 16:05:00
84	210	188	81	61	10.104986076057457	56.23172069428216	2014-08-03 16:10:00
81	208	187	82	63	10.104986076057457	56.23172069428216	2014-08-03 16:15:00
78	211	190	83	65	10.104986076057457	56.23172069428216	2014-08-03 16:20:00
77	207	186	78	66	10.104986076057457	56.23172069428216	2014-08-03 16:25:00
76	206	185	80	66	10.104986076057457	56.23172069428216	2014-08-03 16:30:00
72	206	182	78	70	10.104986076057457	56.23172069428216	2014-08-03 16:35:00
72	209	178	73	73	10.104986076057457	56.23172069428216	2014-08-03 16:40:00
71	209	182	76	72	10.104986076057457	56.23172069428216	2014-08-03 16:45:00
75	214	177	77	67	10.104986076057457	56.23172069428216	2014-08-03 16:50:00
75	213	178	77	70	10.104986076057457	56.23172069428216	2014-08-03 16:55:00
77	204	183	77	67	10.104986076057457	56.23172069428216	2014-08-03 17:00:00
73	199	185	81	64	10.104986076057457	56.23172069428216	2014-08-03 17:05:00
75	196	181	82	68	10.104986076057457	56.23172069428216	2014-08-03 17:10:00
75	192	179	81	73	10.104986076057457	56.23172069428216	2014-08-03 17:15:00
79	194	180	82	77	10.104986076057457	56.23172069428216	2014-08-03 17:20:00
76	199	177	82	72	10.104986076057457	56.23172069428216	2014-08-03 17:25:00
73	202	175	86	71	10.104986076057457	56.23172069428216	2014-08-03 17:30:00
73	203	175	83	74	10.104986076057457	56.23172069428216	2014-08-03 17:35:00
74	201	173	84	73	10.104986076057457	56.23172069428216	2014-08-03 17:40:00
75	200	169	80	73	10.104986076057457	56.23172069428216	2014-08-03 17:45:00
75	198	168	77	75	10.104986076057457	56.23172069428216	2014-08-03 17:50:00
77	193	172	77	77	10.104986076057457	56.23172069428216	2014-08-03 17:55:00
73	193	172	81	82	10.104986076057457	56.23172069428216	2014-08-03 18:00:00
70	190	170	81	77	10.104986076057457	56.23172069428216	2014-08-03 18:05:00
71	187	175	78	82	10.104986076057457	56.23172069428216	2014-08-03 18:10:00
68	183	176	74	80	10.104986076057457	56.23172069428216	2014-08-03 18:15:00
73	187	180	73	84	10.104986076057457	56.23172069428216	2014-08-03 18:20:00
70	192	175	72	83	10.104986076057457	56.23172069428216	2014-08-03 18:25:00
71	187	177	70	81	10.104986076057457	56.23172069428216	2014-08-03 18:30:00
75	184	182	71	83	10.104986076057457	56.23172069428216	2014-08-03 18:35:00
71	180	180	70	84	10.104986076057457	56.23172069428216	2014-08-03 18:40:00
73	179	185	70	83	10.104986076057457	56.23172069428216	2014-08-03 18:45:00
75	176	182	65	78	10.104986076057457	56.23172069428216	2014-08-03 18:50:00
78	180	186	69	73	10.104986076057457	56.23172069428216	2014-08-03 18:55:00
75	176	187	65	78	10.104986076057457	56.23172069428216	2014-08-03 19:00:00
72	181	191	61	81	10.104986076057457	56.23172069428216	2014-08-03 19:05:00
70	184	193	63	82	10.104986076057457	56.23172069428216	2014-08-03 19:10:00
75	187	197	61	85	10.104986076057457	56.23172069428216	2014-08-03 19:15:00
76	187	200	58	83	10.104986076057457	56.23172069428216	2014-08-03 19:20:00
75	191	204	59	82	10.104986076057457	56.23172069428216	2014-08-03 19:25:00
76	190	202	61	83	10.104986076057457	56.23172069428216	2014-08-03 19:30:00
72	193	199	56	78	10.104986076057457	56.23172069428216	2014-08-03 19:35:00
77	192	199	61	77	10.104986076057457	56.23172069428216	2014-08-03 19:40:00
79	193	201	56	81	10.104986076057457	56.23172069428216	2014-08-03 19:45:00
83	194	198	54	82	10.104986076057457	56.23172069428216	2014-08-03 19:50:00
84	193	195	51	86	10.104986076057457	56.23172069428216	2014-08-03 19:55:00
89	198	194	55	87	10.104986076057457	56.23172069428216	2014-08-03 20:00:00
90	202	189	59	91	10.104986076057457	56.23172069428216	2014-08-03 20:05:00
90	200	186	58	86	10.104986076057457	56.23172069428216	2014-08-03 20:10:00
92	195	182	57	89	10.104986076057457	56.23172069428216	2014-08-03 20:15:00
88	196	184	59	91	10.104986076057457	56.23172069428216	2014-08-03 20:20:00
83	200	189	61	92	10.104986076057457	56.23172069428216	2014-08-03 20:25:00
84	205	191	59	94	10.104986076057457	56.23172069428216	2014-08-03 20:30:00
81	205	188	63	93	10.104986076057457	56.23172069428216	2014-08-03 20:35:00
83	207	187	67	98	10.104986076057457	56.23172069428216	2014-08-03 20:40:00
80	209	183	62	102	10.104986076057457	56.23172069428216	2014-08-03 20:45:00
81	206	178	59	99	10.104986076057457	56.23172069428216	2014-08-03 20:50:00
80	203	180	62	96	10.104986076057457	56.23172069428216	2014-08-03 20:55:00
75	208	175	61	98	10.104986076057457	56.23172069428216	2014-08-03 21:00:00
73	203	180	65	94	10.104986076057457	56.23172069428216	2014-08-03 21:05:00
68	201	177	66	98	10.104986076057457	56.23172069428216	2014-08-03 21:10:00
63	204	174	63	101	10.104986076057457	56.23172069428216	2014-08-03 21:15:00
58	200	172	64	100	10.104986076057457	56.23172069428216	2014-08-03 21:20:00
57	204	168	65	105	10.104986076057457	56.23172069428216	2014-08-03 21:25:00
56	201	169	62	107	10.104986076057457	56.23172069428216	2014-08-03 21:30:00
55	196	165	58	110	10.104986076057457	56.23172069428216	2014-08-03 21:35:00
50	200	168	60	112	10.104986076057457	56.23172069428216	2014-08-03 21:40:00
55	202	172	57	113	10.104986076057457	56.23172069428216	2014-08-03 21:45:00
55	207	174	62	109	10.104986076057457	56.23172069428216	2014-08-03 21:50:00
50	202	179	66	112	10.104986076057457	56.23172069428216	2014-08-03 21:55:00
54	202	174	70	108	10.104986076057457	56.23172069428216	2014-08-03 22:00:00
58	197	177	65	112	10.104986076057457	56.23172069428216	2014-08-03 22:05:00
54	193	178	68	116	10.104986076057457	56.23172069428216	2014-08-03 22:10:00
53	189	173	71	118	10.104986076057457	56.23172069428216	2014-08-03 22:15:00
49	187	177	67	114	10.104986076057457	56.23172069428216	2014-08-03 22:20:00
52	188	182	69	119	10.104986076057457	56.23172069428216	2014-08-03 22:25:00
48	191	179	69	124	10.104986076057457	56.23172069428216	2014-08-03 22:30:00
53	187	175	68	123	10.104986076057457	56.23172069428216	2014-08-03 22:35:00
52	185	172	66	128	10.104986076057457	56.23172069428216	2014-08-03 22:40:00
50	186	171	63	127	10.104986076057457	56.23172069428216	2014-08-03 22:45:00
54	181	171	63	128	10.104986076057457	56.23172069428216	2014-08-03 22:50:00
49	180	173	65	124	10.104986076057457	56.23172069428216	2014-08-03 22:55:00
49	184	174	60	128	10.104986076057457	56.23172069428216	2014-08-03 23:00:00
53	179	178	58	128	10.104986076057457	56.23172069428216	2014-08-03 23:05:00
58	176	177	55	123	10.104986076057457	56.23172069428216	2014-08-03 23:10:00
59	180	181	53	123	10.104986076057457	56.23172069428216	2014-08-03 23:15:00
62	183	178	53	121	10.104986076057457	56.23172069428216	2014-08-03 23:20:00
65	182	177	50	125	10.104986076057457	56.23172069428216	2014-08-03 23:25:00
64	181	175	45	124	10.104986076057457	56.23172069428216	2014-08-03 23:30:00
63	185	178	40	119	10.104986076057457	56.23172069428216	2014-08-03 23:35:00
60	182	183	40	115	10.104986076057457	56.23172069428216	2014-08-03 23:40:00
59	179	178	37	118	10.104986076057457	56.23172069428216	2014-08-03 23:45:00
60	183	180	36	117	10.104986076057457	56.23172069428216	2014-08-03 23:50:00
65	182	185	40	122	10.104986076057457	56.23172069428216	2014-08-03 23:55:00
67	178	190	37	119	10.104986076057457	56.23172069428216	2014-08-04 00:00:00
67	177	185	41	118	10.104986076057457	56.23172069428216	2014-08-04 00:05:00
71	182	188	41	121	10.104986076057457	56.23172069428216	2014-08-04 00:10:00
74	177	191	36	116	10.104986076057457	56.23172069428216	2014-08-04 00:15:00
72	175	186	37	120	10.104986076057457	56.23172069428216	2014-08-04 00:20:00
69	174	185	41	116	10.104986076057457	56.23172069428216	2014-08-04 00:25:00
67	176	189	42	113	10.104986076057457	56.23172069428216	2014-08-04 00:30:00
64	180	185	41	111	10.104986076057457	56.23172069428216	2014-08-04 00:35:00
69	177	188	44	113	10.104986076057457	56.23172069428216	2014-08-04 00:40:00
66	177	191	39	118	10.104986076057457	56.23172069428216	2014-08-04 00:45:00
70	175	196	34	116	10.104986076057457	56.23172069428216	2014-08-04 00:50:00
69	170	194	35	116	10.104986076057457	56.23172069428216	2014-08-04 00:55:00
65	172	189	30	121	10.104986076057457	56.23172069428216	2014-08-04 01:00:00
60	168	184	34	122	10.104986076057457	56.23172069428216	2014-08-04 01:05:00
65	164	181	39	125	10.104986076057457	56.23172069428216	2014-08-04 01:10:00
63	163	183	39	129	10.104986076057457	56.23172069428216	2014-08-04 01:15:00
64	161	188	38	130	10.104986076057457	56.23172069428216	2014-08-04 01:20:00
61	158	183	35	127	10.104986076057457	56.23172069428216	2014-08-04 01:25:00
58	154	182	37	132	10.104986076057457	56.23172069428216	2014-08-04 01:30:00
58	155	184	38	129	10.104986076057457	56.23172069428216	2014-08-04 01:35:00
55	156	181	38	126	10.104986076057457	56.23172069428216	2014-08-04 01:40:00
54	158	185	42	131	10.104986076057457	56.23172069428216	2014-08-04 01:45:00
52	153	189	45	126	10.104986076057457	56.23172069428216	2014-08-04 01:50:00
53	151	187	46	127	10.104986076057457	56.23172069428216	2014-08-04 01:55:00
58	151	187	49	130	10.104986076057457	56.23172069428216	2014-08-04 02:00:00
58	147	191	44	134	10.104986076057457	56.23172069428216	2014-08-04 02:05:00
58	148	191	46	135	10.104986076057457	56.23172069428216	2014-08-04 02:10:00
61	144	194	47	137	10.104986076057457	56.23172069428216	2014-08-04 02:15:00
62	141	189	50	133	10.104986076057457	56.23172069428216	2014-08-04 02:20:00
66	145	184	55	136	10.104986076057457	56.23172069428216	2014-08-04 02:25:00
69	145	179	56	136	10.104986076057457	56.23172069428216	2014-08-04 02:30:00
67	145	183	57	133	10.104986076057457	56.23172069428216	2014-08-04 02:35:00
69	143	184	56	133	10.104986076057457	56.23172069428216	2014-08-04 02:40:00
70	145	185	56	129	10.104986076057457	56.23172069428216	2014-08-04 02:45:00
66	147	188	59	127	10.104986076057457	56.23172069428216	2014-08-04 02:50:00
68	145	191	56	130	10.104986076057457	56.23172069428216	2014-08-04 02:55:00
66	148	196	51	128	10.104986076057457	56.23172069428216	2014-08-04 03:00:00
70	143	199	51	128	10.104986076057457	56.23172069428216	2014-08-04 03:05:00
66	146	201	54	133	10.104986076057457	56.23172069428216	2014-08-04 03:10:00
71	150	202	57	131	10.104986076057457	56.23172069428216	2014-08-04 03:15:00
76	145	202	62	127	10.104986076057457	56.23172069428216	2014-08-04 03:20:00
72	143	206	67	125	10.104986076057457	56.23172069428216	2014-08-04 03:25:00
77	144	210	66	125	10.104986076057457	56.23172069428216	2014-08-04 03:30:00
75	143	210	66	120	10.104986076057457	56.23172069428216	2014-08-04 03:35:00
71	145	214	66	120	10.104986076057457	56.23172069428216	2014-08-04 03:40:00
76	141	210	65	117	10.104986076057457	56.23172069428216	2014-08-04 03:45:00
74	143	209	60	112	10.104986076057457	56.23172069428216	2014-08-04 03:50:00
79	139	211	61	108	10.104986076057457	56.23172069428216	2014-08-04 03:55:00
83	143	208	66	110	10.104986076057457	56.23172069428216	2014-08-04 04:00:00
79	143	207	70	115	10.104986076057457	56.23172069428216	2014-08-04 04:05:00
84	144	209	65	117	10.104986076057457	56.23172069428216	2014-08-04 04:10:00
82	141	211	68	121	10.104986076057457	56.23172069428216	2014-08-04 04:15:00
78	140	205	71	121	10.104986076057457	56.23172069428216	2014-08-04 04:20:00
79	141	204	70	124	10.104986076057457	56.23172069428216	2014-08-04 04:25:00
80	143	200	72	124	10.104986076057457	56.23172069428216	2014-08-04 04:30:00
80	138	205	70	125	10.104986076057457	56.23172069428216	2014-08-04 04:35:00
81	140	203	73	128	10.104986076057457	56.23172069428216	2014-08-04 04:40:00
81	137	199	72	128	10.104986076057457	56.23172069428216	2014-08-04 04:45:00
85	136	204	72	123	10.104986076057457	56.23172069428216	2014-08-04 04:50:00
81	140	200	71	118	10.104986076057457	56.23172069428216	2014-08-04 04:55:00
83	140	197	74	117	10.104986076057457	56.23172069428216	2014-08-04 05:00:00
81	136	202	73	121	10.104986076057457	56.23172069428216	2014-08-04 05:05:00
82	133	200	75	126	10.104986076057457	56.23172069428216	2014-08-04 05:10:00
77	136	203	76	127	10.104986076057457	56.23172069428216	2014-08-04 05:15:00
78	137	199	75	123	10.104986076057457	56.23172069428216	2014-08-04 05:20:00
74	138	196	72	119	10.104986076057457	56.23172069428216	2014-08-04 05:25:00
70	137	196	73	116	10.104986076057457	56.23172069428216	2014-08-04 05:30:00
71	134	192	76	114	10.104986076057457	56.23172069428216	2014-08-04 05:35:00
66	136	189	77	110	10.104986076057457	56.23172069428216	2014-08-04 05:40:00
66	139	193	73	112	10.104986076057457	56.23172069428216	2014-08-04 05:45:00
64	142	189	69	107	10.104986076057457	56.23172069428216	2014-08-04 05:50:00
69	137	188	73	108	10.104986076057457	56.23172069428216	2014-08-04 05:55:00
73	133	192	76	109	10.104986076057457	56.23172069428216	2014-08-04 06:00:00
76	128	190	71	113	10.104986076057457	56.23172069428216	2014-08-04 06:05:00
71	127	187	75	113	10.104986076057457	56.23172069428216	2014-08-04 06:10:00
75	125	190	78	118	10.104986076057457	56.23172069428216	2014-08-04 06:15:00
79	127	189	79	115	10.104986076057457	56.23172069428216	2014-08-04 06:20:00
74	126	185	84	110	10.104986076057457	56.23172069428216	2014-08-04 06:25:00
77	131	183	81	110	10.104986076057457	56.23172069428216	2014-08-04 06:30:00
76	134	185	80	112	10.104986076057457	56.23172069428216	2014-08-04 06:35:00
72	137	184	82	115	10.104986076057457	56.23172069428216	2014-08-04 06:40:00
77	132	184	77	110	10.104986076057457	56.23172069428216	2014-08-04 06:45:00
82	134	183	82	114	10.104986076057457	56.23172069428216	2014-08-04 06:50:00
84	135	186	77	117	10.104986076057457	56.23172069428216	2014-08-04 06:55:00
89	135	187	76	113	10.104986076057457	56.23172069428216	2014-08-04 07:00:00
84	136	189	76	109	10.104986076057457	56.23172069428216	2014-08-04 07:05:00
81	134	187	77	105	10.104986076057457	56.23172069428216	2014-08-04 07:10:00
81	135	184	82	105	10.104986076057457	56.23172069428216	2014-08-04 07:15:00
81	134	182	78	101	10.104986076057457	56.23172069428216	2014-08-04 07:20:00
81	132	182	78	100	10.104986076057457	56.23172069428216	2014-08-04 07:25:00
78	134	177	75	96	10.104986076057457	56.23172069428216	2014-08-04 07:30:00
80	131	175	70	99	10.104986076057457	56.23172069428216	2014-08-04 07:35:00
83	126	173	66	94	10.104986076057457	56.23172069428216	2014-08-04 07:40:00
86	126	171	69	92	10.104986076057457	56.23172069428216	2014-08-04 07:45:00
85	127	176	66	93	10.104986076057457	56.23172069428216	2014-08-04 07:50:00
81	129	176	62	98	10.104986076057457	56.23172069428216	2014-08-04 07:55:00
83	126	175	63	98	10.104986076057457	56.23172069428216	2014-08-04 08:00:00
86	130	173	66	94	10.104986076057457	56.23172069428216	2014-08-04 08:05:00
88	128	168	63	99	10.104986076057457	56.23172069428216	2014-08-04 08:10:00
91	127	163	60	97	10.104986076057457	56.23172069428216	2014-08-04 08:15:00
89	131	161	59	98	10.104986076057457	56.23172069428216	2014-08-04 08:20:00
86	126	166	60	99	10.104986076057457	56.23172069428216	2014-08-04 08:25:00
81	121	171	64	96	10.104986076057457	56.23172069428216	2014-08-04 08:30:00
77	122	175	64	94	10.104986076057457	56.23172069428216	2014-08-04 08:35:00
81	117	177	61	97	10.104986076057457	56.23172069428216	2014-08-04 08:40:00
83	120	179	61	94	10.104986076057457	56.23172069428216	2014-08-04 08:45:00
80	125	174	61	92	10.104986076057457	56.23172069428216	2014-08-04 08:50:00
83	125	172	65	95	10.104986076057457	56.23172069428216	2014-08-04 08:55:00
84	124	177	62	98	10.104986076057457	56.23172069428216	2014-08-04 09:00:00
79	120	180	59	99	10.104986076057457	56.23172069428216	2014-08-04 09:05:00
84	117	175	64	100	10.104986076057457	56.23172069428216	2014-08-04 09:10:00
79	118	172	61	104	10.104986076057457	56.23172069428216	2014-08-04 09:15:00
80	119	168	60	106	10.104986076057457	56.23172069428216	2014-08-04 09:20:00
79	120	173	61	106	10.104986076057457	56.23172069428216	2014-08-04 09:25:00
80	121	169	63	105	10.104986076057457	56.23172069428216	2014-08-04 09:30:00
82	122	168	67	106	10.104986076057457	56.23172069428216	2014-08-04 09:35:00
80	119	167	68	101	10.104986076057457	56.23172069428216	2014-08-04 09:40:00
83	124	166	67	103	10.104986076057457	56.23172069428216	2014-08-04 09:45:00
78	124	164	67	103	10.104986076057457	56.23172069428216	2014-08-04 09:50:00
78	121	160	63	108	10.104986076057457	56.23172069428216	2014-08-04 09:55:00
78	120	157	68	112	10.104986076057457	56.23172069428216	2014-08-04 10:00:00
79	115	155	67	109	10.104986076057457	56.23172069428216	2014-08-04 10:05:00
75	112	154	66	109	10.104986076057457	56.23172069428216	2014-08-04 10:10:00
78	115	152	64	112	10.104986076057457	56.23172069428216	2014-08-04 10:15:00
73	117	150	59	109	10.104986076057457	56.23172069428216	2014-08-04 10:20:00
70	120	146	58	106	10.104986076057457	56.23172069428216	2014-08-04 10:25:00
66	125	147	59	103	10.104986076057457	56.23172069428216	2014-08-04 10:30:00
70	125	150	61	103	10.104986076057457	56.23172069428216	2014-08-04 10:35:00
67	120	155	59	107	10.104986076057457	56.23172069428216	2014-08-04 10:40:00
64	120	158	64	112	10.104986076057457	56.23172069428216	2014-08-04 10:45:00
67	125	156	60	114	10.104986076057457	56.23172069428216	2014-08-04 10:50:00
69	129	154	64	111	10.104986076057457	56.23172069428216	2014-08-04 10:55:00
66	125	154	62	112	10.104986076057457	56.23172069428216	2014-08-04 11:00:00
64	123	157	61	109	10.104986076057457	56.23172069428216	2014-08-04 11:05:00
68	119	160	57	112	10.104986076057457	56.23172069428216	2014-08-04 11:10:00
65	120	163	56	109	10.104986076057457	56.23172069428216	2014-08-04 11:15:00
70	123	161	58	112	10.104986076057457	56.23172069428216	2014-08-04 11:20:00
70	118	157	62	109	10.104986076057457	56.23172069428216	2014-08-04 11:25:00
69	117	155	62	112	10.104986076057457	56.23172069428216	2014-08-04 11:30:00
73	121	156	59	114	10.104986076057457	56.23172069428216	2014-08-04 11:35:00
71	125	158	59	118	10.104986076057457	56.23172069428216	2014-08-04 11:40:00
72	121	159	61	119	10.104986076057457	56.23172069428216	2014-08-04 11:45:00
75	120	157	64	118	10.104986076057457	56.23172069428216	2014-08-04 11:50:00
70	124	159	69	115	10.104986076057457	56.23172069428216	2014-08-04 11:55:00
68	119	160	72	119	10.104986076057457	56.23172069428216	2014-08-04 12:00:00
70	114	161	72	117	10.104986076057457	56.23172069428216	2014-08-04 12:05:00
73	119	157	70	116	10.104986076057457	56.23172069428216	2014-08-04 12:10:00
69	123	160	73	119	10.104986076057457	56.23172069428216	2014-08-04 12:15:00
66	121	156	78	114	10.104986076057457	56.23172069428216	2014-08-04 12:20:00
64	117	157	74	111	10.104986076057457	56.23172069428216	2014-08-04 12:25:00
61	119	158	73	115	10.104986076057457	56.23172069428216	2014-08-04 12:30:00
57	122	161	77	115	10.104986076057457	56.23172069428216	2014-08-04 12:35:00
57	121	161	72	113	10.104986076057457	56.23172069428216	2014-08-04 12:40:00
60	121	164	72	118	10.104986076057457	56.23172069428216	2014-08-04 12:45:00
62	117	164	76	115	10.104986076057457	56.23172069428216	2014-08-04 12:50:00
62	116	166	73	120	10.104986076057457	56.23172069428216	2014-08-04 12:55:00
60	111	170	78	116	10.104986076057457	56.23172069428216	2014-08-04 13:00:00
62	113	167	77	120	10.104986076057457	56.23172069428216	2014-08-04 13:05:00
64	114	164	78	116	10.104986076057457	56.23172069428216	2014-08-04 13:10:00
65	111	167	80	116	10.104986076057457	56.23172069428216	2014-08-04 13:15:00
69	110	167	85	116	10.104986076057457	56.23172069428216	2014-08-04 13:20:00
65	108	170	87	116	10.104986076057457	56.23172069428216	2014-08-04 13:25:00
65	106	165	90	114	10.104986076057457	56.23172069428216	2014-08-04 13:30:00
61	110	170	93	119	10.104986076057457	56.23172069428216	2014-08-04 13:35:00
66	110	175	96	123	10.104986076057457	56.23172069428216	2014-08-04 13:40:00
66	114	180	93	125	10.104986076057457	56.23172069428216	2014-08-04 13:45:00
71	115	175	92	129	10.104986076057457	56.23172069428216	2014-08-04 13:50:00
67	110	178	97	125	10.104986076057457	56.23172069428216	2014-08-04 13:55:00
70	109	173	100	124	10.104986076057457	56.23172069428216	2014-08-04 14:00:00
72	105	171	101	121	10.104986076057457	56.23172069428216	2014-08-04 14:05:00
73	110	174	97	118	10.104986076057457	56.23172069428216	2014-08-04 14:10:00
78	112	173	100	117	10.104986076057457	56.23172069428216	2014-08-04 14:15:00
81	108	177	104	114	10.104986076057457	56.23172069428216	2014-08-04 14:20:00
81	107	174	103	113	10.104986076057457	56.23172069428216	2014-08-04 14:25:00
85	105	171	107	113	10.104986076057457	56.23172069428216	2014-08-04 14:30:00
82	109	167	107	115	10.104986076057457	56.23172069428216	2014-08-04 14:35:00
87	109	170	106	110	10.104986076057457	56.23172069428216	2014-08-04 14:40:00
89	105	167	111	112	10.104986076057457	56.23172069428216	2014-08-04 14:45:00
86	102	168	107	117	10.104986076057457	56.23172069428216	2014-08-04 14:50:00
85	102	165	104	112	10.104986076057457	56.23172069428216	2014-08-04 14:55:00
80	104	170	104	109	10.104986076057457	56.23172069428216	2014-08-04 15:00:00
80	106	174	106	105	10.104986076057457	56.23172069428216	2014-08-04 15:05:00
85	101	176	101	107	10.104986076057457	56.23172069428216	2014-08-04 15:10:00
84	100	177	101	110	10.104986076057457	56.23172069428216	2014-08-04 15:15:00
80	95	178	99	113	10.104986076057457	56.23172069428216	2014-08-04 15:20:00
78	97	180	95	117	10.104986076057457	56.23172069428216	2014-08-04 15:25:00
79	97	179	97	113	10.104986076057457	56.23172069428216	2014-08-04 15:30:00
81	99	183	102	109	10.104986076057457	56.23172069428216	2014-08-04 15:35:00
83	99	181	97	108	10.104986076057457	56.23172069428216	2014-08-04 15:40:00
82	94	179	94	112	10.104986076057457	56.23172069428216	2014-08-04 15:45:00
80	89	183	91	108	10.104986076057457	56.23172069428216	2014-08-04 15:50:00
79	84	180	87	106	10.104986076057457	56.23172069428216	2014-08-04 15:55:00
83	88	176	82	110	10.104986076057457	56.23172069428216	2014-08-04 16:00:00
80	89	174	81	107	10.104986076057457	56.23172069428216	2014-08-04 16:05:00
78	94	177	86	108	10.104986076057457	56.23172069428216	2014-08-04 16:10:00
80	90	176	83	110	10.104986076057457	56.23172069428216	2014-08-04 16:15:00
83	89	175	87	111	10.104986076057457	56.23172069428216	2014-08-04 16:20:00
84	93	170	86	114	10.104986076057457	56.23172069428216	2014-08-04 16:25:00
87	93	173	87	116	10.104986076057457	56.23172069428216	2014-08-04 16:30:00
84	89	176	92	120	10.104986076057457	56.23172069428216	2014-08-04 16:35:00
89	88	178	92	116	10.104986076057457	56.23172069428216	2014-08-04 16:40:00
87	87	178	90	120	10.104986076057457	56.23172069428216	2014-08-04 16:45:00
88	83	183	95	123	10.104986076057457	56.23172069428216	2014-08-04 16:50:00
91	81	181	94	126	10.104986076057457	56.23172069428216	2014-08-04 16:55:00
96	86	183	96	129	10.104986076057457	56.23172069428216	2014-08-04 17:00:00
94	90	185	93	130	10.104986076057457	56.23172069428216	2014-08-04 17:05:00
91	91	180	95	128	10.104986076057457	56.23172069428216	2014-08-04 17:10:00
89	90	184	99	130	10.104986076057457	56.23172069428216	2014-08-04 17:15:00
92	94	183	103	131	10.104986076057457	56.23172069428216	2014-08-04 17:20:00
92	94	178	98	134	10.104986076057457	56.23172069428216	2014-08-04 17:25:00
94	91	179	97	134	10.104986076057457	56.23172069428216	2014-08-04 17:30:00
92	96	183	101	137	10.104986076057457	56.23172069428216	2014-08-04 17:35:00
96	96	178	99	133	10.104986076057457	56.23172069428216	2014-08-04 17:40:00
95	101	180	103	136	10.104986076057457	56.23172069428216	2014-08-04 17:45:00
94	97	184	104	131	10.104986076057457	56.23172069428216	2014-08-04 17:50:00
91	93	184	99	131	10.104986076057457	56.23172069428216	2014-08-04 17:55:00
92	96	179	98	127	10.104986076057457	56.23172069428216	2014-08-04 18:00:00
89	94	184	98	123	10.104986076057457	56.23172069428216	2014-08-04 18:05:00
86	90	184	100	126	10.104986076057457	56.23172069428216	2014-08-04 18:10:00
86	85	188	104	122	10.104986076057457	56.23172069428216	2014-08-04 18:15:00
89	85	190	109	121	10.104986076057457	56.23172069428216	2014-08-04 18:20:00
90	84	189	112	116	10.104986076057457	56.23172069428216	2014-08-04 18:25:00
95	88	185	117	120	10.104986076057457	56.23172069428216	2014-08-04 18:30:00
100	87	190	115	125	10.104986076057457	56.23172069428216	2014-08-04 18:35:00
105	86	189	111	121	10.104986076057457	56.23172069428216	2014-08-04 18:40:00
104	88	187	109	116	10.104986076057457	56.23172069428216	2014-08-04 18:45:00
108	88	189	105	113	10.104986076057457	56.23172069428216	2014-08-04 18:50:00
106	86	189	106	112	10.104986076057457	56.23172069428216	2014-08-04 18:55:00
101	85	189	103	116	10.104986076057457	56.23172069428216	2014-08-04 19:00:00
96	86	190	100	120	10.104986076057457	56.23172069428216	2014-08-04 19:05:00
97	86	190	105	124	10.104986076057457	56.23172069428216	2014-08-04 19:10:00
99	82	195	106	126	10.104986076057457	56.23172069428216	2014-08-04 19:15:00
94	79	191	108	122	10.104986076057457	56.23172069428216	2014-08-04 19:20:00
97	80	187	106	127	10.104986076057457	56.23172069428216	2014-08-04 19:25:00
92	78	184	111	132	10.104986076057457	56.23172069428216	2014-08-04 19:30:00
96	80	186	111	135	10.104986076057457	56.23172069428216	2014-08-04 19:35:00
98	81	188	114	134	10.104986076057457	56.23172069428216	2014-08-04 19:40:00
103	76	191	114	134	10.104986076057457	56.23172069428216	2014-08-04 19:45:00
101	81	187	112	136	10.104986076057457	56.23172069428216	2014-08-04 19:50:00
96	77	185	110	141	10.104986076057457	56.23172069428216	2014-08-04 19:55:00
97	78	183	106	143	10.104986076057457	56.23172069428216	2014-08-04 20:00:00
97	79	184	109	141	10.104986076057457	56.23172069428216	2014-08-04 20:05:00
93	79	186	109	142	10.104986076057457	56.23172069428216	2014-08-04 20:10:00
97	82	189	108	147	10.104986076057457	56.23172069428216	2014-08-04 20:15:00
97	84	192	105	148	10.104986076057457	56.23172069428216	2014-08-04 20:20:00
95	79	195	106	152	10.104986076057457	56.23172069428216	2014-08-04 20:25:00
92	82	190	102	152	10.104986076057457	56.23172069428216	2014-08-04 20:30:00
87	77	186	97	150	10.104986076057457	56.23172069428216	2014-08-04 20:35:00
89	72	185	101	149	10.104986076057457	56.23172069428216	2014-08-04 20:40:00
90	71	180	104	152	10.104986076057457	56.23172069428216	2014-08-04 20:45:00
86	70	180	101	154	10.104986076057457	56.23172069428216	2014-08-04 20:50:00
90	71	178	106	159	10.104986076057457	56.23172069428216	2014-08-04 20:55:00
92	67	178	111	160	10.104986076057457	56.23172069428216	2014-08-04 21:00:00
94	65	175	110	159	10.104986076057457	56.23172069428216	2014-08-04 21:05:00
97	63	173	112	161	10.104986076057457	56.23172069428216	2014-08-04 21:10:00
101	67	178	116	164	10.104986076057457	56.23172069428216	2014-08-04 21:15:00
101	66	176	111	169	10.104986076057457	56.23172069428216	2014-08-04 21:20:00
104	63	179	112	172	10.104986076057457	56.23172069428216	2014-08-04 21:25:00
102	63	182	112	173	10.104986076057457	56.23172069428216	2014-08-04 21:30:00
102	63	182	109	174	10.104986076057457	56.23172069428216	2014-08-04 21:35:00
99	62	177	107	169	10.104986076057457	56.23172069428216	2014-08-04 21:40:00
102	59	179	107	174	10.104986076057457	56.23172069428216	2014-08-04 21:45:00
106	61	178	111	171	10.104986076057457	56.23172069428216	2014-08-04 21:50:00
107	65	173	113	167	10.104986076057457	56.23172069428216	2014-08-04 21:55:00
103	64	176	111	165	10.104986076057457	56.23172069428216	2014-08-04 22:00:00
105	68	175	115	164	10.104986076057457	56.23172069428216	2014-08-04 22:05:00
109	68	174	112	159	10.104986076057457	56.23172069428216	2014-08-04 22:10:00
114	68	169	110	159	10.104986076057457	56.23172069428216	2014-08-04 22:15:00
110	69	167	111	163	10.104986076057457	56.23172069428216	2014-08-04 22:20:00
112	72	166	116	168	10.104986076057457	56.23172069428216	2014-08-04 22:25:00
117	77	169	112	171	10.104986076057457	56.23172069428216	2014-08-04 22:30:00
117	82	171	114	172	10.104986076057457	56.23172069428216	2014-08-04 22:35:00
122	80	176	116	174	10.104986076057457	56.23172069428216	2014-08-04 22:40:00
118	76	178	113	175	10.104986076057457	56.23172069428216	2014-08-04 22:45:00
120	81	183	115	176	10.104986076057457	56.23172069428216	2014-08-04 22:50:00
116	76	179	120	171	10.104986076057457	56.23172069428216	2014-08-04 22:55:00
111	71	183	115	174	10.104986076057457	56.23172069428216	2014-08-04 23:00:00
115	74	181	120	173	10.104986076057457	56.23172069428216	2014-08-04 23:05:00
115	70	179	122	177	10.104986076057457	56.23172069428216	2014-08-04 23:10:00
116	70	182	124	173	10.104986076057457	56.23172069428216	2014-08-04 23:15:00
120	72	181	127	171	10.104986076057457	56.23172069428216	2014-08-04 23:20:00
115	68	184	124	176	10.104986076057457	56.23172069428216	2014-08-04 23:25:00
114	63	183	120	171	10.104986076057457	56.23172069428216	2014-08-04 23:30:00
112	60	179	119	168	10.104986076057457	56.23172069428216	2014-08-04 23:35:00
111	57	179	124	169	10.104986076057457	56.23172069428216	2014-08-04 23:40:00
116	54	175	123	164	10.104986076057457	56.23172069428216	2014-08-04 23:45:00
111	51	173	127	161	10.104986076057457	56.23172069428216	2014-08-04 23:50:00
115	48	174	122	164	10.104986076057457	56.23172069428216	2014-08-04 23:55:00
112	53	178	119	160	10.104986076057457	56.23172069428216	2014-08-05 00:00:00
107	54	177	114	160	10.104986076057457	56.23172069428216	2014-08-05 00:05:00
106	56	178	110	156	10.104986076057457	56.23172069428216	2014-08-05 00:10:00
103	59	182	113	159	10.104986076057457	56.23172069428216	2014-08-05 00:15:00
99	54	186	118	160	10.104986076057457	56.23172069428216	2014-08-05 00:20:00
97	58	187	114	156	10.104986076057457	56.23172069428216	2014-08-05 00:25:00
101	54	185	117	156	10.104986076057457	56.23172069428216	2014-08-05 00:30:00
101	57	184	121	160	10.104986076057457	56.23172069428216	2014-08-05 00:35:00
105	56	187	125	159	10.104986076057457	56.23172069428216	2014-08-05 00:40:00
108	54	190	128	161	10.104986076057457	56.23172069428216	2014-08-05 00:45:00
108	55	185	131	158	10.104986076057457	56.23172069428216	2014-08-05 00:50:00
108	60	182	136	162	10.104986076057457	56.23172069428216	2014-08-05 00:55:00
103	59	187	131	165	10.104986076057457	56.23172069428216	2014-08-05 01:00:00
106	59	190	130	164	10.104986076057457	56.23172069428216	2014-08-05 01:05:00
106	62	185	130	160	10.104986076057457	56.23172069428216	2014-08-05 01:10:00
102	59	183	128	159	10.104986076057457	56.23172069428216	2014-08-05 01:15:00
103	61	179	125	162	10.104986076057457	56.23172069428216	2014-08-05 01:20:00
103	65	181	121	160	10.104986076057457	56.23172069428216	2014-08-05 01:25:00
99	66	181	124	164	10.104986076057457	56.23172069428216	2014-08-05 01:30:00
104	70	179	120	162	10.104986076057457	56.23172069428216	2014-08-05 01:35:00
101	66	177	117	166	10.104986076057457	56.23172069428216	2014-08-05 01:40:00
99	64	172	119	161	10.104986076057457	56.23172069428216	2014-08-05 01:45:00
104	59	174	123	158	10.104986076057457	56.23172069428216	2014-08-05 01:50:00
107	61	175	122	154	10.104986076057457	56.23172069428216	2014-08-05 01:55:00
109	64	177	120	158	10.104986076057457	56.23172069428216	2014-08-05 02:00:00
109	69	175	118	157	10.104986076057457	56.23172069428216	2014-08-05 02:05:00
104	72	179	113	160	10.104986076057457	56.23172069428216	2014-08-05 02:10:00
106	70	176	113	165	10.104986076057457	56.23172069428216	2014-08-05 02:15:00
101	66	174	117	169	10.104986076057457	56.23172069428216	2014-08-05 02:20:00
102	61	178	117	170	10.104986076057457	56.23172069428216	2014-08-05 02:25:00
97	58	176	117	165	10.104986076057457	56.23172069428216	2014-08-05 02:30:00
97	56	172	119	168	10.104986076057457	56.23172069428216	2014-08-05 02:35:00
102	60	172	117	166	10.104986076057457	56.23172069428216	2014-08-05 02:40:00
102	55	171	114	171	10.104986076057457	56.23172069428216	2014-08-05 02:45:00
100	60	172	117	173	10.104986076057457	56.23172069428216	2014-08-05 02:50:00
100	55	176	121	177	10.104986076057457	56.23172069428216	2014-08-05 02:55:00
98	58	174	124	180	10.104986076057457	56.23172069428216	2014-08-05 03:00:00
99	63	179	125	178	10.104986076057457	56.23172069428216	2014-08-05 03:05:00
104	63	182	128	178	10.104986076057457	56.23172069428216	2014-08-05 03:10:00
101	58	184	130	181	10.104986076057457	56.23172069428216	2014-08-05 03:15:00
100	57	185	131	182	10.104986076057457	56.23172069428216	2014-08-05 03:20:00
104	62	182	127	186	10.104986076057457	56.23172069428216	2014-08-05 03:25:00
105	59	186	128	184	10.104986076057457	56.23172069428216	2014-08-05 03:30:00
101	58	183	126	185	10.104986076057457	56.23172069428216	2014-08-05 03:35:00
105	63	182	127	184	10.104986076057457	56.23172069428216	2014-08-05 03:40:00
104	64	179	125	187	10.104986076057457	56.23172069428216	2014-08-05 03:45:00
109	66	181	127	188	10.104986076057457	56.23172069428216	2014-08-05 03:50:00
111	70	178	123	191	10.104986076057457	56.23172069428216	2014-08-05 03:55:00
106	73	175	120	190	10.104986076057457	56.23172069428216	2014-08-05 04:00:00
111	73	174	120	189	10.104986076057457	56.23172069428216	2014-08-05 04:05:00
106	71	169	122	188	10.104986076057457	56.23172069428216	2014-08-05 04:10:00
109	68	169	117	191	10.104986076057457	56.23172069428216	2014-08-05 04:15:00
107	67	166	116	195	10.104986076057457	56.23172069428216	2014-08-05 04:20:00
107	70	169	111	200	10.104986076057457	56.23172069428216	2014-08-05 04:25:00
109	68	166	116	200	10.104986076057457	56.23172069428216	2014-08-05 04:30:00
105	68	165	111	201	10.104986076057457	56.23172069428216	2014-08-05 04:35:00
104	73	162	111	203	10.104986076057457	56.23172069428216	2014-08-05 04:40:00
103	71	160	111	202	10.104986076057457	56.23172069428216	2014-08-05 04:45:00
107	73	156	115	197	10.104986076057457	56.23172069428216	2014-08-05 04:50:00
104	73	160	114	198	10.104986076057457	56.23172069428216	2014-08-05 04:55:00
102	77	161	112	195	10.104986076057457	56.23172069428216	2014-08-05 05:00:00
98	79	157	113	198	10.104986076057457	56.23172069428216	2014-08-05 05:05:00
101	76	152	110	203	10.104986076057457	56.23172069428216	2014-08-05 05:10:00
96	71	148	115	206	10.104986076057457	56.23172069428216	2014-08-05 05:15:00
101	75	144	118	208	10.104986076057457	56.23172069428216	2014-08-05 05:20:00
104	70	146	114	206	10.104986076057457	56.23172069428216	2014-08-05 05:25:00
100	70	141	117	203	10.104986076057457	56.23172069428216	2014-08-05 05:30:00
96	71	146	112	198	10.104986076057457	56.23172069428216	2014-08-05 05:35:00
95	73	148	109	196	10.104986076057457	56.23172069428216	2014-08-05 05:40:00
95	69	149	105	196	10.104986076057457	56.23172069428216	2014-08-05 05:45:00
96	72	148	106	191	10.104986076057457	56.23172069428216	2014-08-05 05:50:00
91	71	149	107	190	10.104986076057457	56.23172069428216	2014-08-05 05:55:00
92	71	146	103	192	10.104986076057457	56.23172069428216	2014-08-05 06:00:00
91	69	146	107	192	10.104986076057457	56.23172069428216	2014-08-05 06:05:00
88	69	143	105	195	10.104986076057457	56.23172069428216	2014-08-05 06:10:00
86	64	142	109	191	10.104986076057457	56.23172069428216	2014-08-05 06:15:00
83	63	138	107	194	10.104986076057457	56.23172069428216	2014-08-05 06:20:00
85	59	137	103	199	10.104986076057457	56.23172069428216	2014-08-05 06:25:00
86	58	134	99	201	10.104986076057457	56.23172069428216	2014-08-05 06:30:00
83	54	135	102	198	10.104986076057457	56.23172069428216	2014-08-05 06:35:00
81	50	137	100	194	10.104986076057457	56.23172069428216	2014-08-05 06:40:00
86	55	134	95	197	10.104986076057457	56.23172069428216	2014-08-05 06:45:00
90	60	132	92	194	10.104986076057457	56.23172069428216	2014-08-05 06:50:00
85	56	132	95	199	10.104986076057457	56.23172069428216	2014-08-05 06:55:00
80	61	137	95	198	10.104986076057457	56.23172069428216	2014-08-05 07:00:00
76	59	134	98	199	10.104986076057457	56.23172069428216	2014-08-05 07:05:00
77	56	133	102	196	10.104986076057457	56.23172069428216	2014-08-05 07:10:00
76	51	137	106	197	10.104986076057457	56.23172069428216	2014-08-05 07:15:00
72	53	136	105	195	10.104986076057457	56.23172069428216	2014-08-05 07:20:00
77	57	133	107	200	10.104986076057457	56.23172069428216	2014-08-05 07:25:00
74	52	129	105	197	10.104986076057457	56.23172069428216	2014-08-05 07:30:00
69	53	133	109	197	10.104986076057457	56.23172069428216	2014-08-05 07:35:00
64	54	132	106	202	10.104986076057457	56.23172069428216	2014-08-05 07:40:00
68	51	131	109	204	10.104986076057457	56.23172069428216	2014-08-05 07:45:00
63	48	134	111	204	10.104986076057457	56.23172069428216	2014-08-05 07:50:00
59	52	135	114	205	10.104986076057457	56.23172069428216	2014-08-05 07:55:00
55	55	133	115	203	10.104986076057457	56.23172069428216	2014-08-05 08:00:00
50	57	135	113	202	10.104986076057457	56.23172069428216	2014-08-05 08:05:00
52	61	131	117	202	10.104986076057457	56.23172069428216	2014-08-05 08:10:00
48	62	136	118	199	10.104986076057457	56.23172069428216	2014-08-05 08:15:00
53	57	136	115	195	10.104986076057457	56.23172069428216	2014-08-05 08:20:00
49	60	138	112	200	10.104986076057457	56.23172069428216	2014-08-05 08:25:00
50	55	135	116	204	10.104986076057457	56.23172069428216	2014-08-05 08:30:00
53	51	131	112	200	10.104986076057457	56.23172069428216	2014-08-05 08:35:00
53	51	135	114	197	10.104986076057457	56.23172069428216	2014-08-05 08:40:00
48	55	140	113	199	10.104986076057457	56.23172069428216	2014-08-05 08:45:00
50	52	144	117	195	10.104986076057457	56.23172069428216	2014-08-05 08:50:00
47	49	140	119	200	10.104986076057457	56.23172069428216	2014-08-05 08:55:00
49	44	142	117	199	10.104986076057457	56.23172069428216	2014-08-05 09:00:00
49	48	146	119	204	10.104986076057457	56.23172069428216	2014-08-05 09:05:00
44	47	150	117	209	10.104986076057457	56.23172069428216	2014-08-05 09:10:00
44	50	146	112	212	10.104986076057457	56.23172069428216	2014-08-05 09:15:00
43	45	147	114	209	10.104986076057457	56.23172069428216	2014-08-05 09:20:00
39	48	151	111	213	10.104986076057457	56.23172069428216	2014-08-05 09:25:00
40	48	151	113	204	10.104986076057457	56.23172069428216	2014-08-05 09:30:00
44	45	153	110	206	10.104986076057457	56.23172069428216	2014-08-05 09:35:00
44	42	157	115	204	10.104986076057457	56.23172069428216	2014-08-05 09:40:00
43	43	161	110	205	10.104986076057457	56.23172069428216	2014-08-05 09:45:00
42	47	163	109	206	10.104986076057457	56.23172069428216	2014-08-05 09:50:00
47	46	158	109	206	10.104986076057457	56.23172069428216	2014-08-05 09:55:00
43	51	155	113	210	10.104986076057457	56.23172069428216	2014-08-05 10:00:00
48	50	156	117	207	10.104986076057457	56.23172069428216	2014-08-05 10:05:00
50	51	151	112	208	10.104986076057457	56.23172069428216	2014-08-05 10:10:00
50	53	148	107	210	10.104986076057457	56.23172069428216	2014-08-05 10:15:00
50	49	153	110	209	10.104986076057457	56.23172069428216	2014-08-05 10:20:00
54	45	152	110	207	10.104986076057457	56.23172069428216	2014-08-05 10:25:00
54	45	153	110	203	10.104986076057457	56.23172069428216	2014-08-05 10:30:00
53	46	155	113	203	10.104986076057457	56.23172069428216	2014-08-05 10:35:00
48	43	158	114	204	10.104986076057457	56.23172069428216	2014-08-05 10:40:00
48	45	155	118	207	10.104986076057457	56.23172069428216	2014-08-05 10:45:00
47	47	158	118	208	10.104986076057457	56.23172069428216	2014-08-05 10:50:00
44	47	159	122	213	10.104986076057457	56.23172069428216	2014-08-05 10:55:00
46	42	163	126	210	10.104986076057457	56.23172069428216	2014-08-05 11:00:00
46	45	167	124	205	10.104986076057457	56.23172069428216	2014-08-05 11:05:00
43	47	162	120	201	10.104986076057457	56.23172069428216	2014-08-05 11:10:00
42	51	161	115	198	10.104986076057457	56.23172069428216	2014-08-05 11:15:00
47	52	165	113	196	10.104986076057457	56.23172069428216	2014-08-05 11:20:00
50	53	162	115	196	10.104986076057457	56.23172069428216	2014-08-05 11:25:00
51	50	157	118	197	10.104986076057457	56.23172069428216	2014-08-05 11:30:00
46	54	155	122	194	10.104986076057457	56.23172069428216	2014-08-05 11:35:00
43	57	155	124	197	10.104986076057457	56.23172069428216	2014-08-05 11:40:00
38	57	151	122	197	10.104986076057457	56.23172069428216	2014-08-05 11:45:00
37	53	153	117	201	10.104986076057457	56.23172069428216	2014-08-05 11:50:00
38	50	155	112	203	10.104986076057457	56.23172069428216	2014-08-05 11:55:00
43	50	151	107	202	10.104986076057457	56.23172069428216	2014-08-05 12:00:00
38	50	147	103	206	10.104986076057457	56.23172069428216	2014-08-05 12:05:00
43	46	150	100	206	10.104986076057457	56.23172069428216	2014-08-05 12:10:00
47	47	145	100	210	10.104986076057457	56.23172069428216	2014-08-05 12:15:00
51	44	145	97	207	10.104986076057457	56.23172069428216	2014-08-05 12:20:00
47	43	142	100	206	10.104986076057457	56.23172069428216	2014-08-05 12:25:00
51	43	147	104	206	10.104986076057457	56.23172069428216	2014-08-05 12:30:00
51	46	152	104	210	10.104986076057457	56.23172069428216	2014-08-05 12:35:00
50	46	153	99	214	10.104986076057457	56.23172069428216	2014-08-05 12:40:00
49	47	156	100	208	10.104986076057457	56.23172069428216	2014-08-05 12:45:00
49	46	151	97	211	10.104986076057457	56.23172069428216	2014-08-05 12:50:00
46	50	153	100	206	10.104986076057457	56.23172069428216	2014-08-05 12:55:00
50	50	152	100	207	10.104986076057457	56.23172069428216	2014-08-05 13:00:00
47	45	149	105	209	10.104986076057457	56.23172069428216	2014-08-05 13:05:00
50	46	150	106	210	10.104986076057457	56.23172069428216	2014-08-05 13:10:00
51	42	153	104	210	10.104986076057457	56.23172069428216	2014-08-05 13:15:00
50	45	151	100	209	10.104986076057457	56.23172069428216	2014-08-05 13:20:00
51	44	148	97	209	10.104986076057457	56.23172069428216	2014-08-05 13:25:00
49	40	146	102	205	10.104986076057457	56.23172069428216	2014-08-05 13:30:00
52	40	147	103	204	10.104986076057457	56.23172069428216	2014-08-05 13:35:00
49	45	147	99	205	10.104986076057457	56.23172069428216	2014-08-05 13:40:00
47	44	142	104	204	10.104986076057457	56.23172069428216	2014-08-05 13:45:00
50	48	142	108	209	10.104986076057457	56.23172069428216	2014-08-05 13:50:00
51	43	140	107	212	10.104986076057457	56.23172069428216	2014-08-05 13:55:00
53	46	145	111	206	10.104986076057457	56.23172069428216	2014-08-05 14:00:00
49	46	150	106	209	10.104986076057457	56.23172069428216	2014-08-05 14:05:00
47	50	153	111	206	10.104986076057457	56.23172069428216	2014-08-05 14:10:00
52	54	152	116	209	10.104986076057457	56.23172069428216	2014-08-05 14:15:00
47	54	153	115	204	10.104986076057457	56.23172069428216	2014-08-05 14:20:00
47	55	158	111	199	10.104986076057457	56.23172069428216	2014-08-05 14:25:00
51	55	156	110	195	10.104986076057457	56.23172069428216	2014-08-05 14:30:00
51	51	158	108	190	10.104986076057457	56.23172069428216	2014-08-05 14:35:00
47	48	156	104	193	10.104986076057457	56.23172069428216	2014-08-05 14:40:00
47	46	151	107	194	10.104986076057457	56.23172069428216	2014-08-05 14:45:00
43	46	154	102	191	10.104986076057457	56.23172069428216	2014-08-05 14:50:00
40	50	158	105	196	10.104986076057457	56.23172069428216	2014-08-05 14:55:00
45	54	157	101	198	10.104986076057457	56.23172069428216	2014-08-05 15:00:00
40	55	152	97	199	10.104986076057457	56.23172069428216	2014-08-05 15:05:00
37	54	150	101	194	10.104986076057457	56.23172069428216	2014-08-05 15:10:00
32	58	147	106	194	10.104986076057457	56.23172069428216	2014-08-05 15:15:00
33	55	149	111	194	10.104986076057457	56.23172069428216	2014-08-05 15:20:00
29	53	144	115	196	10.104986076057457	56.23172069428216	2014-08-05 15:25:00
25	55	139	117	192	10.104986076057457	56.23172069428216	2014-08-05 15:30:00
29	52	140	113	187	10.104986076057457	56.23172069428216	2014-08-05 15:35:00
30	56	140	108	186	10.104986076057457	56.23172069428216	2014-08-05 15:40:00
27	59	141	107	186	10.104986076057457	56.23172069428216	2014-08-05 15:45:00
27	59	146	111	190	10.104986076057457	56.23172069428216	2014-08-05 15:50:00
29	62	151	107	188	10.104986076057457	56.23172069428216	2014-08-05 15:55:00
33	67	146	109	188	10.104986076057457	56.23172069428216	2014-08-05 16:00:00
34	72	144	109	183	10.104986076057457	56.23172069428216	2014-08-05 16:05:00
35	74	142	112	188	10.104986076057457	56.23172069428216	2014-08-05 16:10:00
40	72	137	111	192	10.104986076057457	56.23172069428216	2014-08-05 16:15:00
35	72	133	114	187	10.104986076057457	56.23172069428216	2014-08-05 16:20:00
38	73	132	117	190	10.104986076057457	56.23172069428216	2014-08-05 16:25:00
40	69	127	113	191	10.104986076057457	56.23172069428216	2014-08-05 16:30:00
42	71	123	112	189	10.104986076057457	56.23172069428216	2014-08-05 16:35:00
43	74	124	117	188	10.104986076057457	56.23172069428216	2014-08-05 16:40:00
45	72	127	114	188	10.104986076057457	56.23172069428216	2014-08-05 16:45:00
47	68	126	118	183	10.104986076057457	56.23172069428216	2014-08-05 16:50:00
48	68	124	123	180	10.104986076057457	56.23172069428216	2014-08-05 16:55:00
44	67	120	128	183	10.104986076057457	56.23172069428216	2014-08-05 17:00:00
41	66	123	126	186	10.104986076057457	56.23172069428216	2014-08-05 17:05:00
39	61	125	131	185	10.104986076057457	56.23172069428216	2014-08-05 17:10:00
40	56	130	136	180	10.104986076057457	56.23172069428216	2014-08-05 17:15:00
45	57	125	135	176	10.104986076057457	56.23172069428216	2014-08-05 17:20:00
46	56	123	134	178	10.104986076057457	56.23172069428216	2014-08-05 17:25:00
42	57	121	131	182	10.104986076057457	56.23172069428216	2014-08-05 17:30:00
39	52	121	129	177	10.104986076057457	56.23172069428216	2014-08-05 17:35:00
38	57	117	126	175	10.104986076057457	56.23172069428216	2014-08-05 17:40:00
38	59	115	131	178	10.104986076057457	56.23172069428216	2014-08-05 17:45:00
38	56	114	132	181	10.104986076057457	56.23172069428216	2014-08-05 17:50:00
40	55	115	136	179	10.104986076057457	56.23172069428216	2014-08-05 17:55:00
39	60	115	134	181	10.104986076057457	56.23172069428216	2014-08-05 18:00:00
44	64	112	131	176	10.104986076057457	56.23172069428216	2014-08-05 18:05:00
49	63	110	131	176	10.104986076057457	56.23172069428216	2014-08-05 18:10:00
50	64	105	126	180	10.104986076057457	56.23172069428216	2014-08-05 18:15:00
55	60	101	128	185	10.104986076057457	56.23172069428216	2014-08-05 18:20:00
58	64	106	130	180	10.104986076057457	56.23172069428216	2014-08-05 18:25:00
60	63	109	131	179	10.104986076057457	56.23172069428216	2014-08-05 18:30:00
63	60	113	134	177	10.104986076057457	56.23172069428216	2014-08-05 18:35:00
59	64	118	136	177	10.104986076057457	56.23172069428216	2014-08-05 18:40:00
60	63	119	141	174	10.104986076057457	56.23172069428216	2014-08-05 18:45:00
62	64	123	143	178	10.104986076057457	56.23172069428216	2014-08-05 18:50:00
59	68	123	141	183	10.104986076057457	56.23172069428216	2014-08-05 18:55:00
56	63	119	142	182	10.104986076057457	56.23172069428216	2014-08-05 19:00:00
56	61	122	145	177	10.104986076057457	56.23172069428216	2014-08-05 19:05:00
59	60	118	143	173	10.104986076057457	56.23172069428216	2014-08-05 19:10:00
60	60	121	148	173	10.104986076057457	56.23172069428216	2014-08-05 19:15:00
59	58	126	144	175	10.104986076057457	56.23172069428216	2014-08-05 19:20:00
55	56	126	145	173	10.104986076057457	56.23172069428216	2014-08-05 19:25:00
54	60	122	143	171	10.104986076057457	56.23172069428216	2014-08-05 19:30:00
52	58	125	139	176	10.104986076057457	56.23172069428216	2014-08-05 19:35:00
50	53	129	138	181	10.104986076057457	56.23172069428216	2014-08-05 19:40:00
49	48	128	138	185	10.104986076057457	56.23172069428216	2014-08-05 19:45:00
44	45	125	142	189	10.104986076057457	56.23172069428216	2014-08-05 19:50:00
48	45	121	138	194	10.104986076057457	56.23172069428216	2014-08-05 19:55:00
43	48	120	137	199	10.104986076057457	56.23172069428216	2014-08-05 20:00:00
41	45	120	142	202	10.104986076057457	56.23172069428216	2014-08-05 20:05:00
40	41	125	146	201	10.104986076057457	56.23172069428216	2014-08-05 20:10:00
44	37	123	150	198	10.104986076057457	56.23172069428216	2014-08-05 20:15:00
41	32	121	154	200	10.104986076057457	56.23172069428216	2014-08-05 20:20:00
39	30	119	151	198	10.104986076057457	56.23172069428216	2014-08-05 20:25:00
38	34	115	148	201	10.104986076057457	56.23172069428216	2014-08-05 20:30:00
37	39	118	146	196	10.104986076057457	56.23172069428216	2014-08-05 20:35:00
38	44	119	147	191	10.104986076057457	56.23172069428216	2014-08-05 20:40:00
42	46	117	145	196	10.104986076057457	56.23172069428216	2014-08-05 20:45:00
46	47	119	149	195	10.104986076057457	56.23172069428216	2014-08-05 20:50:00
51	43	116	153	192	10.104986076057457	56.23172069428216	2014-08-05 20:55:00
48	39	121	149	190	10.104986076057457	56.23172069428216	2014-08-05 21:00:00
44	42	122	145	190	10.104986076057457	56.23172069428216	2014-08-05 21:05:00
48	46	118	148	189	10.104986076057457	56.23172069428216	2014-08-05 21:10:00
48	42	122	143	192	10.104986076057457	56.23172069428216	2014-08-05 21:15:00
52	38	119	138	192	10.104986076057457	56.23172069428216	2014-08-05 21:20:00
52	39	117	134	188	10.104986076057457	56.23172069428216	2014-08-05 21:25:00
52	38	120	135	193	10.104986076057457	56.23172069428216	2014-08-05 21:30:00
51	41	117	133	188	10.104986076057457	56.23172069428216	2014-08-05 21:35:00
56	40	113	131	187	10.104986076057457	56.23172069428216	2014-08-05 21:40:00
57	39	118	127	189	10.104986076057457	56.23172069428216	2014-08-05 21:45:00
60	38	115	124	194	10.104986076057457	56.23172069428216	2014-08-05 21:50:00
58	41	111	128	195	10.104986076057457	56.23172069428216	2014-08-05 21:55:00
59	39	112	127	200	10.104986076057457	56.23172069428216	2014-08-05 22:00:00
64	43	115	132	200	10.104986076057457	56.23172069428216	2014-08-05 22:05:00
59	46	117	127	205	10.104986076057457	56.23172069428216	2014-08-05 22:10:00
54	47	118	126	210	10.104986076057457	56.23172069428216	2014-08-05 22:15:00
52	52	113	123	206	10.104986076057457	56.23172069428216	2014-08-05 22:20:00
50	54	110	124	208	10.104986076057457	56.23172069428216	2014-08-05 22:25:00
46	50	111	126	209	10.104986076057457	56.23172069428216	2014-08-05 22:30:00
45	48	109	129	214	10.104986076057457	56.23172069428216	2014-08-05 22:35:00
40	48	104	131	211	10.104986076057457	56.23172069428216	2014-08-05 22:40:00
41	51	99	136	209	10.104986076057457	56.23172069428216	2014-08-05 22:45:00
40	53	104	131	206	10.104986076057457	56.23172069428216	2014-08-05 22:50:00
39	52	106	128	211	10.104986076057457	56.23172069428216	2014-08-05 22:55:00
43	55	101	125	205	10.104986076057457	56.23172069428216	2014-08-05 23:00:00
45	53	102	125	203	10.104986076057457	56.23172069428216	2014-08-05 23:05:00
47	49	103	123	207	10.104986076057457	56.23172069428216	2014-08-05 23:10:00
46	53	101	121	209	10.104986076057457	56.23172069428216	2014-08-05 23:15:00
50	57	99	116	205	10.104986076057457	56.23172069428216	2014-08-05 23:20:00
49	52	103	121	205	10.104986076057457	56.23172069428216	2014-08-05 23:25:00
51	53	102	120	203	10.104986076057457	56.23172069428216	2014-08-05 23:30:00
53	54	103	115	201	10.104986076057457	56.23172069428216	2014-08-05 23:35:00
53	56	103	115	196	10.104986076057457	56.23172069428216	2014-08-05 23:40:00
58	55	102	119	199	10.104986076057457	56.23172069428216	2014-08-05 23:45:00
63	50	100	120	204	10.104986076057457	56.23172069428216	2014-08-05 23:50:00
63	46	101	118	200	10.104986076057457	56.23172069428216	2014-08-05 23:55:00
58	44	98	113	199	10.104986076057457	56.23172069428216	2014-08-06 00:00:00
60	47	101	113	202	10.104986076057457	56.23172069428216	2014-08-06 00:05:00
65	47	102	109	202	10.104986076057457	56.23172069428216	2014-08-06 00:10:00
65	50	100	109	200	10.104986076057457	56.23172069428216	2014-08-06 00:15:00
62	55	105	110	197	10.104986076057457	56.23172069428216	2014-08-06 00:20:00
64	54	109	106	198	10.104986076057457	56.23172069428216	2014-08-06 00:25:00
64	56	108	107	195	10.104986076057457	56.23172069428216	2014-08-06 00:30:00
62	58	103	111	200	10.104986076057457	56.23172069428216	2014-08-06 00:35:00
58	57	100	112	204	10.104986076057457	56.23172069428216	2014-08-06 00:40:00
58	59	100	117	209	10.104986076057457	56.23172069428216	2014-08-06 00:45:00
60	54	105	121	212	10.104986076057457	56.23172069428216	2014-08-06 00:50:00
64	49	109	117	204	10.104986076057457	56.23172069428216	2014-08-06 00:55:00
67	44	110	117	209	10.104986076057457	56.23172069428216	2014-08-06 01:00:00
70	47	111	116	207	10.104986076057457	56.23172069428216	2014-08-06 01:05:00
75	43	116	114	202	10.104986076057457	56.23172069428216	2014-08-06 01:10:00
80	43	121	109	201	10.104986076057457	56.23172069428216	2014-08-06 01:15:00
77	48	118	105	199	10.104986076057457	56.23172069428216	2014-08-06 01:20:00
72	52	123	110	199	10.104986076057457	56.23172069428216	2014-08-06 01:25:00
77	53	126	113	201	10.104986076057457	56.23172069428216	2014-08-06 01:30:00
81	57	125	113	202	10.104986076057457	56.23172069428216	2014-08-06 01:35:00
84	54	125	117	207	10.104986076057457	56.23172069428216	2014-08-06 01:40:00
82	55	123	116	207	10.104986076057457	56.23172069428216	2014-08-06 01:45:00
81	57	122	111	210	10.104986076057457	56.23172069428216	2014-08-06 01:50:00
86	54	119	116	214	10.104986076057457	56.23172069428216	2014-08-06 01:55:00
91	55	123	116	209	10.104986076057457	56.23172069428216	2014-08-06 02:00:00
86	57	119	120	213	10.104986076057457	56.23172069428216	2014-08-06 02:05:00
90	59	116	121	210	10.104986076057457	56.23172069428216	2014-08-06 02:10:00
86	54	119	126	210	10.104986076057457	56.23172069428216	2014-08-06 02:15:00
90	54	119	128	210	10.104986076057457	56.23172069428216	2014-08-06 02:20:00
95	49	122	130	205	10.104986076057457	56.23172069428216	2014-08-06 02:25:00
99	54	125	132	208	10.104986076057457	56.23172069428216	2014-08-06 02:30:00
102	54	129	129	208	10.104986076057457	56.23172069428216	2014-08-06 02:35:00
104	51	125	125	206	10.104986076057457	56.23172069428216	2014-08-06 02:40:00
101	56	127	127	205	10.104986076057457	56.23172069428216	2014-08-06 02:45:00
106	56	132	128	202	10.104986076057457	56.23172069428216	2014-08-06 02:50:00
102	55	134	123	206	10.104986076057457	56.23172069428216	2014-08-06 02:55:00
97	52	130	126	203	10.104986076057457	56.23172069428216	2014-08-06 03:00:00
100	57	129	124	201	10.104986076057457	56.23172069428216	2014-08-06 03:05:00
99	53	125	129	200	10.104986076057457	56.23172069428216	2014-08-06 03:10:00
96	55	123	130	201	10.104986076057457	56.23172069428216	2014-08-06 03:15:00
95	60	118	126	206	10.104986076057457	56.23172069428216	2014-08-06 03:20:00
96	60	123	131	209	10.104986076057457	56.23172069428216	2014-08-06 03:25:00
96	57	124	130	209	10.104986076057457	56.23172069428216	2014-08-06 03:30:00
101	61	127	133	212	10.104986076057457	56.23172069428216	2014-08-06 03:35:00
106	65	123	133	205	10.104986076057457	56.23172069428216	2014-08-06 03:40:00
101	60	120	138	203	10.104986076057457	56.23172069428216	2014-08-06 03:45:00
96	62	115	136	207	10.104986076057457	56.23172069428216	2014-08-06 03:50:00
93	62	120	134	202	10.104986076057457	56.23172069428216	2014-08-06 03:55:00
91	65	125	138	200	10.104986076057457	56.23172069428216	2014-08-06 04:00:00
90	62	121	135	205	10.104986076057457	56.23172069428216	2014-08-06 04:05:00
91	57	124	136	201	10.104986076057457	56.23172069428216	2014-08-06 04:10:00
90	59	123	135	199	10.104986076057457	56.23172069428216	2014-08-06 04:15:00
95	58	120	139	199	10.104986076057457	56.23172069428216	2014-08-06 04:20:00
97	53	124	140	202	10.104986076057457	56.23172069428216	2014-08-06 04:25:00
100	51	121	140	205	10.104986076057457	56.23172069428216	2014-08-06 04:30:00
96	48	121	139	207	10.104986076057457	56.23172069428216	2014-08-06 04:35:00
100	43	116	139	207	10.104986076057457	56.23172069428216	2014-08-06 04:40:00
95	46	117	141	212	10.104986076057457	56.23172069428216	2014-08-06 04:45:00
98	51	113	146	203	10.104986076057457	56.23172069428216	2014-08-06 04:50:00
94	46	111	149	204	10.104986076057457	56.23172069428216	2014-08-06 04:55:00
95	41	108	149	205	10.104986076057457	56.23172069428216	2014-08-06 05:00:00
93	38	110	151	205	10.104986076057457	56.23172069428216	2014-08-06 05:05:00
94	38	110	146	205	10.104986076057457	56.23172069428216	2014-08-06 05:10:00
97	38	105	145	207	10.104986076057457	56.23172069428216	2014-08-06 05:15:00
101	34	100	141	210	10.104986076057457	56.23172069428216	2014-08-06 05:20:00
103	34	103	143	212	10.104986076057457	56.23172069428216	2014-08-06 05:25:00
102	32	98	147	211	10.104986076057457	56.23172069428216	2014-08-06 05:30:00
100	34	98	151	205	10.104986076057457	56.23172069428216	2014-08-06 05:35:00
100	38	93	149	206	10.104986076057457	56.23172069428216	2014-08-06 05:40:00
104	37	90	154	203	10.104986076057457	56.23172069428216	2014-08-06 05:45:00
107	38	85	151	206	10.104986076057457	56.23172069428216	2014-08-06 05:50:00
107	35	80	152	207	10.104986076057457	56.23172069428216	2014-08-06 05:55:00
104	35	80	153	203	10.104986076057457	56.23172069428216	2014-08-06 06:00:00
101	38	77	153	200	10.104986076057457	56.23172069428216	2014-08-06 06:05:00
99	38	79	148	198	10.104986076057457	56.23172069428216	2014-08-06 06:10:00
100	35	79	148	200	10.104986076057457	56.23172069428216	2014-08-06 06:15:00
101	32	83	147	196	10.104986076057457	56.23172069428216	2014-08-06 06:20:00
101	29	80	152	195	10.104986076057457	56.23172069428216	2014-08-06 06:25:00
97	32	81	153	198	10.104986076057457	56.23172069428216	2014-08-06 06:30:00
101	27	80	151	199	10.104986076057457	56.23172069428216	2014-08-06 06:35:00
96	25	82	146	195	10.104986076057457	56.23172069428216	2014-08-06 06:40:00
93	25	84	148	193	10.104986076057457	56.23172069428216	2014-08-06 06:45:00
88	26	85	148	194	10.104986076057457	56.23172069428216	2014-08-06 06:50:00
86	24	86	150	198	10.104986076057457	56.23172069428216	2014-08-06 06:55:00
81	24	82	150	198	10.104986076057457	56.23172069428216	2014-08-06 07:00:00
82	26	85	152	198	10.104986076057457	56.23172069428216	2014-08-06 07:05:00
87	26	90	148	194	10.104986076057457	56.23172069428216	2014-08-06 07:10:00
89	29	92	150	191	10.104986076057457	56.23172069428216	2014-08-06 07:15:00
86	25	92	154	186	10.104986076057457	56.23172069428216	2014-08-06 07:20:00
83	21	90	151	183	10.104986076057457	56.23172069428216	2014-08-06 07:25:00
81	18	93	147	187	10.104986076057457	56.23172069428216	2014-08-06 07:30:00
84	19	92	146	190	10.104986076057457	56.23172069428216	2014-08-06 07:35:00
80	21	90	144	186	10.104986076057457	56.23172069428216	2014-08-06 07:40:00
85	16	95	145	185	10.104986076057457	56.23172069428216	2014-08-06 07:45:00
89	18	98	144	185	10.104986076057457	56.23172069428216	2014-08-06 07:50:00
89	23	103	146	190	10.104986076057457	56.23172069428216	2014-08-06 07:55:00
86	20	99	149	186	10.104986076057457	56.23172069428216	2014-08-06 08:00:00
81	25	98	144	190	10.104986076057457	56.23172069428216	2014-08-06 08:05:00
86	22	102	144	190	10.104986076057457	56.23172069428216	2014-08-06 08:10:00
82	22	102	147	187	10.104986076057457	56.23172069428216	2014-08-06 08:15:00
80	26	103	143	182	10.104986076057457	56.23172069428216	2014-08-06 08:20:00
79	27	98	138	181	10.104986076057457	56.23172069428216	2014-08-06 08:25:00
77	26	100	143	181	10.104986076057457	56.23172069428216	2014-08-06 08:30:00
74	30	105	148	181	10.104986076057457	56.23172069428216	2014-08-06 08:35:00
70	33	109	149	185	10.104986076057457	56.23172069428216	2014-08-06 08:40:00
72	36	113	145	190	10.104986076057457	56.23172069428216	2014-08-06 08:45:00
68	31	110	148	195	10.104986076057457	56.23172069428216	2014-08-06 08:50:00
73	36	107	144	196	10.104986076057457	56.23172069428216	2014-08-06 08:55:00
72	35	103	139	194	10.104986076057457	56.23172069428216	2014-08-06 09:00:00
72	35	101	134	196	10.104986076057457	56.23172069428216	2014-08-06 09:05:00
77	40	101	134	200	10.104986076057457	56.23172069428216	2014-08-06 09:10:00
79	44	97	129	195	10.104986076057457	56.23172069428216	2014-08-06 09:15:00
79	39	100	132	193	10.104986076057457	56.23172069428216	2014-08-06 09:20:00
75	43	100	134	196	10.104986076057457	56.23172069428216	2014-08-06 09:25:00
72	42	98	129	193	10.104986076057457	56.23172069428216	2014-08-06 09:30:00
73	47	95	134	196	10.104986076057457	56.23172069428216	2014-08-06 09:35:00
77	49	95	135	193	10.104986076057457	56.23172069428216	2014-08-06 09:40:00
72	44	95	133	188	10.104986076057457	56.23172069428216	2014-08-06 09:45:00
73	40	98	134	183	10.104986076057457	56.23172069428216	2014-08-06 09:50:00
68	38	97	131	187	10.104986076057457	56.23172069428216	2014-08-06 09:55:00
71	34	100	129	188	10.104986076057457	56.23172069428216	2014-08-06 10:00:00
72	30	97	129	189	10.104986076057457	56.23172069428216	2014-08-06 10:05:00
69	28	98	129	191	10.104986076057457	56.23172069428216	2014-08-06 10:10:00
71	29	100	127	196	10.104986076057457	56.23172069428216	2014-08-06 10:15:00
67	25	105	123	199	10.104986076057457	56.23172069428216	2014-08-06 10:20:00
71	24	102	119	204	10.104986076057457	56.23172069428216	2014-08-06 10:25:00
75	20	106	116	201	10.104986076057457	56.23172069428216	2014-08-06 10:30:00
72	18	111	116	197	10.104986076057457	56.23172069428216	2014-08-06 10:35:00
73	20	114	120	192	10.104986076057457	56.23172069428216	2014-08-06 10:40:00
71	22	113	123	192	10.104986076057457	56.23172069428216	2014-08-06 10:45:00
76	23	111	127	188	10.104986076057457	56.23172069428216	2014-08-06 10:50:00
71	18	106	132	186	10.104986076057457	56.23172069428216	2014-08-06 10:55:00
69	25	105	129	190	10.104986076057457	56.23172069428216	2014-08-06 11:00:00
71	21	109	125	191	10.104986076057457	56.23172069428216	2014-08-06 11:05:00
75	21	114	130	191	10.104986076057457	56.23172069428216	2014-08-06 11:10:00
77	23	109	130	192	10.104986076057457	56.23172069428216	2014-08-06 11:15:00
75	18	110	127	193	10.104986076057457	56.23172069428216	2014-08-06 11:20:00
74	26	106	132	189	10.104986076057457	56.23172069428216	2014-08-06 11:25:00
79	26	110	127	189	10.104986076057457	56.23172069428216	2014-08-06 11:30:00
77	30	105	126	192	10.104986076057457	56.23172069428216	2014-08-06 11:35:00
82	33	109	126	190	10.104986076057457	56.23172069428216	2014-08-06 11:40:00
78	36	105	129	186	10.104986076057457	56.23172069428216	2014-08-06 11:45:00
79	32	106	124	185	10.104986076057457	56.23172069428216	2014-08-06 11:50:00
76	32	105	120	189	10.104986076057457	56.23172069428216	2014-08-06 11:55:00
77	30	104	116	184	10.104986076057457	56.23172069428216	2014-08-06 12:00:00
74	27	107	114	181	10.104986076057457	56.23172069428216	2014-08-06 12:05:00
73	31	112	110	184	10.104986076057457	56.23172069428216	2014-08-06 12:10:00
78	32	116	111	187	10.104986076057457	56.23172069428216	2014-08-06 12:15:00
80	32	111	108	188	10.104986076057457	56.23172069428216	2014-08-06 12:20:00
76	33	112	103	186	10.104986076057457	56.23172069428216	2014-08-06 12:25:00
77	33	116	106	184	10.104986076057457	56.23172069428216	2014-08-06 12:30:00
72	35	117	101	186	10.104986076057457	56.23172069428216	2014-08-06 12:35:00
70	30	120	104	190	10.104986076057457	56.23172069428216	2014-08-06 12:40:00
73	26	115	108	190	10.104986076057457	56.23172069428216	2014-08-06 12:45:00
78	24	113	110	187	10.104986076057457	56.23172069428216	2014-08-06 12:50:00
83	25	111	113	187	10.104986076057457	56.23172069428216	2014-08-06 12:55:00
78	25	111	110	184	10.104986076057457	56.23172069428216	2014-08-06 13:00:00
79	29	114	111	185	10.104986076057457	56.23172069428216	2014-08-06 13:05:00
74	25	118	116	187	10.104986076057457	56.23172069428216	2014-08-06 13:10:00
76	23	117	118	182	10.104986076057457	56.23172069428216	2014-08-06 13:15:00
72	25	118	121	187	10.104986076057457	56.23172069428216	2014-08-06 13:20:00
69	30	116	117	183	10.104986076057457	56.23172069428216	2014-08-06 13:25:00
66	32	113	120	181	10.104986076057457	56.23172069428216	2014-08-06 13:30:00
63	28	109	122	176	10.104986076057457	56.23172069428216	2014-08-06 13:35:00
58	30	104	122	177	10.104986076057457	56.23172069428216	2014-08-06 13:40:00
62	34	100	117	176	10.104986076057457	56.23172069428216	2014-08-06 13:45:00
66	37	100	119	174	10.104986076057457	56.23172069428216	2014-08-06 13:50:00
65	39	102	118	178	10.104986076057457	56.23172069428216	2014-08-06 13:55:00
66	37	105	119	177	10.104986076057457	56.23172069428216	2014-08-06 14:00:00
61	33	101	115	177	10.104986076057457	56.23172069428216	2014-08-06 14:05:00
60	34	104	120	175	10.104986076057457	56.23172069428216	2014-08-06 14:10:00
56	38	104	125	171	10.104986076057457	56.23172069428216	2014-08-06 14:15:00
51	37	103	124	173	10.104986076057457	56.23172069428216	2014-08-06 14:20:00
53	37	108	124	173	10.104986076057457	56.23172069428216	2014-08-06 14:25:00
48	40	106	123	176	10.104986076057457	56.23172069428216	2014-08-06 14:30:00
44	43	101	119	179	10.104986076057457	56.23172069428216	2014-08-06 14:35:00
45	43	103	115	177	10.104986076057457	56.23172069428216	2014-08-06 14:40:00
42	38	100	114	182	10.104986076057457	56.23172069428216	2014-08-06 14:45:00
46	33	99	112	180	10.104986076057457	56.23172069428216	2014-08-06 14:50:00
45	37	102	114	178	10.104986076057457	56.23172069428216	2014-08-06 14:55:00
49	37	106	112	174	10.104986076057457	56.23172069428216	2014-08-06 15:00:00
52	42	101	116	179	10.104986076057457	56.23172069428216	2014-08-06 15:05:00
50	43	106	113	179	10.104986076057457	56.23172069428216	2014-08-06 15:10:00
47	42	104	117	175	10.104986076057457	56.23172069428216	2014-08-06 15:15:00
45	46	108	118	173	10.104986076057457	56.23172069428216	2014-08-06 15:20:00
42	41	113	115	178	10.104986076057457	56.23172069428216	2014-08-06 15:25:00
38	46	111	114	179	10.104986076057457	56.23172069428216	2014-08-06 15:30:00
43	48	106	117	179	10.104986076057457	56.23172069428216	2014-08-06 15:35:00
43	44	101	117	183	10.104986076057457	56.23172069428216	2014-08-06 15:40:00
38	39	105	119	187	10.104986076057457	56.23172069428216	2014-08-06 15:45:00
40	40	103	115	191	10.104986076057457	56.23172069428216	2014-08-06 15:50:00
38	43	100	117	191	10.104986076057457	56.23172069428216	2014-08-06 15:55:00
40	40	96	122	188	10.104986076057457	56.23172069428216	2014-08-06 16:00:00
35	42	93	120	192	10.104986076057457	56.23172069428216	2014-08-06 16:05:00
34	40	92	123	188	10.104986076057457	56.23172069428216	2014-08-06 16:10:00
29	36	88	125	183	10.104986076057457	56.23172069428216	2014-08-06 16:15:00
33	41	83	120	181	10.104986076057457	56.23172069428216	2014-08-06 16:20:00
31	43	78	120	176	10.104986076057457	56.23172069428216	2014-08-06 16:25:00
32	40	74	121	175	10.104986076057457	56.23172069428216	2014-08-06 16:30:00
32	41	77	126	175	10.104986076057457	56.23172069428216	2014-08-06 16:35:00
31	41	81	128	175	10.104986076057457	56.23172069428216	2014-08-06 16:40:00
34	36	76	123	175	10.104986076057457	56.23172069428216	2014-08-06 16:45:00
38	33	76	118	173	10.104986076057457	56.23172069428216	2014-08-06 16:50:00
39	33	80	116	175	10.104986076057457	56.23172069428216	2014-08-06 16:55:00
43	37	75	115	171	10.104986076057457	56.23172069428216	2014-08-06 17:00:00
46	37	73	111	166	10.104986076057457	56.23172069428216	2014-08-06 17:05:00
49	39	77	110	162	10.104986076057457	56.23172069428216	2014-08-06 17:10:00
47	34	73	109	162	10.104986076057457	56.23172069428216	2014-08-06 17:15:00
43	30	72	104	163	10.104986076057457	56.23172069428216	2014-08-06 17:20:00
39	33	71	107	165	10.104986076057457	56.23172069428216	2014-08-06 17:25:00
44	32	68	110	168	10.104986076057457	56.23172069428216	2014-08-06 17:30:00
42	28	70	115	167	10.104986076057457	56.23172069428216	2014-08-06 17:35:00
38	27	66	116	167	10.104986076057457	56.23172069428216	2014-08-06 17:40:00
34	29	62	120	163	10.104986076057457	56.23172069428216	2014-08-06 17:45:00
33	31	62	121	164	10.104986076057457	56.23172069428216	2014-08-06 17:50:00
28	33	60	117	160	10.104986076057457	56.23172069428216	2014-08-06 17:55:00
26	34	61	122	161	10.104986076057457	56.23172069428216	2014-08-06 18:00:00
21	29	63	118	165	10.104986076057457	56.23172069428216	2014-08-06 18:05:00
23	25	68	117	168	10.104986076057457	56.23172069428216	2014-08-06 18:10:00
27	24	71	117	172	10.104986076057457	56.23172069428216	2014-08-06 18:15:00
23	26	72	118	177	10.104986076057457	56.23172069428216	2014-08-06 18:20:00
19	27	77	117	175	10.104986076057457	56.23172069428216	2014-08-06 18:25:00
22	32	75	112	178	10.104986076057457	56.23172069428216	2014-08-06 18:30:00
22	28	80	109	175	10.104986076057457	56.23172069428216	2014-08-06 18:35:00
27	26	81	105	170	10.104986076057457	56.23172069428216	2014-08-06 18:40:00
27	29	86	110	175	10.104986076057457	56.23172069428216	2014-08-06 18:45:00
23	30	90	110	173	10.104986076057457	56.23172069428216	2014-08-06 18:50:00
25	34	91	105	173	10.104986076057457	56.23172069428216	2014-08-06 18:55:00
27	35	95	106	173	10.104986076057457	56.23172069428216	2014-08-06 19:00:00
26	36	91	103	168	10.104986076057457	56.23172069428216	2014-08-06 19:05:00
23	31	96	107	164	10.104986076057457	56.23172069428216	2014-08-06 19:10:00
22	36	96	108	166	10.104986076057457	56.23172069428216	2014-08-06 19:15:00
26	33	96	104	169	10.104986076057457	56.23172069428216	2014-08-06 19:20:00
30	33	99	103	167	10.104986076057457	56.23172069428216	2014-08-06 19:25:00
29	37	96	104	167	10.104986076057457	56.23172069428216	2014-08-06 19:30:00
26	35	97	100	170	10.104986076057457	56.23172069428216	2014-08-06 19:35:00
21	34	92	100	168	10.104986076057457	56.23172069428216	2014-08-06 19:40:00
22	31	95	98	168	10.104986076057457	56.23172069428216	2014-08-06 19:45:00
17	28	90	93	171	10.104986076057457	56.23172069428216	2014-08-06 19:50:00
19	27	90	88	174	10.104986076057457	56.23172069428216	2014-08-06 19:55:00
23	31	95	93	174	10.104986076057457	56.23172069428216	2014-08-06 20:00:00
19	26	92	98	171	10.104986076057457	56.23172069428216	2014-08-06 20:05:00
22	31	89	95	166	10.104986076057457	56.23172069428216	2014-08-06 20:10:00
26	33	92	91	169	10.104986076057457	56.23172069428216	2014-08-06 20:15:00
25	28	93	90	167	10.104986076057457	56.23172069428216	2014-08-06 20:20:00
25	32	91	94	172	10.104986076057457	56.23172069428216	2014-08-06 20:25:00
27	32	94	92	167	10.104986076057457	56.23172069428216	2014-08-06 20:30:00
30	37	97	87	172	10.104986076057457	56.23172069428216	2014-08-06 20:35:00
30	32	96	90	177	10.104986076057457	56.23172069428216	2014-08-06 20:40:00
34	36	94	88	172	10.104986076057457	56.23172069428216	2014-08-06 20:45:00
34	40	92	89	172	10.104986076057457	56.23172069428216	2014-08-06 20:50:00
34	44	94	91	172	10.104986076057457	56.23172069428216	2014-08-06 20:55:00
36	48	89	87	171	10.104986076057457	56.23172069428216	2014-08-06 21:00:00
38	48	89	84	167	10.104986076057457	56.23172069428216	2014-08-06 21:05:00
43	47	94	83	169	10.104986076057457	56.23172069428216	2014-08-06 21:10:00
41	50	98	83	167	10.104986076057457	56.23172069428216	2014-08-06 21:15:00
45	50	100	82	170	10.104986076057457	56.23172069428216	2014-08-06 21:20:00
44	51	103	81	172	10.104986076057457	56.23172069428216	2014-08-06 21:25:00
45	47	106	78	172	10.104986076057457	56.23172069428216	2014-08-06 21:30:00
40	47	102	80	171	10.104986076057457	56.23172069428216	2014-08-06 21:35:00
36	47	103	77	171	10.104986076057457	56.23172069428216	2014-08-06 21:40:00
35	51	98	82	169	10.104986076057457	56.23172069428216	2014-08-06 21:45:00
33	49	102	79	171	10.104986076057457	56.23172069428216	2014-08-06 21:50:00
28	50	103	83	176	10.104986076057457	56.23172069428216	2014-08-06 21:55:00
26	55	104	85	177	10.104986076057457	56.23172069428216	2014-08-06 22:00:00
31	59	105	81	179	10.104986076057457	56.23172069428216	2014-08-06 22:05:00
29	61	107	76	184	10.104986076057457	56.23172069428216	2014-08-06 22:10:00
29	65	110	80	186	10.104986076057457	56.23172069428216	2014-08-06 22:15:00
31	66	111	83	182	10.104986076057457	56.23172069428216	2014-08-06 22:20:00
35	64	115	80	184	10.104986076057457	56.23172069428216	2014-08-06 22:25:00
39	59	116	75	188	10.104986076057457	56.23172069428216	2014-08-06 22:30:00
34	59	118	73	185	10.104986076057457	56.23172069428216	2014-08-06 22:35:00
32	57	113	73	189	10.104986076057457	56.23172069428216	2014-08-06 22:40:00
27	55	114	70	186	10.104986076057457	56.23172069428216	2014-08-06 22:45:00
27	54	115	70	181	10.104986076057457	56.23172069428216	2014-08-06 22:50:00
27	57	115	71	182	10.104986076057457	56.23172069428216	2014-08-06 22:55:00
25	62	111	76	177	10.104986076057457	56.23172069428216	2014-08-06 23:00:00
26	65	108	75	174	10.104986076057457	56.23172069428216	2014-08-06 23:05:00
22	61	111	71	172	10.104986076057457	56.23172069428216	2014-08-06 23:10:00
19	65	112	68	170	10.104986076057457	56.23172069428216	2014-08-06 23:15:00
29	63	117	68	168	10.104986076057457	56.23172069428216	2014-08-06 23:20:00
26	60	122	65	169	10.104986076057457	56.23172069428216	2014-08-06 23:25:00
24	64	117	60	166	10.104986076057457	56.23172069428216	2014-08-06 23:30:00
24	69	120	62	163	10.104986076057457	56.23172069428216	2014-08-06 23:35:00
23	71	121	61	167	10.104986076057457	56.23172069428216	2014-08-06 23:40:00
21	67	122	62	162	10.104986076057457	56.23172069428216	2014-08-06 23:45:00
21	68	123	61	160	10.104986076057457	56.23172069428216	2014-08-06 23:50:00
26	66	122	63	164	10.104986076057457	56.23172069428216	2014-08-06 23:55:00
23	64	124	66	160	10.104986076057457	56.23172069428216	2014-08-07 00:00:00
26	61	124	67	159	10.104986076057457	56.23172069428216	2014-08-07 00:05:00
27	61	125	70	162	10.104986076057457	56.23172069428216	2014-08-07 00:10:00
24	60	123	68	159	10.104986076057457	56.23172069428216	2014-08-07 00:15:00
20	56	118	67	163	10.104986076057457	56.23172069428216	2014-08-07 00:20:00
16	55	119	66	162	10.104986076057457	56.23172069428216	2014-08-07 00:25:00
19	59	118	65	163	10.104986076057457	56.23172069428216	2014-08-07 00:30:00
20	63	117	70	164	10.104986076057457	56.23172069428216	2014-08-07 00:35:00
17	62	117	73	159	10.104986076057457	56.23172069428216	2014-08-07 00:40:00
22	57	121	68	154	10.104986076057457	56.23172069428216	2014-08-07 00:45:00
25	55	122	71	154	10.104986076057457	56.23172069428216	2014-08-07 00:50:00
24	58	126	73	149	10.104986076057457	56.23172069428216	2014-08-07 00:55:00
21	55	123	77	144	10.104986076057457	56.23172069428216	2014-08-07 01:00:00
20	59	120	76	144	10.104986076057457	56.23172069428216	2014-08-07 01:05:00
15	60	118	77	141	10.104986076057457	56.23172069428216	2014-08-07 01:10:00
25	58	121	77	146	10.104986076057457	56.23172069428216	2014-08-07 01:15:00
23	59	123	78	149	10.104986076057457	56.23172069428216	2014-08-07 01:20:00
24	58	126	79	148	10.104986076057457	56.23172069428216	2014-08-07 01:25:00
29	56	123	76	143	10.104986076057457	56.23172069428216	2014-08-07 01:30:00
28	53	124	72	147	10.104986076057457	56.23172069428216	2014-08-07 01:35:00
24	54	124	75	143	10.104986076057457	56.23172069428216	2014-08-07 01:40:00
24	50	123	73	140	10.104986076057457	56.23172069428216	2014-08-07 01:45:00
21	54	123	77	144	10.104986076057457	56.23172069428216	2014-08-07 01:50:00
22	52	121	72	148	10.104986076057457	56.23172069428216	2014-08-07 01:55:00
22	48	116	70	150	10.104986076057457	56.23172069428216	2014-08-07 02:00:00
24	46	112	68	146	10.104986076057457	56.23172069428216	2014-08-07 02:05:00
21	44	114	63	144	10.104986076057457	56.23172069428216	2014-08-07 02:10:00
25	43	111	64	149	10.104986076057457	56.23172069428216	2014-08-07 02:15:00
22	38	116	64	153	10.104986076057457	56.23172069428216	2014-08-07 02:20:00
20	41	121	62	153	10.104986076057457	56.23172069428216	2014-08-07 02:25:00
21	43	125	60	157	10.104986076057457	56.23172069428216	2014-08-07 02:30:00
16	44	124	59	161	10.104986076057457	56.23172069428216	2014-08-07 02:35:00
18	40	119	61	165	10.104986076057457	56.23172069428216	2014-08-07 02:40:00
22	38	120	61	166	10.104986076057457	56.23172069428216	2014-08-07 02:45:00
18	36	125	60	162	10.104986076057457	56.23172069428216	2014-08-07 02:50:00
26	37	127	64	159	10.104986076057457	56.23172069428216	2014-08-07 02:55:00
23	38	122	59	162	10.104986076057457	56.23172069428216	2014-08-07 03:00:00
19	37	126	60	160	10.104986076057457	56.23172069428216	2014-08-07 03:05:00
24	42	125	57	157	10.104986076057457	56.23172069428216	2014-08-07 03:10:00
23	46	121	55	152	10.104986076057457	56.23172069428216	2014-08-07 03:15:00
27	48	122	56	155	10.104986076057457	56.23172069428216	2014-08-07 03:20:00
31	51	126	51	157	10.104986076057457	56.23172069428216	2014-08-07 03:25:00
27	47	131	53	156	10.104986076057457	56.23172069428216	2014-08-07 03:30:00
27	44	135	58	160	10.104986076057457	56.23172069428216	2014-08-07 03:35:00
32	40	135	53	165	10.104986076057457	56.23172069428216	2014-08-07 03:40:00
37	35	137	54	168	10.104986076057457	56.23172069428216	2014-08-07 03:45:00
32	31	138	49	171	10.104986076057457	56.23172069428216	2014-08-07 03:50:00
34	27	138	54	171	10.104986076057457	56.23172069428216	2014-08-07 03:55:00
30	28	139	55	172	10.104986076057457	56.23172069428216	2014-08-07 04:00:00
29	24	141	51	171	10.104986076057457	56.23172069428216	2014-08-07 04:05:00
33	19	142	47	174	10.104986076057457	56.23172069428216	2014-08-07 04:10:00
33	24	137	47	178	10.104986076057457	56.23172069428216	2014-08-07 04:15:00
34	27	141	44	182	10.104986076057457	56.23172069428216	2014-08-07 04:20:00
39	27	138	47	177	10.104986076057457	56.23172069428216	2014-08-07 04:25:00
36	30	138	43	182	10.104986076057457	56.23172069428216	2014-08-07 04:30:00
33	25	140	44	180	10.104986076057457	56.23172069428216	2014-08-07 04:35:00
31	25	138	46	184	10.104986076057457	56.23172069428216	2014-08-07 04:40:00
29	28	135	45	182	10.104986076057457	56.23172069428216	2014-08-07 04:45:00
27	24	130	50	187	10.104986076057457	56.23172069428216	2014-08-07 04:50:00
25	25	125	51	186	10.104986076057457	56.23172069428216	2014-08-07 04:55:00
21	26	123	55	185	10.104986076057457	56.23172069428216	2014-08-07 05:00:00
19	22	128	54	189	10.104986076057457	56.23172069428216	2014-08-07 05:05:00
23	24	130	58	194	10.104986076057457	56.23172069428216	2014-08-07 05:10:00
21	29	125	61	194	10.104986076057457	56.23172069428216	2014-08-07 05:15:00
16	29	124	59	195	10.104986076057457	56.23172069428216	2014-08-07 05:20:00
21	25	129	62	198	10.104986076057457	56.23172069428216	2014-08-07 05:25:00
19	20	125	59	193	10.104986076057457	56.23172069428216	2014-08-07 05:30:00
26	17	127	54	194	10.104986076057457	56.23172069428216	2014-08-07 05:35:00
28	25	122	50	198	10.104986076057457	56.23172069428216	2014-08-07 05:40:00
29	26	127	48	200	10.104986076057457	56.23172069428216	2014-08-07 05:45:00
28	24	129	51	196	10.104986076057457	56.23172069428216	2014-08-07 05:50:00
30	23	131	49	197	10.104986076057457	56.23172069428216	2014-08-07 05:55:00
31	24	134	44	192	10.104986076057457	56.23172069428216	2014-08-07 06:00:00
26	23	133	49	191	10.104986076057457	56.23172069428216	2014-08-07 06:05:00
30	25	131	54	191	10.104986076057457	56.23172069428216	2014-08-07 06:10:00
32	20	128	54	195	10.104986076057457	56.23172069428216	2014-08-07 06:15:00
27	23	124	52	200	10.104986076057457	56.23172069428216	2014-08-07 06:20:00
32	23	122	57	198	10.104986076057457	56.23172069428216	2014-08-07 06:25:00
37	28	127	56	196	10.104986076057457	56.23172069428216	2014-08-07 06:30:00
34	26	125	58	195	10.104986076057457	56.23172069428216	2014-08-07 06:35:00
31	28	123	58	199	10.104986076057457	56.23172069428216	2014-08-07 06:40:00
29	26	122	60	199	10.104986076057457	56.23172069428216	2014-08-07 06:45:00
25	22	119	64	195	10.104986076057457	56.23172069428216	2014-08-07 06:50:00
24	27	124	69	196	10.104986076057457	56.23172069428216	2014-08-07 06:55:00
19	22	125	64	193	10.104986076057457	56.23172069428216	2014-08-07 07:00:00
27	22	130	69	197	10.104986076057457	56.23172069428216	2014-08-07 07:05:00
23	26	127	67	195	10.104986076057457	56.23172069428216	2014-08-07 07:10:00
24	28	125	62	192	10.104986076057457	56.23172069428216	2014-08-07 07:15:00
20	23	125	67	188	10.104986076057457	56.23172069428216	2014-08-07 07:20:00
16	24	125	72	193	10.104986076057457	56.23172069428216	2014-08-07 07:25:00
22	27	123	74	196	10.104986076057457	56.23172069428216	2014-08-07 07:30:00
27	26	120	78	201	10.104986076057457	56.23172069428216	2014-08-07 07:35:00
24	27	115	76	204	10.104986076057457	56.23172069428216	2014-08-07 07:40:00
29	26	116	78	201	10.104986076057457	56.23172069428216	2014-08-07 07:45:00
32	22	120	74	196	10.104986076057457	56.23172069428216	2014-08-07 07:50:00
27	23	120	73	197	10.104986076057457	56.23172069428216	2014-08-07 07:55:00
28	27	120	68	196	10.104986076057457	56.23172069428216	2014-08-07 08:00:00
32	31	121	65	196	10.104986076057457	56.23172069428216	2014-08-07 08:05:00
36	33	116	70	197	10.104986076057457	56.23172069428216	2014-08-07 08:10:00
32	31	121	68	195	10.104986076057457	56.23172069428216	2014-08-07 08:15:00
27	35	122	70	194	10.104986076057457	56.23172069428216	2014-08-07 08:20:00
30	33	122	65	199	10.104986076057457	56.23172069428216	2014-08-07 08:25:00
30	28	124	62	202	10.104986076057457	56.23172069428216	2014-08-07 08:30:00
30	33	128	57	201	10.104986076057457	56.23172069428216	2014-08-07 08:35:00
33	35	125	61	197	10.104986076057457	56.23172069428216	2014-08-07 08:40:00
36	33	123	60	196	10.104986076057457	56.23172069428216	2014-08-07 08:45:00
39	30	118	58	198	10.104986076057457	56.23172069428216	2014-08-07 08:50:00
34	28	119	56	194	10.104986076057457	56.23172069428216	2014-08-07 08:55:00
38	27	121	58	196	10.104986076057457	56.23172069428216	2014-08-07 09:00:00
40	28	117	55	194	10.104986076057457	56.23172069428216	2014-08-07 09:05:00
35	30	118	54	195	10.104986076057457	56.23172069428216	2014-08-07 09:10:00
34	29	115	57	199	10.104986076057457	56.23172069428216	2014-08-07 09:15:00
32	26	118	54	204	10.104986076057457	56.23172069428216	2014-08-07 09:20:00
33	24	118	51	202	10.104986076057457	56.23172069428216	2014-08-07 09:25:00
38	23	123	50	207	10.104986076057457	56.23172069428216	2014-08-07 09:30:00
34	20	118	55	206	10.104986076057457	56.23172069428216	2014-08-07 09:35:00
38	15	113	53	206	10.104986076057457	56.23172069428216	2014-08-07 09:40:00
35	24	110	57	210	10.104986076057457	56.23172069428216	2014-08-07 09:45:00
35	25	112	53	207	10.104986076057457	56.23172069428216	2014-08-07 09:50:00
34	28	112	56	207	10.104986076057457	56.23172069428216	2014-08-07 09:55:00
38	32	115	54	210	10.104986076057457	56.23172069428216	2014-08-07 10:00:00
40	32	115	53	210	10.104986076057457	56.23172069428216	2014-08-07 10:05:00
43	36	114	53	209	10.104986076057457	56.23172069428216	2014-08-07 10:10:00
43	37	112	51	210	10.104986076057457	56.23172069428216	2014-08-07 10:15:00
43	35	112	52	209	10.104986076057457	56.23172069428216	2014-08-07 10:20:00
39	37	114	51	212	10.104986076057457	56.23172069428216	2014-08-07 10:25:00
37	35	111	54	206	10.104986076057457	56.23172069428216	2014-08-07 10:30:00
34	30	106	59	207	10.104986076057457	56.23172069428216	2014-08-07 10:35:00
33	30	105	57	208	10.104986076057457	56.23172069428216	2014-08-07 10:40:00
38	25	107	55	208	10.104986076057457	56.23172069428216	2014-08-07 10:45:00
40	27	102	53	213	10.104986076057457	56.23172069428216	2014-08-07 10:50:00
36	22	103	58	210	10.104986076057457	56.23172069428216	2014-08-07 10:55:00
39	19	102	62	207	10.104986076057457	56.23172069428216	2014-08-07 11:00:00
44	21	97	62	203	10.104986076057457	56.23172069428216	2014-08-07 11:05:00
44	25	96	67	206	10.104986076057457	56.23172069428216	2014-08-07 11:10:00
43	21	92	69	205	10.104986076057457	56.23172069428216	2014-08-07 11:15:00
40	26	89	66	201	10.104986076057457	56.23172069428216	2014-08-07 11:20:00
37	21	90	65	198	10.104986076057457	56.23172069428216	2014-08-07 11:25:00
41	21	92	64	203	10.104986076057457	56.23172069428216	2014-08-07 11:30:00
39	17	93	65	206	10.104986076057457	56.23172069428216	2014-08-07 11:35:00
37	26	94	61	203	10.104986076057457	56.23172069428216	2014-08-07 11:40:00
39	22	89	64	207	10.104986076057457	56.23172069428216	2014-08-07 11:45:00
36	27	87	65	204	10.104986076057457	56.23172069428216	2014-08-07 11:50:00
33	31	83	63	204	10.104986076057457	56.23172069428216	2014-08-07 11:55:00
35	27	85	62	200	10.104986076057457	56.23172069428216	2014-08-07 12:00:00
30	30	87	65	202	10.104986076057457	56.23172069428216	2014-08-07 12:05:00
25	31	89	69	198	10.104986076057457	56.23172069428216	2014-08-07 12:10:00
20	33	86	67	203	10.104986076057457	56.23172069428216	2014-08-07 12:15:00
21	34	91	65	200	10.104986076057457	56.23172069428216	2014-08-07 12:20:00
23	37	94	65	205	10.104986076057457	56.23172069428216	2014-08-07 12:25:00
25	38	89	67	209	10.104986076057457	56.23172069428216	2014-08-07 12:30:00
29	35	90	63	207	10.104986076057457	56.23172069428216	2014-08-07 12:35:00
25	35	92	61	206	10.104986076057457	56.23172069428216	2014-08-07 12:40:00
29	32	93	61	211	10.104986076057457	56.23172069428216	2014-08-07 12:45:00
32	30	98	59	209	10.104986076057457	56.23172069428216	2014-08-07 12:50:00
35	28	99	56	209	10.104986076057457	56.23172069428216	2014-08-07 12:55:00
34	31	94	53	204	10.104986076057457	56.23172069428216	2014-08-07 13:00:00
34	32	91	58	200	10.104986076057457	56.23172069428216	2014-08-07 13:05:00
37	28	89	61	197	10.104986076057457	56.23172069428216	2014-08-07 13:10:00
38	30	91	60	199	10.104986076057457	56.23172069428216	2014-08-07 13:15:00
39	35	89	60	195	10.104986076057457	56.23172069428216	2014-08-07 13:20:00
40	31	86	61	198	10.104986076057457	56.23172069428216	2014-08-07 13:25:00
37	34	85	65	195	10.104986076057457	56.23172069428216	2014-08-07 13:30:00
33	32	86	63	200	10.104986076057457	56.23172069428216	2014-08-07 13:35:00
34	36	85	58	205	10.104986076057457	56.23172069428216	2014-08-07 13:40:00
37	41	84	56	208	10.104986076057457	56.23172069428216	2014-08-07 13:45:00
35	39	82	57	203	10.104986076057457	56.23172069428216	2014-08-07 13:50:00
35	34	86	62	199	10.104986076057457	56.23172069428216	2014-08-07 13:55:00
34	29	83	66	204	10.104986076057457	56.23172069428216	2014-08-07 14:00:00
30	26	85	61	205	10.104986076057457	56.23172069428216	2014-08-07 14:05:00
25	29	89	62	204	10.104986076057457	56.23172069428216	2014-08-07 14:10:00
24	27	86	58	201	10.104986076057457	56.23172069428216	2014-08-07 14:15:00
25	22	82	63	198	10.104986076057457	56.23172069428216	2014-08-07 14:20:00
27	25	87	61	194	10.104986076057457	56.23172069428216	2014-08-07 14:25:00
29	28	84	57	196	10.104986076057457	56.23172069428216	2014-08-07 14:30:00
29	31	83	52	199	10.104986076057457	56.23172069428216	2014-08-07 14:35:00
25	29	82	49	204	10.104986076057457	56.23172069428216	2014-08-07 14:40:00
29	27	80	54	200	10.104986076057457	56.23172069428216	2014-08-07 14:45:00
29	26	81	53	204	10.104986076057457	56.23172069428216	2014-08-07 14:50:00
27	28	85	52	206	10.104986076057457	56.23172069428216	2014-08-07 14:55:00
23	25	83	52	207	10.104986076057457	56.23172069428216	2014-08-07 15:00:00
26	27	88	56	204	10.104986076057457	56.23172069428216	2014-08-07 15:05:00
26	22	87	51	200	10.104986076057457	56.23172069428216	2014-08-07 15:10:00
31	27	83	48	203	10.104986076057457	56.23172069428216	2014-08-07 15:15:00
33	28	82	50	199	10.104986076057457	56.23172069428216	2014-08-07 15:20:00
29	33	86	45	199	10.104986076057457	56.23172069428216	2014-08-07 15:25:00
31	38	89	43	196	10.104986076057457	56.23172069428216	2014-08-07 15:30:00
34	38	87	45	198	10.104986076057457	56.23172069428216	2014-08-07 15:35:00
38	39	88	48	200	10.104986076057457	56.23172069428216	2014-08-07 15:40:00
36	37	91	48	201	10.104986076057457	56.23172069428216	2014-08-07 15:45:00
33	36	89	48	206	10.104986076057457	56.23172069428216	2014-08-07 15:50:00
35	36	89	44	210	10.104986076057457	56.23172069428216	2014-08-07 15:55:00
34	36	86	46	212	10.104986076057457	56.23172069428216	2014-08-07 16:00:00
30	40	90	50	211	10.104986076057457	56.23172069428216	2014-08-07 16:05:00
33	42	90	48	201	10.104986076057457	56.23172069428216	2014-08-07 16:10:00
30	45	90	47	199	10.104986076057457	56.23172069428216	2014-08-07 16:15:00
27	50	86	42	199	10.104986076057457	56.23172069428216	2014-08-07 16:20:00
26	48	82	40	199	10.104986076057457	56.23172069428216	2014-08-07 16:25:00
28	50	84	40	200	10.104986076057457	56.23172069428216	2014-08-07 16:30:00
29	54	81	38	202	10.104986076057457	56.23172069428216	2014-08-07 16:35:00
25	52	78	36	202	10.104986076057457	56.23172069428216	2014-08-07 16:40:00
24	48	80	41	197	10.104986076057457	56.23172069428216	2014-08-07 16:45:00
20	53	81	46	192	10.104986076057457	56.23172069428216	2014-08-07 16:50:00
23	49	80	45	192	10.104986076057457	56.23172069428216	2014-08-07 16:55:00
21	52	83	44	190	10.104986076057457	56.23172069428216	2014-08-07 17:00:00
24	54	88	44	189	10.104986076057457	56.23172069428216	2014-08-07 17:05:00
22	59	88	47	184	10.104986076057457	56.23172069428216	2014-08-07 17:10:00
20	54	90	51	186	10.104986076057457	56.23172069428216	2014-08-07 17:15:00
20	59	95	51	188	10.104986076057457	56.23172069428216	2014-08-07 17:20:00
16	61	97	50	191	10.104986076057457	56.23172069428216	2014-08-07 17:25:00
23	57	94	54	196	10.104986076057457	56.23172069428216	2014-08-07 17:30:00
23	52	96	50	200	10.104986076057457	56.23172069428216	2014-08-07 17:35:00
22	48	94	52	195	10.104986076057457	56.23172069428216	2014-08-07 17:40:00
20	47	93	49	197	10.104986076057457	56.23172069428216	2014-08-07 17:45:00
24	42	90	53	198	10.104986076057457	56.23172069428216	2014-08-07 17:50:00
28	38	90	58	193	10.104986076057457	56.23172069428216	2014-08-07 17:55:00
29	38	92	59	195	10.104986076057457	56.23172069428216	2014-08-07 18:00:00
28	42	97	56	191	10.104986076057457	56.23172069428216	2014-08-07 18:05:00
33	43	92	58	190	10.104986076057457	56.23172069428216	2014-08-07 18:10:00
35	44	87	55	194	10.104986076057457	56.23172069428216	2014-08-07 18:15:00
30	48	91	50	199	10.104986076057457	56.23172069428216	2014-08-07 18:20:00
34	47	94	48	202	10.104986076057457	56.23172069428216	2014-08-07 18:25:00
36	51	91	48	205	10.104986076057457	56.23172069428216	2014-08-07 18:30:00
32	49	93	52	203	10.104986076057457	56.23172069428216	2014-08-07 18:35:00
29	53	89	55	206	10.104986076057457	56.23172069428216	2014-08-07 18:40:00
33	52	92	59	210	10.104986076057457	56.23172069428216	2014-08-07 18:45:00
31	55	90	55	214	10.104986076057457	56.23172069428216	2014-08-07 18:50:00
32	51	93	57	212	10.104986076057457	56.23172069428216	2014-08-07 18:55:00
34	55	91	54	208	10.104986076057457	56.23172069428216	2014-08-07 19:00:00
35	50	94	50	206	10.104986076057457	56.23172069428216	2014-08-07 19:05:00
40	48	97	55	209	10.104986076057457	56.23172069428216	2014-08-07 19:10:00
41	44	94	52	204	10.104986076057457	56.23172069428216	2014-08-07 19:15:00
37	46	89	55	203	10.104986076057457	56.23172069428216	2014-08-07 19:20:00
38	47	93	56	206	10.104986076057457	56.23172069428216	2014-08-07 19:25:00
35	47	91	60	204	10.104986076057457	56.23172069428216	2014-08-07 19:30:00
40	50	93	57	202	10.104986076057457	56.23172069428216	2014-08-07 19:35:00
38	53	97	53	206	10.104986076057457	56.23172069428216	2014-08-07 19:40:00
38	58	97	52	210	10.104986076057457	56.23172069428216	2014-08-07 19:45:00
40	54	100	47	215	10.104986076057457	56.23172069428216	2014-08-07 19:50:00
43	51	100	44	214	10.104986076057457	56.23172069428216	2014-08-07 19:55:00
48	51	102	41	208	10.104986076057457	56.23172069428216	2014-08-07 20:00:00
45	52	97	37	213	10.104986076057457	56.23172069428216	2014-08-07 20:05:00
43	47	96	32	203	10.104986076057457	56.23172069428216	2014-08-07 20:10:00
40	51	91	30	206	10.104986076057457	56.23172069428216	2014-08-07 20:15:00
38	52	88	31	206	10.104986076057457	56.23172069428216	2014-08-07 20:20:00
35	52	85	30	206	10.104986076057457	56.23172069428216	2014-08-07 20:25:00
31	49	80	30	206	10.104986076057457	56.23172069428216	2014-08-07 20:30:00
28	54	75	25	206	10.104986076057457	56.23172069428216	2014-08-07 20:35:00
31	56	74	27	207	10.104986076057457	56.23172069428216	2014-08-07 20:40:00
33	59	79	31	212	10.104986076057457	56.23172069428216	2014-08-07 20:45:00
37	54	79	28	205	10.104986076057457	56.23172069428216	2014-08-07 20:50:00
34	57	75	25	207	10.104986076057457	56.23172069428216	2014-08-07 20:55:00
39	61	73	24	208	10.104986076057457	56.23172069428216	2014-08-07 21:00:00
35	59	68	21	210	10.104986076057457	56.23172069428216	2014-08-07 21:05:00
36	63	64	25	208	10.104986076057457	56.23172069428216	2014-08-07 21:10:00
36	68	64	26	211	10.104986076057457	56.23172069428216	2014-08-07 21:15:00
36	63	66	29	208	10.104986076057457	56.23172069428216	2014-08-07 21:20:00
37	67	65	31	210	10.104986076057457	56.23172069428216	2014-08-07 21:25:00
34	69	60	30	210	10.104986076057457	56.23172069428216	2014-08-07 21:30:00
36	69	60	33	208	10.104986076057457	56.23172069428216	2014-08-07 21:35:00
33	71	57	33	206	10.104986076057457	56.23172069428216	2014-08-07 21:40:00
33	72	58	34	207	10.104986076057457	56.23172069428216	2014-08-07 21:45:00
30	70	63	30	203	10.104986076057457	56.23172069428216	2014-08-07 21:50:00
30	75	60	35	202	10.104986076057457	56.23172069428216	2014-08-07 21:55:00
28	80	61	34	205	10.104986076057457	56.23172069428216	2014-08-07 22:00:00
29	84	66	36	205	10.104986076057457	56.23172069428216	2014-08-07 22:05:00
26	87	62	36	201	10.104986076057457	56.23172069428216	2014-08-07 22:10:00
31	84	64	31	206	10.104986076057457	56.23172069428216	2014-08-07 22:15:00
29	81	63	28	204	10.104986076057457	56.23172069428216	2014-08-07 22:20:00
31	77	67	24	199	10.104986076057457	56.23172069428216	2014-08-07 22:25:00
33	77	63	19	200	10.104986076057457	56.23172069428216	2014-08-07 22:30:00
31	80	66	21	203	10.104986076057457	56.23172069428216	2014-08-07 22:35:00
[truncated: 15,569 more rows]
