# Supplementary material for: Intelligent decision making for energy efficient fog nodes selection and smart switching in the IOT: a machine learning approach
Source: PeerJ Comput Sci. 2024 Mar 20;10:e1833. doi: 10.7717/peerj-cs.1833 (PMC11041942; doi:10.7717/peerj-cs.1833)
Supplement: Supplemental Information 3 — The address can be captured from the longitude and latitude 10.11658967, 56.22579478, respectively. [file peerj-cs-10-1833-s003.csv]

ozone	particullate_matter	carbon_monoxide	sulfure_dioxide	nitrogen_dioxide	longitude	latitude	timestamp
103	81	33	31	40	10.116589665412903	56.22579478256016	2014-08-01 00:05:00
99	79	35	36	44	10.116589665412903	56.22579478256016	2014-08-01 00:10:00
102	80	33	36	47	10.116589665412903	56.22579478256016	2014-08-01 00:15:00
107	82	33	36	45	10.116589665412903	56.22579478256016	2014-08-01 00:20:00
102	84	28	38	42	10.116589665412903	56.22579478256016	2014-08-01 00:25:00
103	82	29	42	41	10.116589665412903	56.22579478256016	2014-08-01 00:30:00
101	83	29	43	36	10.116589665412903	56.22579478256016	2014-08-01 00:35:00
98	80	28	39	36	10.116589665412903	56.22579478256016	2014-08-01 00:40:00
100	80	32	37	37	10.116589665412903	56.22579478256016	2014-08-01 00:45:00
105	80	37	39	35	10.116589665412903	56.22579478256016	2014-08-01 00:50:00
107	77	41	35	38	10.116589665412903	56.22579478256016	2014-08-01 00:55:00
111	75	43	32	38	10.116589665412903	56.22579478256016	2014-08-01 01:00:00
106	74	38	30	43	10.116589665412903	56.22579478256016	2014-08-01 01:05:00
108	75	39	27	43	10.116589665412903	56.22579478256016	2014-08-01 01:10:00
108	72	38	32	47	10.116589665412903	56.22579478256016	2014-08-01 01:15:00
107	74	37	29	49	10.116589665412903	56.22579478256016	2014-08-01 01:20:00
106	77	39	34	48	10.116589665412903	56.22579478256016	2014-08-01 01:25:00
101	75	43	31	49	10.116589665412903	56.22579478256016	2014-08-01 01:30:00
100	76	44	34	48	10.116589665412903	56.22579478256016	2014-08-01 01:35:00
101	78	44	32	44	10.116589665412903	56.22579478256016	2014-08-01 01:40:00
101	80	40	29	46	10.116589665412903	56.22579478256016	2014-08-01 01:45:00
96	85	39	30	47	10.116589665412903	56.22579478256016	2014-08-01 01:50:00
94	89	44	31	42	10.116589665412903	56.22579478256016	2014-08-01 01:55:00
98	94	43	35	46	10.116589665412903	56.22579478256016	2014-08-01 02:00:00
95	97	45	36	46	10.116589665412903	56.22579478256016	2014-08-01 02:05:00
95	93	45	39	46	10.116589665412903	56.22579478256016	2014-08-01 02:10:00
93	91	40	36	50	10.116589665412903	56.22579478256016	2014-08-01 02:15:00
89	87	42	32	55	10.116589665412903	56.22579478256016	2014-08-01 02:20:00
85	90	43	37	60	10.116589665412903	56.22579478256016	2014-08-01 02:25:00
82	94	43	36	55	10.116589665412903	56.22579478256016	2014-08-01 02:30:00
77	93	42	32	52	10.116589665412903	56.22579478256016	2014-08-01 02:35:00
75	96	47	27	47	10.116589665412903	56.22579478256016	2014-08-01 02:40:00
73	92	49	32	44	10.116589665412903	56.22579478256016	2014-08-01 02:45:00
68	91	48	31	45	10.116589665412903	56.22579478256016	2014-08-01 02:50:00
73	94	47	29	46	10.116589665412903	56.22579478256016	2014-08-01 02:55:00
71	97	47	30	41	10.116589665412903	56.22579478256016	2014-08-01 03:00:00
71	95	47	34	42	10.116589665412903	56.22579478256016	2014-08-01 03:05:00
66	94	51	34	43	10.116589665412903	56.22579478256016	2014-08-01 03:10:00
70	90	53	30	48	10.116589665412903	56.22579478256016	2014-08-01 03:15:00
68	86	48	27	50	10.116589665412903	56.22579478256016	2014-08-01 03:20:00
67	90	47	30	46	10.116589665412903	56.22579478256016	2014-08-01 03:25:00
63	91	43	25	44	10.116589665412903	56.22579478256016	2014-08-01 03:30:00
62	88	40	30	46	10.116589665412903	56.22579478256016	2014-08-01 03:35:00
57	86	44	25	41	10.116589665412903	56.22579478256016	2014-08-01 03:40:00
59	90	46	20	42	10.116589665412903	56.22579478256016	2014-08-01 03:45:00
62	86	47	16	37	10.116589665412903	56.22579478256016	2014-08-01 03:50:00
59	89	44	26	42	10.116589665412903	56.22579478256016	2014-08-01 03:55:00
61	88	39	25	47	10.116589665412903	56.22579478256016	2014-08-01 04:00:00
62	91	34	24	50	10.116589665412903	56.22579478256016	2014-08-01 04:05:00
59	91	32	21	48	10.116589665412903	56.22579478256016	2014-08-01 04:10:00
54	88	27	17	45	10.116589665412903	56.22579478256016	2014-08-01 04:15:00
50	93	25	25	47	10.116589665412903	56.22579478256016	2014-08-01 04:20:00
45	94	23	25	47	10.116589665412903	56.22579478256016	2014-08-01 04:25:00
50	90	26	28	43	10.116589665412903	56.22579478256016	2014-08-01 04:30:00
49	90	25	24	42	10.116589665412903	56.22579478256016	2014-08-01 04:35:00
48	92	28	27	46	10.116589665412903	56.22579478256016	2014-08-01 04:40:00
53	87	32	31	49	10.116589665412903	56.22579478256016	2014-08-01 04:45:00
52	85	29	29	45	10.116589665412903	56.22579478256016	2014-08-01 04:50:00
56	83	33	25	48	10.116589665412903	56.22579478256016	2014-08-01 04:55:00
51	80	31	25	52	10.116589665412903	56.22579478256016	2014-08-01 05:00:00
47	77	32	29	52	10.116589665412903	56.22579478256016	2014-08-01 05:05:00
45	77	33	29	54	10.116589665412903	56.22579478256016	2014-08-01 05:10:00
46	73	31	28	52	10.116589665412903	56.22579478256016	2014-08-01 05:15:00
51	75	36	33	55	10.116589665412903	56.22579478256016	2014-08-01 05:20:00
49	79	35	36	55	10.116589665412903	56.22579478256016	2014-08-01 05:25:00
46	76	30	39	52	10.116589665412903	56.22579478256016	2014-08-01 05:30:00
47	75	28	37	50	10.116589665412903	56.22579478256016	2014-08-01 05:35:00
52	72	23	38	45	10.116589665412903	56.22579478256016	2014-08-01 05:40:00
52	68	28	35	49	10.116589665412903	56.22579478256016	2014-08-01 05:45:00
55	67	32	36	50	10.116589665412903	56.22579478256016	2014-08-01 05:50:00
50	64	34	38	47	10.116589665412903	56.22579478256016	2014-08-01 05:55:00
46	67	33	40	43	10.116589665412903	56.22579478256016	2014-08-01 06:00:00
45	72	32	40	47	10.116589665412903	56.22579478256016	2014-08-01 06:05:00
48	69	32	39	47	10.116589665412903	56.22579478256016	2014-08-01 06:10:00
50	65	30	41	47	10.116589665412903	56.22579478256016	2014-08-01 06:15:00
54	63	28	42	42	10.116589665412903	56.22579478256016	2014-08-01 06:20:00
54	63	31	37	39	10.116589665412903	56.22579478256016	2014-08-01 06:25:00
58	67	35	37	40	10.116589665412903	56.22579478256016	2014-08-01 06:30:00
59	62	35	42	39	10.116589665412903	56.22579478256016	2014-08-01 06:35:00
58	67	35	47	34	10.116589665412903	56.22579478256016	2014-08-01 06:40:00
62	67	30	44	39	10.116589665412903	56.22579478256016	2014-08-01 06:45:00
63	68	32	44	37	10.116589665412903	56.22579478256016	2014-08-01 06:50:00
68	70	27	39	32	10.116589665412903	56.22579478256016	2014-08-01 06:55:00
69	67	27	37	28	10.116589665412903	56.22579478256016	2014-08-01 07:00:00
74	69	32	33	29	10.116589665412903	56.22579478256016	2014-08-01 07:05:00
75	66	36	33	29	10.116589665412903	56.22579478256016	2014-08-01 07:10:00
73	62	39	31	28	10.116589665412903	56.22579478256016	2014-08-01 07:15:00
68	66	35	36	29	10.116589665412903	56.22579478256016	2014-08-01 07:20:00
72	61	35	37	25	10.116589665412903	56.22579478256016	2014-08-01 07:25:00
72	63	35	42	21	10.116589665412903	56.22579478256016	2014-08-01 07:30:00
70	62	39	43	16	10.116589665412903	56.22579478256016	2014-08-01 07:35:00
73	63	36	45	18	10.116589665412903	56.22579478256016	2014-08-01 07:40:00
77	60	40	49	26	10.116589665412903	56.22579478256016	2014-08-01 07:45:00
77	65	44	48	24	10.116589665412903	56.22579478256016	2014-08-01 07:50:00
73	69	47	50	28	10.116589665412903	56.22579478256016	2014-08-01 07:55:00
70	72	49	55	28	10.116589665412903	56.22579478256016	2014-08-01 08:00:00
68	76	49	53	30	10.116589665412903	56.22579478256016	2014-08-01 08:05:00
67	81	46	50	26	10.116589665412903	56.22579478256016	2014-08-01 08:10:00
71	76	44	46	28	10.116589665412903	56.22579478256016	2014-08-01 08:15:00
72	79	44	49	27	10.116589665412903	56.22579478256016	2014-08-01 08:20:00
68	77	43	44	24	10.116589665412903	56.22579478256016	2014-08-01 08:25:00
68	82	40	41	19	10.116589665412903	56.22579478256016	2014-08-01 08:30:00
64	82	44	41	20	10.116589665412903	56.22579478256016	2014-08-01 08:35:00
60	85	46	45	15	10.116589665412903	56.22579478256016	2014-08-01 08:40:00
61	86	46	46	24	10.116589665412903	56.22579478256016	2014-08-01 08:45:00
58	90	46	43	26	10.116589665412903	56.22579478256016	2014-08-01 08:50:00
58	95	45	46	22	10.116589665412903	56.22579478256016	2014-08-01 08:55:00
61	97	48	48	20	10.116589665412903	56.22579478256016	2014-08-01 09:00:00
60	98	52	47	21	10.116589665412903	56.22579478256016	2014-08-01 09:05:00
61	97	54	42	18	10.116589665412903	56.22579478256016	2014-08-01 09:10:00
60	93	52	45	20	10.116589665412903	56.22579478256016	2014-08-01 09:15:00
57	92	55	50	17	10.116589665412903	56.22579478256016	2014-08-01 09:20:00
54	91	54	49	26	10.116589665412903	56.22579478256016	2014-08-01 09:25:00
58	91	52	50	26	10.116589665412903	56.22579478256016	2014-08-01 09:30:00
62	88	55	45	25	10.116589665412903	56.22579478256016	2014-08-01 09:35:00
64	85	60	40	30	10.116589665412903	56.22579478256016	2014-08-01 09:40:00
61	89	64	43	32	10.116589665412903	56.22579478256016	2014-08-01 09:45:00
65	94	59	41	35	10.116589665412903	56.22579478256016	2014-08-01 09:50:00
64	90	56	39	33	10.116589665412903	56.22579478256016	2014-08-01 09:55:00
64	93	56	35	34	10.116589665412903	56.22579478256016	2014-08-01 10:00:00
66	90	57	35	35	10.116589665412903	56.22579478256016	2014-08-01 10:05:00
61	92	52	31	39	10.116589665412903	56.22579478256016	2014-08-01 10:10:00
58	91	57	32	38	10.116589665412903	56.22579478256016	2014-08-01 10:15:00
54	91	58	36	38	10.116589665412903	56.22579478256016	2014-08-01 10:20:00
49	90	62	32	40	10.116589665412903	56.22579478256016	2014-08-01 10:25:00
48	93	63	35	40	10.116589665412903	56.22579478256016	2014-08-01 10:30:00
43	92	65	39	35	10.116589665412903	56.22579478256016	2014-08-01 10:35:00
42	96	62	42	32	10.116589665412903	56.22579478256016	2014-08-01 10:40:00
45	99	62	37	37	10.116589665412903	56.22579478256016	2014-08-01 10:45:00
40	95	61	36	37	10.116589665412903	56.22579478256016	2014-08-01 10:50:00
43	91	65	40	37	10.116589665412903	56.22579478256016	2014-08-01 10:55:00
40	91	66	43	32	10.116589665412903	56.22579478256016	2014-08-01 11:00:00
37	89	64	38	36	10.116589665412903	56.22579478256016	2014-08-01 11:05:00
32	92	60	34	39	10.116589665412903	56.22579478256016	2014-08-01 11:10:00
27	87	61	34	40	10.116589665412903	56.22579478256016	2014-08-01 11:15:00
28	86	64	31	45	10.116589665412903	56.22579478256016	2014-08-01 11:20:00
32	86	69	31	45	10.116589665412903	56.22579478256016	2014-08-01 11:25:00
28	88	70	29	45	10.116589665412903	56.22579478256016	2014-08-01 11:30:00
27	93	66	26	47	10.116589665412903	56.22579478256016	2014-08-01 11:35:00
32	98	62	26	43	10.116589665412903	56.22579478256016	2014-08-01 11:40:00
28	93	60	29	42	10.116589665412903	56.22579478256016	2014-08-01 11:45:00
26	93	62	32	40	10.116589665412903	56.22579478256016	2014-08-01 11:50:00
22	97	58	27	36	10.116589665412903	56.22579478256016	2014-08-01 11:55:00
26	95	60	26	34	10.116589665412903	56.22579478256016	2014-08-01 12:00:00
29	97	57	29	32	10.116589665412903	56.22579478256016	2014-08-01 12:05:00
33	95	61	29	36	10.116589665412903	56.22579478256016	2014-08-01 12:10:00
29	96	58	31	36	10.116589665412903	56.22579478256016	2014-08-01 12:15:00
31	95	53	33	33	10.116589665412903	56.22579478256016	2014-08-01 12:20:00
27	94	54	36	38	10.116589665412903	56.22579478256016	2014-08-01 12:25:00
22	90	58	31	33	10.116589665412903	56.22579478256016	2014-08-01 12:30:00
19	92	55	28	36	10.116589665412903	56.22579478256016	2014-08-01 12:35:00
28	94	52	29	32	10.116589665412903	56.22579478256016	2014-08-01 12:40:00
32	98	55	28	36	10.116589665412903	56.22579478256016	2014-08-01 12:45:00
27	102	52	23	40	10.116589665412903	56.22579478256016	2014-08-01 12:50:00
22	102	54	23	42	10.116589665412903	56.22579478256016	2014-08-01 12:55:00
23	102	57	20	45	10.116589665412903	56.22579478256016	2014-08-01 13:00:00
23	106	54	22	46	10.116589665412903	56.22579478256016	2014-08-01 13:05:00
20	105	56	26	43	10.116589665412903	56.22579478256016	2014-08-01 13:10:00
22	106	51	25	46	10.116589665412903	56.22579478256016	2014-08-01 13:15:00
26	107	52	22	48	10.116589665412903	56.22579478256016	2014-08-01 13:20:00
27	111	51	20	52	10.116589665412903	56.22579478256016	2014-08-01 13:25:00
24	109	46	25	53	10.116589665412903	56.22579478256016	2014-08-01 13:30:00
25	111	51	22	57	10.116589665412903	56.22579478256016	2014-08-01 13:35:00
29	108	51	22	52	10.116589665412903	56.22579478256016	2014-08-01 13:40:00
27	104	52	26	54	10.116589665412903	56.22579478256016	2014-08-01 13:45:00
31	104	49	29	54	10.116589665412903	56.22579478256016	2014-08-01 13:50:00
28	107	46	31	53	10.116589665412903	56.22579478256016	2014-08-01 13:55:00
33	103	41	32	54	10.116589665412903	56.22579478256016	2014-08-01 14:00:00
28	100	36	28	50	10.116589665412903	56.22579478256016	2014-08-01 14:05:00
27	98	31	23	45	10.116589665412903	56.22579478256016	2014-08-01 14:10:00
29	96	26	24	44	10.116589665412903	56.22579478256016	2014-08-01 14:15:00
24	97	26	29	41	10.116589665412903	56.22579478256016	2014-08-01 14:20:00
24	96	23	26	38	10.116589665412903	56.22579478256016	2014-08-01 14:25:00
22	93	27	23	40	10.116589665412903	56.22579478256016	2014-08-01 14:30:00
17	92	26	25	35	10.116589665412903	56.22579478256016	2014-08-01 14:35:00
23	88	26	24	33	10.116589665412903	56.22579478256016	2014-08-01 14:40:00
22	89	23	26	36	10.116589665412903	56.22579478256016	2014-08-01 14:45:00
22	86	19	21	31	10.116589665412903	56.22579478256016	2014-08-01 14:50:00
20	91	27	17	30	10.116589665412903	56.22579478256016	2014-08-01 14:55:00
23	95	30	23	33	10.116589665412903	56.22579478256016	2014-08-01 15:00:00
25	90	29	22	30	10.116589665412903	56.22579478256016	2014-08-01 15:05:00
21	91	27	26	26	10.116589665412903	56.22579478256016	2014-08-01 15:10:00
18	90	24	26	27	10.116589665412903	56.22579478256016	2014-08-01 15:15:00
25	92	27	24	30	10.116589665412903	56.22579478256016	2014-08-01 15:20:00
20	94	25	22	27	10.116589665412903	56.22579478256016	2014-08-01 15:25:00
15	89	22	17	23	10.116589665412903	56.22579478256016	2014-08-01 15:30:00
19	85	26	22	20	10.116589665412903	56.22579478256016	2014-08-01 15:35:00
24	88	27	19	18	10.116589665412903	56.22579478256016	2014-08-01 15:40:00
21	87	26	26	25	10.116589665412903	56.22579478256016	2014-08-01 15:45:00
16	89	23	24	26	10.116589665412903	56.22579478256016	2014-08-01 15:50:00
21	88	21	25	29	10.116589665412903	56.22579478256016	2014-08-01 15:55:00
21	89	16	22	29	10.116589665412903	56.22579478256016	2014-08-01 16:00:00
21	93	26	20	24	10.116589665412903	56.22579478256016	2014-08-01 16:05:00
16	88	25	24	29	10.116589665412903	56.22579478256016	2014-08-01 16:10:00
22	92	22	28	28	10.116589665412903	56.22579478256016	2014-08-01 16:15:00
23	92	17	29	30	10.116589665412903	56.22579478256016	2014-08-01 16:20:00
24	97	19	24	31	10.116589665412903	56.22579478256016	2014-08-01 16:25:00
26	95	23	28	33	10.116589665412903	56.22579478256016	2014-08-01 16:30:00
23	97	24	26	29	10.116589665412903	56.22579478256016	2014-08-01 16:35:00
25	98	22	24	34	10.116589665412903	56.22579478256016	2014-08-01 16:40:00
24	96	19	24	34	10.116589665412903	56.22579478256016	2014-08-01 16:45:00
26	101	28	25	38	10.116589665412903	56.22579478256016	2014-08-01 16:50:00
27	100	29	22	33	10.116589665412903	56.22579478256016	2014-08-01 16:55:00
24	102	30	25	35	10.116589665412903	56.22579478256016	2014-08-01 17:00:00
28	102	28	30	40	10.116589665412903	56.22579478256016	2014-08-01 17:05:00
26	104	23	32	44	10.116589665412903	56.22579478256016	2014-08-01 17:10:00
24	109	21	34	44	10.116589665412903	56.22579478256016	2014-08-01 17:15:00
24	105	21	32	39	10.116589665412903	56.22579478256016	2014-08-01 17:20:00
27	106	16	35	37	10.116589665412903	56.22579478256016	2014-08-01 17:25:00
30	108	25	32	42	10.116589665412903	56.22579478256016	2014-08-01 17:30:00
35	113	28	30	43	10.116589665412903	56.22579478256016	2014-08-01 17:35:00
32	115	26	26	41	10.116589665412903	56.22579478256016	2014-08-01 17:40:00
33	112	27	27	44	10.116589665412903	56.22579478256016	2014-08-01 17:45:00
30	114	25	29	40	10.116589665412903	56.22579478256016	2014-08-01 17:50:00
29	114	29	29	45	10.116589665412903	56.22579478256016	2014-08-01 17:55:00
24	116	27	30	45	10.116589665412903	56.22579478256016	2014-08-01 18:00:00
25	114	23	26	45	10.116589665412903	56.22579478256016	2014-08-01 18:05:00
23	114	22	30	40	10.116589665412903	56.22579478256016	2014-08-01 18:10:00
18	116	22	31	43	10.116589665412903	56.22579478256016	2014-08-01 18:15:00
19	113	23	36	42	10.116589665412903	56.22579478256016	2014-08-01 18:20:00
22	114	19	38	44	10.116589665412903	56.22579478256016	2014-08-01 18:25:00
26	111	29	36	39	10.116589665412903	56.22579478256016	2014-08-01 18:30:00
24	115	26	39	40	10.116589665412903	56.22579478256016	2014-08-01 18:35:00
28	112	21	39	44	10.116589665412903	56.22579478256016	2014-08-01 18:40:00
30	114	22	39	46	10.116589665412903	56.22579478256016	2014-08-01 18:45:00
30	113	17	39	48	10.116589665412903	56.22579478256016	2014-08-01 18:50:00
26	108	27	36	43	10.116589665412903	56.22579478256016	2014-08-01 18:55:00
30	113	23	35	45	10.116589665412903	56.22579478256016	2014-08-01 19:00:00
32	112	20	33	49	10.116589665412903	56.22579478256016	2014-08-01 19:05:00
34	117	15	37	47	10.116589665412903	56.22579478256016	2014-08-01 19:10:00
36	117	24	36	42	10.116589665412903	56.22579478256016	2014-08-01 19:15:00
31	115	29	36	39	10.116589665412903	56.22579478256016	2014-08-01 19:20:00
30	111	33	38	41	10.116589665412903	56.22579478256016	2014-08-01 19:25:00
29	106	31	34	38	10.116589665412903	56.22579478256016	2014-08-01 19:30:00
25	108	32	30	35	10.116589665412903	56.22579478256016	2014-08-01 19:35:00
29	104	31	29	36	10.116589665412903	56.22579478256016	2014-08-01 19:40:00
33	100	35	27	38	10.116589665412903	56.22579478256016	2014-08-01 19:45:00
29	96	33	25	43	10.116589665412903	56.22579478256016	2014-08-01 19:50:00
32	91	36	24	40	10.116589665412903	56.22579478256016	2014-08-01 19:55:00
37	96	38	22	45	10.116589665412903	56.22579478256016	2014-08-01 20:00:00
35	92	39	24	41	10.116589665412903	56.22579478256016	2014-08-01 20:05:00
40	89	42	27	39	10.116589665412903	56.22579478256016	2014-08-01 20:10:00
38	90	43	30	41	10.116589665412903	56.22579478256016	2014-08-01 20:15:00
43	86	39	26	38	10.116589665412903	56.22579478256016	2014-08-01 20:20:00
47	83	36	23	40	10.116589665412903	56.22579478256016	2014-08-01 20:25:00
50	84	32	19	37	10.116589665412903	56.22579478256016	2014-08-01 20:30:00
54	82	33	22	39	10.116589665412903	56.22579478256016	2014-08-01 20:35:00
54	83	34	18	37	10.116589665412903	56.22579478256016	2014-08-01 20:40:00
54	82	37	19	40	10.116589665412903	56.22579478256016	2014-08-01 20:45:00
59	85	34	28	37	10.116589665412903	56.22579478256016	2014-08-01 20:50:00
62	90	38	32	33	10.116589665412903	56.22579478256016	2014-08-01 20:55:00
58	93	36	30	34	10.116589665412903	56.22579478256016	2014-08-01 21:00:00
53	95	39	27	34	10.116589665412903	56.22579478256016	2014-08-01 21:05:00
57	96	43	25	36	10.116589665412903	56.22579478256016	2014-08-01 21:10:00
52	95	44	20	41	10.116589665412903	56.22579478256016	2014-08-01 21:15:00
50	99	48	21	42	10.116589665412903	56.22579478256016	2014-08-01 21:20:00
51	94	45	16	42	10.116589665412903	56.22579478256016	2014-08-01 21:25:00
52	96	48	24	38	10.116589665412903	56.22579478256016	2014-08-01 21:30:00
51	98	44	25	36	10.116589665412903	56.22579478256016	2014-08-01 21:35:00
46	101	43	26	35	10.116589665412903	56.22579478256016	2014-08-01 21:40:00
49	102	39	31	32	10.116589665412903	56.22579478256016	2014-08-01 21:45:00
48	100	44	29	33	10.116589665412903	56.22579478256016	2014-08-01 21:50:00
44	101	43	32	28	10.116589665412903	56.22579478256016	2014-08-01 21:55:00
48	103	40	27	28	10.116589665412903	56.22579478256016	2014-08-01 22:00:00
48	103	42	31	23	10.116589665412903	56.22579478256016	2014-08-01 22:05:00
47	107	41	36	24	10.116589665412903	56.22579478256016	2014-08-01 22:10:00
48	103	46	41	20	10.116589665412903	56.22579478256016	2014-08-01 22:15:00
50	99	50	36	21	10.116589665412903	56.22579478256016	2014-08-01 22:20:00
49	97	52	36	18	10.116589665412903	56.22579478256016	2014-08-01 22:25:00
45	102	53	39	20	10.116589665412903	56.22579478256016	2014-08-01 22:30:00
40	107	54	41	21	10.116589665412903	56.22579478256016	2014-08-01 22:35:00
45	107	50	39	24	10.116589665412903	56.22579478256016	2014-08-01 22:40:00
49	109	53	44	23	10.116589665412903	56.22579478256016	2014-08-01 22:45:00
44	111	57	43	21	10.116589665412903	56.22579478256016	2014-08-01 22:50:00
40	111	56	47	21	10.116589665412903	56.22579478256016	2014-08-01 22:55:00
35	116	59	51	23	10.116589665412903	56.22579478256016	2014-08-01 23:00:00
36	112	62	56	22	10.116589665412903	56.22579478256016	2014-08-01 23:05:00
34	111	66	58	26	10.116589665412903	56.22579478256016	2014-08-01 23:10:00
36	110	71	61	31	10.116589665412903	56.22579478256016	2014-08-01 23:15:00
34	107	66	61	35	10.116589665412903	56.22579478256016	2014-08-01 23:20:00
39	111	64	57	30	10.116589665412903	56.22579478256016	2014-08-01 23:25:00
44	106	63	59	32	10.116589665412903	56.22579478256016	2014-08-01 23:30:00
45	101	58	56	29	10.116589665412903	56.22579478256016	2014-08-01 23:35:00
43	100	60	51	32	10.116589665412903	56.22579478256016	2014-08-01 23:40:00
45	102	55	46	36	10.116589665412903	56.22579478256016	2014-08-01 23:45:00
40	106	54	47	34	10.116589665412903	56.22579478256016	2014-08-01 23:50:00
44	105	55	50	30	10.116589665412903	56.22579478256016	2014-08-01 23:55:00
47	108	58	47	27	10.116589665412903	56.22579478256016	2014-08-02 00:00:00
44	111	53	44	22	10.116589665412903	56.22579478256016	2014-08-02 00:05:00
41	109	48	43	26	10.116589665412903	56.22579478256016	2014-08-02 00:10:00
38	104	46	40	30	10.116589665412903	56.22579478256016	2014-08-02 00:15:00
39	99	41	35	35	10.116589665412903	56.22579478256016	2014-08-02 00:20:00
42	97	42	33	39	10.116589665412903	56.22579478256016	2014-08-02 00:25:00
45	92	43	37	41	10.116589665412903	56.22579478256016	2014-08-02 00:30:00
44	94	45	39	41	10.116589665412903	56.22579478256016	2014-08-02 00:35:00
40	94	48	41	43	10.116589665412903	56.22579478256016	2014-08-02 00:40:00
35	92	44	39	42	10.116589665412903	56.22579478256016	2014-08-02 00:45:00
30	96	46	42	41	10.116589665412903	56.22579478256016	2014-08-02 00:50:00
29	95	44	45	39	10.116589665412903	56.22579478256016	2014-08-02 00:55:00
33	93	41	40	44	10.116589665412903	56.22579478256016	2014-08-02 01:00:00
29	97	41	38	46	10.116589665412903	56.22579478256016	2014-08-02 01:05:00
28	99	36	33	45	10.116589665412903	56.22579478256016	2014-08-02 01:10:00
32	100	31	28	48	10.116589665412903	56.22579478256016	2014-08-02 01:15:00
30	95	31	23	50	10.116589665412903	56.22579478256016	2014-08-02 01:20:00
26	91	30	25	51	10.116589665412903	56.22579478256016	2014-08-02 01:25:00
23	95	32	28	52	10.116589665412903	56.22579478256016	2014-08-02 01:30:00
23	98	27	29	54	10.116589665412903	56.22579478256016	2014-08-02 01:35:00
28	94	22	32	56	10.116589665412903	56.22579478256016	2014-08-02 01:40:00
26	99	20	31	58	10.116589665412903	56.22579478256016	2014-08-02 01:45:00
21	104	24	28	54	10.116589665412903	56.22579478256016	2014-08-02 01:50:00
20	109	28	31	50	10.116589665412903	56.22579478256016	2014-08-02 01:55:00
25	113	29	27	47	10.116589665412903	56.22579478256016	2014-08-02 02:00:00
25	112	24	27	50	10.116589665412903	56.22579478256016	2014-08-02 02:05:00
30	107	21	24	51	10.116589665412903	56.22579478256016	2014-08-02 02:10:00
33	112	18	26	52	10.116589665412903	56.22579478256016	2014-08-02 02:15:00
34	108	23	22	52	10.116589665412903	56.22579478256016	2014-08-02 02:20:00
39	103	25	20	49	10.116589665412903	56.22579478256016	2014-08-02 02:25:00
35	104	29	22	54	10.116589665412903	56.22579478256016	2014-08-02 02:30:00
30	105	28	26	58	10.116589665412903	56.22579478256016	2014-08-02 02:35:00
31	101	29	29	63	10.116589665412903	56.22579478256016	2014-08-02 02:40:00
26	96	29	28	62	10.116589665412903	56.22579478256016	2014-08-02 02:45:00
23	96	30	26	67	10.116589665412903	56.22579478256016	2014-08-02 02:50:00
27	93	26	27	64	10.116589665412903	56.22579478256016	2014-08-02 02:55:00
31	98	31	32	69	10.116589665412903	56.22579478256016	2014-08-02 03:00:00
36	97	30	33	64	10.116589665412903	56.22579478256016	2014-08-02 03:05:00
35	97	32	34	66	10.116589665412903	56.22579478256016	2014-08-02 03:10:00
37	99	33	38	65	10.116589665412903	56.22579478256016	2014-08-02 03:15:00
36	102	33	40	69	10.116589665412903	56.22579478256016	2014-08-02 03:20:00
40	102	35	37	67	10.116589665412903	56.22579478256016	2014-08-02 03:25:00
36	107	39	39	67	10.116589665412903	56.22579478256016	2014-08-02 03:30:00
33	109	37	35	64	10.116589665412903	56.22579478256016	2014-08-02 03:35:00
30	107	35	36	69	10.116589665412903	56.22579478256016	2014-08-02 03:40:00
25	105	31	33	65	10.116589665412903	56.22579478256016	2014-08-02 03:45:00
26	101	28	34	69	10.116589665412903	56.22579478256016	2014-08-02 03:50:00
31	97	33	31	69	10.116589665412903	56.22579478256016	2014-08-02 03:55:00
33	92	33	30	71	10.116589665412903	56.22579478256016	2014-08-02 04:00:00
30	90	32	31	67	10.116589665412903	56.22579478256016	2014-08-02 04:05:00
34	95	34	34	67	10.116589665412903	56.22579478256016	2014-08-02 04:10:00
30	91	37	39	65	10.116589665412903	56.22579478256016	2014-08-02 04:15:00
28	90	38	34	65	10.116589665412903	56.22579478256016	2014-08-02 04:20:00
27	89	39	37	63	10.116589665412903	56.22579478256016	2014-08-02 04:25:00
30	90	40	35	62	10.116589665412903	56.22579478256016	2014-08-02 04:30:00
32	87	41	30	61	10.116589665412903	56.22579478256016	2014-08-02 04:35:00
35	87	41	32	64	10.116589665412903	56.22579478256016	2014-08-02 04:40:00
40	83	44	27	59	10.116589665412903	56.22579478256016	2014-08-02 04:45:00
36	88	46	31	63	10.116589665412903	56.22579478256016	2014-08-02 04:50:00
34	93	46	34	62	10.116589665412903	56.22579478256016	2014-08-02 04:55:00
34	98	45	34	57	10.116589665412903	56.22579478256016	2014-08-02 05:00:00
29	93	41	37	61	10.116589665412903	56.22579478256016	2014-08-02 05:05:00
30	91	41	37	60	10.116589665412903	56.22579478256016	2014-08-02 05:10:00
29	95	40	34	59	10.116589665412903	56.22579478256016	2014-08-02 05:15:00
32	96	44	33	60	10.116589665412903	56.22579478256016	2014-08-02 05:20:00
31	91	40	34	58	10.116589665412903	56.22579478256016	2014-08-02 05:25:00
33	96	40	31	57	10.116589665412903	56.22579478256016	2014-08-02 05:30:00
28	97	40	31	53	10.116589665412903	56.22579478256016	2014-08-02 05:35:00
24	96	39	32	49	10.116589665412903	56.22579478256016	2014-08-02 05:40:00
23	96	36	31	45	10.116589665412903	56.22579478256016	2014-08-02 05:45:00
24	92	32	31	48	10.116589665412903	56.22579478256016	2014-08-02 05:50:00
24	95	30	27	49	10.116589665412903	56.22579478256016	2014-08-02 05:55:00
29	92	29	32	44	10.116589665412903	56.22579478256016	2014-08-02 06:00:00
31	94	33	34	47	10.116589665412903	56.22579478256016	2014-08-02 06:05:00
31	94	37	37	46	10.116589665412903	56.22579478256016	2014-08-02 06:10:00
26	92	34	32	44	10.116589665412903	56.22579478256016	2014-08-02 06:15:00
29	94	30	37	40	10.116589665412903	56.22579478256016	2014-08-02 06:20:00
26	93	28	39	45	10.116589665412903	56.22579478256016	2014-08-02 06:25:00
27	88	25	37	49	10.116589665412903	56.22579478256016	2014-08-02 06:30:00
25	87	25	41	54	10.116589665412903	56.22579478256016	2014-08-02 06:35:00
29	87	26	42	54	10.116589665412903	56.22579478256016	2014-08-02 06:40:00
31	91	24	42	56	10.116589665412903	56.22579478256016	2014-08-02 06:45:00
31	87	29	44	54	10.116589665412903	56.22579478256016	2014-08-02 06:50:00
32	92	26	39	52	10.116589665412903	56.22579478256016	2014-08-02 06:55:00
29	91	29	41	47	10.116589665412903	56.22579478256016	2014-08-02 07:00:00
27	88	31	45	44	10.116589665412903	56.22579478256016	2014-08-02 07:05:00
25	86	33	46	40	10.116589665412903	56.22579478256016	2014-08-02 07:10:00
26	83	33	49	35	10.116589665412903	56.22579478256016	2014-08-02 07:15:00
21	82	38	53	39	10.116589665412903	56.22579478256016	2014-08-02 07:20:00
24	79	39	51	42	10.116589665412903	56.22579478256016	2014-08-02 07:25:00
29	84	42	47	43	10.116589665412903	56.22579478256016	2014-08-02 07:30:00
29	79	44	42	41	10.116589665412903	56.22579478256016	2014-08-02 07:35:00
31	75	46	43	36	10.116589665412903	56.22579478256016	2014-08-02 07:40:00
36	77	41	44	41	10.116589665412903	56.22579478256016	2014-08-02 07:45:00
37	72	38	40	36	10.116589665412903	56.22579478256016	2014-08-02 07:50:00
42	70	33	38	31	10.116589665412903	56.22579478256016	2014-08-02 07:55:00
38	69	31	39	26	10.116589665412903	56.22579478256016	2014-08-02 08:00:00
33	68	31	35	21	10.116589665412903	56.22579478256016	2014-08-02 08:05:00
38	69	31	33	17	10.116589665412903	56.22579478256016	2014-08-02 08:10:00
41	68	28	32	26	10.116589665412903	56.22579478256016	2014-08-02 08:15:00
40	65	30	37	22	10.116589665412903	56.22579478256016	2014-08-02 08:20:00
35	70	30	35	19	10.116589665412903	56.22579478256016	2014-08-02 08:25:00
36	73	28	38	23	10.116589665412903	56.22579478256016	2014-08-02 08:30:00
38	72	23	39	25	10.116589665412903	56.22579478256016	2014-08-02 08:35:00
33	68	21	37	25	10.116589665412903	56.22579478256016	2014-08-02 08:40:00
31	66	19	42	30	10.116589665412903	56.22579478256016	2014-08-02 08:45:00
30	62	25	37	34	10.116589665412903	56.22579478256016	2014-08-02 08:50:00
28	67	27	35	31	10.116589665412903	56.22579478256016	2014-08-02 08:55:00
33	72	25	36	31	10.116589665412903	56.22579478256016	2014-08-02 09:00:00
31	77	24	40	33	10.116589665412903	56.22579478256016	2014-08-02 09:05:00
29	82	26	39	28	10.116589665412903	56.22579478256016	2014-08-02 09:10:00
28	78	27	43	24	10.116589665412903	56.22579478256016	2014-08-02 09:15:00
29	79	22	40	21	10.116589665412903	56.22579478256016	2014-08-02 09:20:00
34	75	20	38	16	10.116589665412903	56.22579478256016	2014-08-02 09:25:00
29	77	16	38	20	10.116589665412903	56.22579478256016	2014-08-02 09:30:00
32	82	26	43	23	10.116589665412903	56.22579478256016	2014-08-02 09:35:00
30	78	25	42	26	10.116589665412903	56.22579478256016	2014-08-02 09:40:00
32	79	25	40	26	10.116589665412903	56.22579478256016	2014-08-02 09:45:00
28	80	25	41	24	10.116589665412903	56.22579478256016	2014-08-02 09:50:00
29	78	25	46	19	10.116589665412903	56.22579478256016	2014-08-02 09:55:00
26	77	26	46	27	10.116589665412903	56.22579478256016	2014-08-02 10:00:00
25	81	22	41	26	10.116589665412903	56.22579478256016	2014-08-02 10:05:00
22	82	26	39	27	10.116589665412903	56.22579478256016	2014-08-02 10:10:00
24	85	30	39	25	10.116589665412903	56.22579478256016	2014-08-02 10:15:00
20	90	33	34	24	10.116589665412903	56.22579478256016	2014-08-02 10:20:00
20	91	37	38	21	10.116589665412903	56.22579478256016	2014-08-02 10:25:00
25	88	36	39	20	10.116589665412903	56.22579478256016	2014-08-02 10:30:00
27	83	34	35	20	10.116589665412903	56.22579478256016	2014-08-02 10:35:00
32	80	32	35	25	10.116589665412903	56.22579478256016	2014-08-02 10:40:00
36	82	33	39	30	10.116589665412903	56.22579478256016	2014-08-02 10:45:00
41	80	38	35	34	10.116589665412903	56.22579478256016	2014-08-02 10:50:00
45	75	38	35	36	10.116589665412903	56.22579478256016	2014-08-02 10:55:00
43	70	37	30	40	10.116589665412903	56.22579478256016	2014-08-02 11:00:00
42	70	37	31	44	10.116589665412903	56.22579478256016	2014-08-02 11:05:00
44	71	32	30	47	10.116589665412903	56.22579478256016	2014-08-02 11:10:00
44	68	29	30	50	10.116589665412903	56.22579478256016	2014-08-02 11:15:00
45	73	33	25	54	10.116589665412903	56.22579478256016	2014-08-02 11:20:00
47	77	29	28	57	10.116589665412903	56.22579478256016	2014-08-02 11:25:00
46	78	25	32	57	10.116589665412903	56.22579478256016	2014-08-02 11:30:00
42	80	26	27	57	10.116589665412903	56.22579478256016	2014-08-02 11:35:00
41	82	28	24	53	10.116589665412903	56.22579478256016	2014-08-02 11:40:00
44	84	27	26	57	10.116589665412903	56.22579478256016	2014-08-02 11:45:00
42	86	25	26	56	10.116589665412903	56.22579478256016	2014-08-02 11:50:00
43	81	28	22	53	10.116589665412903	56.22579478256016	2014-08-02 11:55:00
47	83	32	19	49	10.116589665412903	56.22579478256016	2014-08-02 12:00:00
45	79	28	23	52	10.116589665412903	56.22579478256016	2014-08-02 12:05:00
45	77	33	18	54	10.116589665412903	56.22579478256016	2014-08-02 12:10:00
46	80	30	23	55	10.116589665412903	56.22579478256016	2014-08-02 12:15:00
45	77	29	25	55	10.116589665412903	56.22579478256016	2014-08-02 12:20:00
42	82	34	24	58	10.116589665412903	56.22579478256016	2014-08-02 12:25:00
43	80	39	19	62	10.116589665412903	56.22579478256016	2014-08-02 12:30:00
44	78	44	22	61	10.116589665412903	56.22579478256016	2014-08-02 12:35:00
42	75	39	18	66	10.116589665412903	56.22579478256016	2014-08-02 12:40:00
38	72	43	19	68	10.116589665412903	56.22579478256016	2014-08-02 12:45:00
34	71	46	29	73	10.116589665412903	56.22579478256016	2014-08-02 12:50:00
36	68	46	30	68	10.116589665412903	56.22579478256016	2014-08-02 12:55:00
38	69	51	26	67	10.116589665412903	56.22579478256016	2014-08-02 13:00:00
35	65	52	27	62	10.116589665412903	56.22579478256016	2014-08-02 13:05:00
37	69	51	26	67	10.116589665412903	56.22579478256016	2014-08-02 13:10:00
39	68	56	21	70	10.116589665412903	56.22579478256016	2014-08-02 13:15:00
39	69	56	23	65	10.116589665412903	56.22579478256016	2014-08-02 13:20:00
39	74	55	20	69	10.116589665412903	56.22579478256016	2014-08-02 13:25:00
44	79	50	19	71	10.116589665412903	56.22579478256016	2014-08-02 13:30:00
47	78	55	20	73	10.116589665412903	56.22579478256016	2014-08-02 13:35:00
46	74	50	15	70	10.116589665412903	56.22579478256016	2014-08-02 13:40:00
41	79	51	22	68	10.116589665412903	56.22579478256016	2014-08-02 13:45:00
40	84	49	24	68	10.116589665412903	56.22579478256016	2014-08-02 13:50:00
37	85	47	22	68	10.116589665412903	56.22579478256016	2014-08-02 13:55:00
41	85	48	19	72	10.116589665412903	56.22579478256016	2014-08-02 14:00:00
40	88	49	20	73	10.116589665412903	56.22579478256016	2014-08-02 14:05:00
40	88	46	25	76	10.116589665412903	56.22579478256016	2014-08-02 14:10:00
36	85	51	29	74	10.116589665412903	56.22579478256016	2014-08-02 14:15:00
31	85	50	26	79	10.116589665412903	56.22579478256016	2014-08-02 14:20:00
27	90	49	27	76	10.116589665412903	56.22579478256016	2014-08-02 14:25:00
26	95	46	31	77	10.116589665412903	56.22579478256016	2014-08-02 14:30:00
23	94	47	29	78	10.116589665412903	56.22579478256016	2014-08-02 14:35:00
22	95	50	25	75	10.116589665412903	56.22579478256016	2014-08-02 14:40:00
24	98	55	20	77	10.116589665412903	56.22579478256016	2014-08-02 14:45:00
28	103	57	25	72	10.116589665412903	56.22579478256016	2014-08-02 14:50:00
31	107	61	29	68	10.116589665412903	56.22579478256016	2014-08-02 14:55:00
30	105	61	34	73	10.116589665412903	56.22579478256016	2014-08-02 15:00:00
34	109	65	38	72	10.116589665412903	56.22579478256016	2014-08-02 15:05:00
33	107	64	42	74	10.116589665412903	56.22579478256016	2014-08-02 15:10:00
28	105	66	42	71	10.116589665412903	56.22579478256016	2014-08-02 15:15:00
27	102	65	47	76	10.116589665412903	56.22579478256016	2014-08-02 15:20:00
24	99	67	46	77	10.116589665412903	56.22579478256016	2014-08-02 15:25:00
28	101	72	48	76	10.116589665412903	56.22579478256016	2014-08-02 15:30:00
23	96	67	49	72	10.116589665412903	56.22579478256016	2014-08-02 15:35:00
28	97	66	49	72	10.116589665412903	56.22579478256016	2014-08-02 15:40:00
33	97	64	44	71	10.116589665412903	56.22579478256016	2014-08-02 15:45:00
36	98	65	42	66	10.116589665412903	56.22579478256016	2014-08-02 15:50:00
34	103	63	37	65	10.116589665412903	56.22579478256016	2014-08-02 15:55:00
29	107	67	34	64	10.116589665412903	56.22579478256016	2014-08-02 16:00:00
33	105	72	33	63	10.116589665412903	56.22579478256016	2014-08-02 16:05:00
30	106	76	33	66	10.116589665412903	56.22579478256016	2014-08-02 16:10:00
26	105	71	34	69	10.116589665412903	56.22579478256016	2014-08-02 16:15:00
26	101	76	39	64	10.116589665412903	56.22579478256016	2014-08-02 16:20:00
26	97	72	44	69	10.116589665412903	56.22579478256016	2014-08-02 16:25:00
25	92	77	47	64	10.116589665412903	56.22579478256016	2014-08-02 16:30:00
30	90	75	42	62	10.116589665412903	56.22579478256016	2014-08-02 16:35:00
31	90	80	43	60	10.116589665412903	56.22579478256016	2014-08-02 16:40:00
30	95	79	38	59	10.116589665412903	56.22579478256016	2014-08-02 16:45:00
31	98	84	41	61	10.116589665412903	56.22579478256016	2014-08-02 16:50:00
27	102	89	37	57	10.116589665412903	56.22579478256016	2014-08-02 16:55:00
26	107	92	33	54	10.116589665412903	56.22579478256016	2014-08-02 17:00:00
31	112	97	30	49	10.116589665412903	56.22579478256016	2014-08-02 17:05:00
35	107	100	31	46	10.116589665412903	56.22579478256016	2014-08-02 17:10:00
34	110	102	32	45	10.116589665412903	56.22579478256016	2014-08-02 17:15:00
34	109	107	28	42	10.116589665412903	56.22579478256016	2014-08-02 17:20:00
29	113	111	26	41	10.116589665412903	56.22579478256016	2014-08-02 17:25:00
27	112	109	28	41	10.116589665412903	56.22579478256016	2014-08-02 17:30:00
26	114	106	30	46	10.116589665412903	56.22579478256016	2014-08-02 17:35:00
24	116	101	34	48	10.116589665412903	56.22579478256016	2014-08-02 17:40:00
21	121	99	34	53	10.116589665412903	56.22579478256016	2014-08-02 17:45:00
24	121	102	37	56	10.116589665412903	56.22579478256016	2014-08-02 17:50:00
26	121	104	42	59	10.116589665412903	56.22579478256016	2014-08-02 17:55:00
23	118	102	46	57	10.116589665412903	56.22579478256016	2014-08-02 18:00:00
19	114	98	42	53	10.116589665412903	56.22579478256016	2014-08-02 18:05:00
28	119	95	47	56	10.116589665412903	56.22579478256016	2014-08-02 18:10:00
26	120	96	49	60	10.116589665412903	56.22579478256016	2014-08-02 18:15:00
25	123	91	52	59	10.116589665412903	56.22579478256016	2014-08-02 18:20:00
27	118	91	51	55	10.116589665412903	56.22579478256016	2014-08-02 18:25:00
30	122	95	56	59	10.116589665412903	56.22579478256016	2014-08-02 18:30:00
29	124	100	52	55	10.116589665412903	56.22579478256016	2014-08-02 18:35:00
32	120	99	56	57	10.116589665412903	56.22579478256016	2014-08-02 18:40:00
28	124	100	57	52	10.116589665412903	56.22579478256016	2014-08-02 18:45:00
23	120	97	60	55	10.116589665412903	56.22579478256016	2014-08-02 18:50:00
27	124	96	61	58	10.116589665412903	56.22579478256016	2014-08-02 18:55:00
28	123	99	60	61	10.116589665412903	56.22579478256016	2014-08-02 19:00:00
25	125	99	59	56	10.116589665412903	56.22579478256016	2014-08-02 19:05:00
30	129	97	56	60	10.116589665412903	56.22579478256016	2014-08-02 19:10:00
35	124	101	52	57	10.116589665412903	56.22579478256016	2014-08-02 19:15:00
30	124	106	57	62	10.116589665412903	56.22579478256016	2014-08-02 19:20:00
28	120	106	55	67	10.116589665412903	56.22579478256016	2014-08-02 19:25:00
23	121	103	60	69	10.116589665412903	56.22579478256016	2014-08-02 19:30:00
24	123	108	58	71	10.116589665412903	56.22579478256016	2014-08-02 19:35:00
20	121	113	60	68	10.116589665412903	56.22579478256016	2014-08-02 19:40:00
16	120	118	62	63	10.116589665412903	56.22579478256016	2014-08-02 19:45:00
17	123	122	61	58	10.116589665412903	56.22579478256016	2014-08-02 19:50:00
20	123	127	66	62	10.116589665412903	56.22579478256016	2014-08-02 19:55:00
17	120	126	71	58	10.116589665412903	56.22579478256016	2014-08-02 20:00:00
24	115	126	74	53	10.116589665412903	56.22579478256016	2014-08-02 20:05:00
23	117	128	70	54	10.116589665412903	56.22579478256016	2014-08-02 20:10:00
21	117	126	68	49	10.116589665412903	56.22579478256016	2014-08-02 20:15:00
21	114	122	69	47	10.116589665412903	56.22579478256016	2014-08-02 20:20:00
20	117	119	74	45	10.116589665412903	56.22579478256016	2014-08-02 20:25:00
24	114	115	69	41	10.116589665412903	56.22579478256016	2014-08-02 20:30:00
29	114	120	64	45	10.116589665412903	56.22579478256016	2014-08-02 20:35:00
32	109	122	62	43	10.116589665412903	56.22579478256016	2014-08-02 20:40:00
36	114	123	63	43	10.116589665412903	56.22579478256016	2014-08-02 20:45:00
35	113	128	66	40	10.116589665412903	56.22579478256016	2014-08-02 20:50:00
38	111	133	68	39	10.116589665412903	56.22579478256016	2014-08-02 20:55:00
40	112	138	66	34	10.116589665412903	56.22579478256016	2014-08-02 21:00:00
38	107	142	66	36	10.116589665412903	56.22579478256016	2014-08-02 21:05:00
33	106	147	65	33	10.116589665412903	56.22579478256016	2014-08-02 21:10:00
38	103	146	62	32	10.116589665412903	56.22579478256016	2014-08-02 21:15:00
40	100	151	67	37	10.116589665412903	56.22579478256016	2014-08-02 21:20:00
44	105	155	66	34	10.116589665412903	56.22579478256016	2014-08-02 21:25:00
46	106	153	63	32	10.116589665412903	56.22579478256016	2014-08-02 21:30:00
44	104	156	65	33	10.116589665412903	56.22579478256016	2014-08-02 21:35:00
49	100	159	65	35	10.116589665412903	56.22579478256016	2014-08-02 21:40:00
53	101	164	61	30	10.116589665412903	56.22579478256016	2014-08-02 21:45:00
50	96	169	66	34	10.116589665412903	56.22579478256016	2014-08-02 21:50:00
45	97	168	66	38	10.116589665412903	56.22579478256016	2014-08-02 21:55:00
48	102	169	68	40	10.116589665412903	56.22579478256016	2014-08-02 22:00:00
43	100	173	69	45	10.116589665412903	56.22579478256016	2014-08-02 22:05:00
38	105	172	64	43	10.116589665412903	56.22579478256016	2014-08-02 22:10:00
34	100	170	68	47	10.116589665412903	56.22579478256016	2014-08-02 22:15:00
30	95	167	63	48	10.116589665412903	56.22579478256016	2014-08-02 22:20:00
30	94	163	58	50	10.116589665412903	56.22579478256016	2014-08-02 22:25:00
25	95	161	58	51	10.116589665412903	56.22579478256016	2014-08-02 22:30:00
29	90	163	62	47	10.116589665412903	56.22579478256016	2014-08-02 22:35:00
28	87	161	60	47	10.116589665412903	56.22579478256016	2014-08-02 22:40:00
29	86	162	58	52	10.116589665412903	56.22579478256016	2014-08-02 22:45:00
25	87	164	55	53	10.116589665412903	56.22579478256016	2014-08-02 22:50:00
21	89	168	57	50	10.116589665412903	56.22579478256016	2014-08-02 22:55:00
25	94	168	58	51	10.116589665412903	56.22579478256016	2014-08-02 23:00:00
23	89	166	56	55	10.116589665412903	56.22579478256016	2014-08-02 23:05:00
18	91	161	59	56	10.116589665412903	56.22579478256016	2014-08-02 23:10:00
21	95	161	58	55	10.116589665412903	56.22579478256016	2014-08-02 23:15:00
16	91	164	58	58	10.116589665412903	56.22579478256016	2014-08-02 23:20:00
18	94	166	61	55	10.116589665412903	56.22579478256016	2014-08-02 23:25:00
22	93	170	63	50	10.116589665412903	56.22579478256016	2014-08-02 23:30:00
18	90	174	60	52	10.116589665412903	56.22579478256016	2014-08-02 23:35:00
24	93	176	55	57	10.116589665412903	56.22579478256016	2014-08-02 23:40:00
26	89	181	51	53	10.116589665412903	56.22579478256016	2014-08-02 23:45:00
23	91	180	49	56	10.116589665412903	56.22579478256016	2014-08-02 23:50:00
27	89	176	54	53	10.116589665412903	56.22579478256016	2014-08-02 23:55:00
24	90	174	49	56	10.116589665412903	56.22579478256016	2014-08-03 00:00:00
21	86	169	46	59	10.116589665412903	56.22579478256016	2014-08-03 00:05:00
18	86	174	49	62	10.116589665412903	56.22579478256016	2014-08-03 00:10:00
28	86	171	51	61	10.116589665412903	56.22579478256016	2014-08-03 00:15:00
29	86	173	46	62	10.116589665412903	56.22579478256016	2014-08-03 00:20:00
24	90	171	50	62	10.116589665412903	56.22579478256016	2014-08-03 00:25:00
27	85	174	47	59	10.116589665412903	56.22579478256016	2014-08-03 00:30:00
22	90	179	45	56	10.116589665412903	56.22579478256016	2014-08-03 00:35:00
20	93	183	40	57	10.116589665412903	56.22579478256016	2014-08-03 00:40:00
21	98	184	35	58	10.116589665412903	56.22579478256016	2014-08-03 00:45:00
23	94	183	32	54	10.116589665412903	56.22579478256016	2014-08-03 00:50:00
26	97	184	32	52	10.116589665412903	56.22579478256016	2014-08-03 00:55:00
26	101	180	31	55	10.116589665412903	56.22579478256016	2014-08-03 01:00:00
29	106	184	27	56	10.116589665412903	56.22579478256016	2014-08-03 01:05:00
27	107	184	29	61	10.116589665412903	56.22579478256016	2014-08-03 01:10:00
29	104	184	33	58	10.116589665412903	56.22579478256016	2014-08-03 01:15:00
30	107	187	29	59	10.116589665412903	56.22579478256016	2014-08-03 01:20:00
25	112	192	29	58	10.116589665412903	56.22579478256016	2014-08-03 01:25:00
26	108	189	29	55	10.116589665412903	56.22579478256016	2014-08-03 01:30:00
24	105	185	30	59	10.116589665412903	56.22579478256016	2014-08-03 01:35:00
20	105	182	31	58	10.116589665412903	56.22579478256016	2014-08-03 01:40:00
25	101	186	26	58	10.116589665412903	56.22579478256016	2014-08-03 01:45:00
28	101	185	22	54	10.116589665412903	56.22579478256016	2014-08-03 01:50:00
23	105	188	25	51	10.116589665412903	56.22579478256016	2014-08-03 01:55:00
19	108	186	28	54	10.116589665412903	56.22579478256016	2014-08-03 02:00:00
26	107	184	25	53	10.116589665412903	56.22579478256016	2014-08-03 02:05:00
29	108	183	27	52	10.116589665412903	56.22579478256016	2014-08-03 02:10:00
25	111	185	26	56	10.116589665412903	56.22579478256016	2014-08-03 02:15:00
23	107	181	30	52	10.116589665412903	56.22579478256016	2014-08-03 02:20:00
18	105	184	32	57	10.116589665412903	56.22579478256016	2014-08-03 02:25:00
20	101	180	28	55	10.116589665412903	56.22579478256016	2014-08-03 02:30:00
23	106	183	30	53	10.116589665412903	56.22579478256016	2014-08-03 02:35:00
22	106	183	29	53	10.116589665412903	56.22579478256016	2014-08-03 02:40:00
21	104	188	25	49	10.116589665412903	56.22579478256016	2014-08-03 02:45:00
20	109	186	27	46	10.116589665412903	56.22579478256016	2014-08-03 02:50:00
19	113	185	29	48	10.116589665412903	56.22579478256016	2014-08-03 02:55:00
25	111	187	33	51	10.116589665412903	56.22579478256016	2014-08-03 03:00:00
30	116	182	35	49	10.116589665412903	56.22579478256016	2014-08-03 03:05:00
32	120	179	37	46	10.116589665412903	56.22579478256016	2014-08-03 03:10:00
27	119	184	35	46	10.116589665412903	56.22579478256016	2014-08-03 03:15:00
28	123	184	37	44	10.116589665412903	56.22579478256016	2014-08-03 03:20:00
28	126	186	42	49	10.116589665412903	56.22579478256016	2014-08-03 03:25:00
23	127	187	37	49	10.116589665412903	56.22579478256016	2014-08-03 03:30:00
18	127	187	33	50	10.116589665412903	56.22579478256016	2014-08-03 03:35:00
28	125	185	34	49	10.116589665412903	56.22579478256016	2014-08-03 03:40:00
27	130	187	34	50	10.116589665412903	56.22579478256016	2014-08-03 03:45:00
23	127	187	29	50	10.116589665412903	56.22579478256016	2014-08-03 03:50:00
22	125	183	31	52	10.116589665412903	56.22579478256016	2014-08-03 03:55:00
27	130	181	34	47	10.116589665412903	56.22579478256016	2014-08-03 04:00:00
22	134	185	37	45	10.116589665412903	56.22579478256016	2014-08-03 04:05:00
19	129	190	38	49	10.116589665412903	56.22579478256016	2014-08-03 04:10:00
26	128	191	34	45	10.116589665412903	56.22579478256016	2014-08-03 04:15:00
31	132	196	32	42	10.116589665412903	56.22579478256016	2014-08-03 04:20:00
33	128	195	35	39	10.116589665412903	56.22579478256016	2014-08-03 04:25:00
29	128	197	38	41	10.116589665412903	56.22579478256016	2014-08-03 04:30:00
28	130	197	38	39	10.116589665412903	56.22579478256016	2014-08-03 04:35:00
29	130	201	41	34	10.116589665412903	56.22579478256016	2014-08-03 04:40:00
30	132	202	38	32	10.116589665412903	56.22579478256016	2014-08-03 04:45:00
29	133	204	41	35	10.116589665412903	56.22579478256016	2014-08-03 04:50:00
27	137	202	41	31	10.116589665412903	56.22579478256016	2014-08-03 04:55:00
23	135	207	44	31	10.116589665412903	56.22579478256016	2014-08-03 05:00:00
19	140	206	43	34	10.116589665412903	56.22579478256016	2014-08-03 05:05:00
20	141	206	46	39	10.116589665412903	56.22579478256016	2014-08-03 05:10:00
23	142	210	50	34	10.116589665412903	56.22579478256016	2014-08-03 05:15:00
22	143	207	51	32	10.116589665412903	56.22579478256016	2014-08-03 05:20:00
23	145	204	54	36	10.116589665412903	56.22579478256016	2014-08-03 05:25:00
27	142	207	59	41	10.116589665412903	56.22579478256016	2014-08-03 05:30:00
25	144	203	64	45	10.116589665412903	56.22579478256016	2014-08-03 05:35:00
27	147	205	66	44	10.116589665412903	56.22579478256016	2014-08-03 05:40:00
32	144	209	69	46	10.116589665412903	56.22579478256016	2014-08-03 05:45:00
31	148	211	70	49	10.116589665412903	56.22579478256016	2014-08-03 05:50:00
27	149	207	74	54	10.116589665412903	56.22579478256016	2014-08-03 05:55:00
22	153	208	70	49	10.116589665412903	56.22579478256016	2014-08-03 06:00:00
24	149	203	67	44	10.116589665412903	56.22579478256016	2014-08-03 06:05:00
23	144	201	70	48	10.116589665412903	56.22579478256016	2014-08-03 06:10:00
28	142	200	70	45	10.116589665412903	56.22579478256016	2014-08-03 06:15:00
25	142	198	65	48	10.116589665412903	56.22579478256016	2014-08-03 06:20:00
22	146	197	65	52	10.116589665412903	56.22579478256016	2014-08-03 06:25:00
22	143	201	69	55	10.116589665412903	56.22579478256016	2014-08-03 06:30:00
26	142	199	74	52	10.116589665412903	56.22579478256016	2014-08-03 06:35:00
27	140	203	71	51	10.116589665412903	56.22579478256016	2014-08-03 06:40:00
22	143	199	68	51	10.116589665412903	56.22579478256016	2014-08-03 06:45:00
18	146	198	66	52	10.116589665412903	56.22579478256016	2014-08-03 06:50:00
27	142	201	66	52	10.116589665412903	56.22579478256016	2014-08-03 06:55:00
32	139	199	69	54	10.116589665412903	56.22579478256016	2014-08-03 07:00:00
36	143	200	70	52	10.116589665412903	56.22579478256016	2014-08-03 07:05:00
41	138	205	67	52	10.116589665412903	56.22579478256016	2014-08-03 07:10:00
46	141	209	67	52	10.116589665412903	56.22579478256016	2014-08-03 07:15:00
42	136	206	66	53	10.116589665412903	56.22579478256016	2014-08-03 07:20:00
46	135	204	71	54	10.116589665412903	56.22579478256016	2014-08-03 07:25:00
46	138	199	71	57	10.116589665412903	56.22579478256016	2014-08-03 07:30:00
49	143	202	72	55	10.116589665412903	56.22579478256016	2014-08-03 07:35:00
49	146	206	67	50	10.116589665412903	56.22579478256016	2014-08-03 07:40:00
48	145	202	71	52	10.116589665412903	56.22579478256016	2014-08-03 07:45:00
51	141	201	74	51	10.116589665412903	56.22579478256016	2014-08-03 07:50:00
53	137	206	76	50	10.116589665412903	56.22579478256016	2014-08-03 07:55:00
57	138	201	81	53	10.116589665412903	56.22579478256016	2014-08-03 08:00:00
60	138	197	76	48	10.116589665412903	56.22579478256016	2014-08-03 08:05:00
59	138	192	74	49	10.116589665412903	56.22579478256016	2014-08-03 08:10:00
57	136	190	74	46	10.116589665412903	56.22579478256016	2014-08-03 08:15:00
55	133	186	79	50	10.116589665412903	56.22579478256016	2014-08-03 08:20:00
59	129	183	84	46	10.116589665412903	56.22579478256016	2014-08-03 08:25:00
59	133	181	81	41	10.116589665412903	56.22579478256016	2014-08-03 08:30:00
64	136	186	83	40	10.116589665412903	56.22579478256016	2014-08-03 08:35:00
59	131	185	87	36	10.116589665412903	56.22579478256016	2014-08-03 08:40:00
58	135	189	85	37	10.116589665412903	56.22579478256016	2014-08-03 08:45:00
61	136	191	87	41	10.116589665412903	56.22579478256016	2014-08-03 08:50:00
57	134	190	86	44	10.116589665412903	56.22579478256016	2014-08-03 08:55:00
56	137	187	82	40	10.116589665412903	56.22579478256016	2014-08-03 09:00:00
61	139	188	77	44	10.116589665412903	56.22579478256016	2014-08-03 09:05:00
60	144	189	73	47	10.116589665412903	56.22579478256016	2014-08-03 09:10:00
60	143	193	76	50	10.116589665412903	56.22579478256016	2014-08-03 09:15:00
59	138	197	76	55	10.116589665412903	56.22579478256016	2014-08-03 09:20:00
61	135	196	81	58	10.116589665412903	56.22579478256016	2014-08-03 09:25:00
63	130	192	82	55	10.116589665412903	56.22579478256016	2014-08-03 09:30:00
65	132	189	77	56	10.116589665412903	56.22579478256016	2014-08-03 09:35:00
63	132	193	78	59	10.116589665412903	56.22579478256016	2014-08-03 09:40:00
68	134	189	79	63	10.116589665412903	56.22579478256016	2014-08-03 09:45:00
63	133	184	84	63	10.116589665412903	56.22579478256016	2014-08-03 09:50:00
66	135	180	86	65	10.116589665412903	56.22579478256016	2014-08-03 09:55:00
70	134	179	84	62	10.116589665412903	56.22579478256016	2014-08-03 10:00:00
70	129	176	88	63	10.116589665412903	56.22579478256016	2014-08-03 10:05:00
75	129	173	83	66	10.116589665412903	56.22579478256016	2014-08-03 10:10:00
73	134	177	84	63	10.116589665412903	56.22579478256016	2014-08-03 10:15:00
73	130	177	84	62	10.116589665412903	56.22579478256016	2014-08-03 10:20:00
77	132	179	81	62	10.116589665412903	56.22579478256016	2014-08-03 10:25:00
80	137	174	83	59	10.116589665412903	56.22579478256016	2014-08-03 10:30:00
80	142	177	87	62	10.116589665412903	56.22579478256016	2014-08-03 10:35:00
79	144	176	86	66	10.116589665412903	56.22579478256016	2014-08-03 10:40:00
78	142	171	91	68	10.116589665412903	56.22579478256016	2014-08-03 10:45:00
78	139	170	86	66	10.116589665412903	56.22579478256016	2014-08-03 10:50:00
74	136	167	85	66	10.116589665412903	56.22579478256016	2014-08-03 10:55:00
70	135	172	88	68	10.116589665412903	56.22579478256016	2014-08-03 11:00:00
72	134	169	93	71	10.116589665412903	56.22579478256016	2014-08-03 11:05:00
68	134	174	94	71	10.116589665412903	56.22579478256016	2014-08-03 11:10:00
73	131	178	97	66	10.116589665412903	56.22579478256016	2014-08-03 11:15:00
74	135	183	93	70	10.116589665412903	56.22579478256016	2014-08-03 11:20:00
76	136	186	97	74	10.116589665412903	56.22579478256016	2014-08-03 11:25:00
75	140	185	93	76	10.116589665412903	56.22579478256016	2014-08-03 11:30:00
75	144	189	95	81	10.116589665412903	56.22579478256016	2014-08-03 11:35:00
77	142	187	100	80	10.116589665412903	56.22579478256016	2014-08-03 11:40:00
75	144	187	101	78	10.116589665412903	56.22579478256016	2014-08-03 11:45:00
80	143	188	103	74	10.116589665412903	56.22579478256016	2014-08-03 11:50:00
78	139	184	103	78	10.116589665412903	56.22579478256016	2014-08-03 11:55:00
75	142	186	107	79	10.116589665412903	56.22579478256016	2014-08-03 12:00:00
70	137	182	106	83	10.116589665412903	56.22579478256016	2014-08-03 12:05:00
73	138	181	110	87	10.116589665412903	56.22579478256016	2014-08-03 12:10:00
73	138	186	111	87	10.116589665412903	56.22579478256016	2014-08-03 12:15:00
68	143	185	109	92	10.116589665412903	56.22579478256016	2014-08-03 12:20:00
64	138	180	113	96	10.116589665412903	56.22579478256016	2014-08-03 12:25:00
68	137	177	116	91	10.116589665412903	56.22579478256016	2014-08-03 12:30:00
69	140	178	114	94	10.116589665412903	56.22579478256016	2014-08-03 12:35:00
68	140	173	111	91	10.116589665412903	56.22579478256016	2014-08-03 12:40:00
73	138	177	107	87	10.116589665412903	56.22579478256016	2014-08-03 12:45:00
68	140	175	106	84	10.116589665412903	56.22579478256016	2014-08-03 12:50:00
66	140	175	108	80	10.116589665412903	56.22579478256016	2014-08-03 12:55:00
66	140	180	111	78	10.116589665412903	56.22579478256016	2014-08-03 13:00:00
69	138	181	113	79	10.116589665412903	56.22579478256016	2014-08-03 13:05:00
72	136	186	115	78	10.116589665412903	56.22579478256016	2014-08-03 13:10:00
68	141	182	112	73	10.116589665412903	56.22579478256016	2014-08-03 13:15:00
63	146	177	112	75	10.116589665412903	56.22579478256016	2014-08-03 13:20:00
61	143	172	115	78	10.116589665412903	56.22579478256016	2014-08-03 13:25:00
61	140	169	117	77	10.116589665412903	56.22579478256016	2014-08-03 13:30:00
64	141	170	121	78	10.116589665412903	56.22579478256016	2014-08-03 13:35:00
65	142	175	120	80	10.116589665412903	56.22579478256016	2014-08-03 13:40:00
66	144	173	117	75	10.116589665412903	56.22579478256016	2014-08-03 13:45:00
66	145	171	113	79	10.116589665412903	56.22579478256016	2014-08-03 13:50:00
62	146	169	108	83	10.116589665412903	56.22579478256016	2014-08-03 13:55:00
60	147	164	108	80	10.116589665412903	56.22579478256016	2014-08-03 14:00:00
63	149	163	103	85	10.116589665412903	56.22579478256016	2014-08-03 14:05:00
60	148	158	106	85	10.116589665412903	56.22579478256016	2014-08-03 14:10:00
62	143	159	110	80	10.116589665412903	56.22579478256016	2014-08-03 14:15:00
67	141	162	111	84	10.116589665412903	56.22579478256016	2014-08-03 14:20:00
70	138	157	107	88	10.116589665412903	56.22579478256016	2014-08-03 14:25:00
73	143	156	109	85	10.116589665412903	56.22579478256016	2014-08-03 14:30:00
78	143	156	109	89	10.116589665412903	56.22579478256016	2014-08-03 14:35:00
79	146	155	108	93	10.116589665412903	56.22579478256016	2014-08-03 14:40:00
74	143	151	109	88	10.116589665412903	56.22579478256016	2014-08-03 14:45:00
76	146	146	111	85	10.116589665412903	56.22579478256016	2014-08-03 14:50:00
73	147	150	110	81	10.116589665412903	56.22579478256016	2014-08-03 14:55:00
71	149	148	110	80	10.116589665412903	56.22579478256016	2014-08-03 15:00:00
67	147	153	107	75	10.116589665412903	56.22579478256016	2014-08-03 15:05:00
64	149	148	105	76	10.116589665412903	56.22579478256016	2014-08-03 15:10:00
68	146	145	102	74	10.116589665412903	56.22579478256016	2014-08-03 15:15:00
67	141	146	98	70	10.116589665412903	56.22579478256016	2014-08-03 15:20:00
67	136	145	99	66	10.116589665412903	56.22579478256016	2014-08-03 15:25:00
64	138	149	100	64	10.116589665412903	56.22579478256016	2014-08-03 15:30:00
63	141	152	100	60	10.116589665412903	56.22579478256016	2014-08-03 15:35:00
59	144	149	104	63	10.116589665412903	56.22579478256016	2014-08-03 15:40:00
56	139	146	109	66	10.116589665412903	56.22579478256016	2014-08-03 15:45:00
56	141	150	109	69	10.116589665412903	56.22579478256016	2014-08-03 15:50:00
54	136	155	114	73	10.116589665412903	56.22579478256016	2014-08-03 15:55:00
50	137	155	109	73	10.116589665412903	56.22579478256016	2014-08-03 16:00:00
48	136	158	113	70	10.116589665412903	56.22579478256016	2014-08-03 16:05:00
44	131	158	111	66	10.116589665412903	56.22579478256016	2014-08-03 16:10:00
41	134	153	111	71	10.116589665412903	56.22579478256016	2014-08-03 16:15:00
39	131	152	116	70	10.116589665412903	56.22579478256016	2014-08-03 16:20:00
37	129	147	120	68	10.116589665412903	56.22579478256016	2014-08-03 16:25:00
40	129	147	115	69	10.116589665412903	56.22579478256016	2014-08-03 16:30:00
38	126	143	116	68	10.116589665412903	56.22579478256016	2014-08-03 16:35:00
33	128	138	117	72	10.116589665412903	56.22579478256016	2014-08-03 16:40:00
28	128	136	115	75	10.116589665412903	56.22579478256016	2014-08-03 16:45:00
33	132	135	120	80	10.116589665412903	56.22579478256016	2014-08-03 16:50:00
32	133	135	123	83	10.116589665412903	56.22579478256016	2014-08-03 16:55:00
36	134	131	125	78	10.116589665412903	56.22579478256016	2014-08-03 17:00:00
34	132	131	121	80	10.116589665412903	56.22579478256016	2014-08-03 17:05:00
30	130	134	124	82	10.116589665412903	56.22579478256016	2014-08-03 17:10:00
35	127	138	124	85	10.116589665412903	56.22579478256016	2014-08-03 17:15:00
33	131	137	126	80	10.116589665412903	56.22579478256016	2014-08-03 17:20:00
33	131	137	130	80	10.116589665412903	56.22579478256016	2014-08-03 17:25:00
34	130	134	132	85	10.116589665412903	56.22579478256016	2014-08-03 17:30:00
33	129	134	133	89	10.116589665412903	56.22579478256016	2014-08-03 17:35:00
33	134	135	131	89	10.116589665412903	56.22579478256016	2014-08-03 17:40:00
36	133	133	132	85	10.116589665412903	56.22579478256016	2014-08-03 17:45:00
40	135	133	133	84	10.116589665412903	56.22579478256016	2014-08-03 17:50:00
36	131	129	134	86	10.116589665412903	56.22579478256016	2014-08-03 17:55:00
39	130	125	139	86	10.116589665412903	56.22579478256016	2014-08-03 18:00:00
38	132	129	142	83	10.116589665412903	56.22579478256016	2014-08-03 18:05:00
42	128	127	145	86	10.116589665412903	56.22579478256016	2014-08-03 18:10:00
39	133	128	144	89	10.116589665412903	56.22579478256016	2014-08-03 18:15:00
41	137	133	140	92	10.116589665412903	56.22579478256016	2014-08-03 18:20:00
37	133	133	143	91	10.116589665412903	56.22579478256016	2014-08-03 18:25:00
34	131	137	146	96	10.116589665412903	56.22579478256016	2014-08-03 18:30:00
33	126	141	147	101	10.116589665412903	56.22579478256016	2014-08-03 18:35:00
28	128	140	142	99	10.116589665412903	56.22579478256016	2014-08-03 18:40:00
31	130	137	138	94	10.116589665412903	56.22579478256016	2014-08-03 18:45:00
33	129	139	141	97	10.116589665412903	56.22579478256016	2014-08-03 18:50:00
36	127	136	145	98	10.116589665412903	56.22579478256016	2014-08-03 18:55:00
39	124	141	146	93	10.116589665412903	56.22579478256016	2014-08-03 19:00:00
39	124	146	145	97	10.116589665412903	56.22579478256016	2014-08-03 19:05:00
40	121	145	145	97	10.116589665412903	56.22579478256016	2014-08-03 19:10:00
43	124	149	142	98	10.116589665412903	56.22579478256016	2014-08-03 19:15:00
43	120	154	147	94	10.116589665412903	56.22579478256016	2014-08-03 19:20:00
45	118	153	150	89	10.116589665412903	56.22579478256016	2014-08-03 19:25:00
45	116	149	149	90	10.116589665412903	56.22579478256016	2014-08-03 19:30:00
45	116	153	149	85	10.116589665412903	56.22579478256016	2014-08-03 19:35:00
40	112	156	151	87	10.116589665412903	56.22579478256016	2014-08-03 19:40:00
44	114	153	147	86	10.116589665412903	56.22579478256016	2014-08-03 19:45:00
43	113	154	151	84	10.116589665412903	56.22579478256016	2014-08-03 19:50:00
39	108	155	153	82	10.116589665412903	56.22579478256016	2014-08-03 19:55:00
40	111	159	153	78	10.116589665412903	56.22579478256016	2014-08-03 20:00:00
43	110	163	153	79	10.116589665412903	56.22579478256016	2014-08-03 20:05:00
44	105	167	150	74	10.116589665412903	56.22579478256016	2014-08-03 20:10:00
47	108	172	153	78	10.116589665412903	56.22579478256016	2014-08-03 20:15:00
50	109	173	157	73	10.116589665412903	56.22579478256016	2014-08-03 20:20:00
45	106	168	154	75	10.116589665412903	56.22579478256016	2014-08-03 20:25:00
43	108	169	149	75	10.116589665412903	56.22579478256016	2014-08-03 20:30:00
46	108	169	149	78	10.116589665412903	56.22579478256016	2014-08-03 20:35:00
49	112	174	146	78	10.116589665412903	56.22579478256016	2014-08-03 20:40:00
47	117	171	148	74	10.116589665412903	56.22579478256016	2014-08-03 20:45:00
47	122	167	153	75	10.116589665412903	56.22579478256016	2014-08-03 20:50:00
45	122	163	148	80	10.116589665412903	56.22579478256016	2014-08-03 20:55:00
49	124	164	152	83	10.116589665412903	56.22579478256016	2014-08-03 21:00:00
47	127	168	155	86	10.116589665412903	56.22579478256016	2014-08-03 21:05:00
43	126	170	157	83	10.116589665412903	56.22579478256016	2014-08-03 21:10:00
48	126	170	158	88	10.116589665412903	56.22579478256016	2014-08-03 21:15:00
44	131	175	163	90	10.116589665412903	56.22579478256016	2014-08-03 21:20:00
41	136	174	167	85	10.116589665412903	56.22579478256016	2014-08-03 21:25:00
36	134	170	163	82	10.116589665412903	56.22579478256016	2014-08-03 21:30:00
40	132	173	168	77	10.116589665412903	56.22579478256016	2014-08-03 21:35:00
43	132	171	173	82	10.116589665412903	56.22579478256016	2014-08-03 21:40:00
38	134	169	172	77	10.116589665412903	56.22579478256016	2014-08-03 21:45:00
35	130	168	173	82	10.116589665412903	56.22579478256016	2014-08-03 21:50:00
38	135	173	177	77	10.116589665412903	56.22579478256016	2014-08-03 21:55:00
40	133	170	180	77	10.116589665412903	56.22579478256016	2014-08-03 22:00:00
39	136	172	183	74	10.116589665412903	56.22579478256016	2014-08-03 22:05:00
34	136	170	183	72	10.116589665412903	56.22579478256016	2014-08-03 22:10:00
37	136	172	187	70	10.116589665412903	56.22579478256016	2014-08-03 22:15:00
32	134	174	183	71	10.116589665412903	56.22579478256016	2014-08-03 22:20:00
32	134	173	178	67	10.116589665412903	56.22579478256016	2014-08-03 22:25:00
29	139	171	181	71	10.116589665412903	56.22579478256016	2014-08-03 22:30:00
28	139	170	182	75	10.116589665412903	56.22579478256016	2014-08-03 22:35:00
24	142	166	184	77	10.116589665412903	56.22579478256016	2014-08-03 22:40:00
27	139	161	188	77	10.116589665412903	56.22579478256016	2014-08-03 22:45:00
26	140	156	188	82	10.116589665412903	56.22579478256016	2014-08-03 22:50:00
27	138	160	191	81	10.116589665412903	56.22579478256016	2014-08-03 22:55:00
25	142	157	194	86	10.116589665412903	56.22579478256016	2014-08-03 23:00:00
22	144	158	198	89	10.116589665412903	56.22579478256016	2014-08-03 23:05:00
23	146	159	198	86	10.116589665412903	56.22579478256016	2014-08-03 23:10:00
22	146	156	194	82	10.116589665412903	56.22579478256016	2014-08-03 23:15:00
23	143	154	192	83	10.116589665412903	56.22579478256016	2014-08-03 23:20:00
21	147	155	188	78	10.116589665412903	56.22579478256016	2014-08-03 23:25:00
25	148	154	187	74	10.116589665412903	56.22579478256016	2014-08-03 23:30:00
29	145	157	184	69	10.116589665412903	56.22579478256016	2014-08-03 23:35:00
31	143	155	189	73	10.116589665412903	56.22579478256016	2014-08-03 23:40:00
29	143	151	184	78	10.116589665412903	56.22579478256016	2014-08-03 23:45:00
25	145	156	184	76	10.116589665412903	56.22579478256016	2014-08-03 23:50:00
22	148	158	186	75	10.116589665412903	56.22579478256016	2014-08-03 23:55:00
26	145	162	183	79	10.116589665412903	56.22579478256016	2014-08-04 00:00:00
31	142	163	186	80	10.116589665412903	56.22579478256016	2014-08-04 00:05:00
36	145	161	190	83	10.116589665412903	56.22579478256016	2014-08-04 00:10:00
32	146	160	193	88	10.116589665412903	56.22579478256016	2014-08-04 00:15:00
27	146	164	193	86	10.116589665412903	56.22579478256016	2014-08-04 00:20:00
31	150	162	191	87	10.116589665412903	56.22579478256016	2014-08-04 00:25:00
30	146	158	189	86	10.116589665412903	56.22579478256016	2014-08-04 00:30:00
26	145	155	189	85	10.116589665412903	56.22579478256016	2014-08-04 00:35:00
23	146	158	186	87	10.116589665412903	56.22579478256016	2014-08-04 00:40:00
21	146	159	187	85	10.116589665412903	56.22579478256016	2014-08-04 00:45:00
26	149	162	188	83	10.116589665412903	56.22579478256016	2014-08-04 00:50:00
24	149	161	187	79	10.116589665412903	56.22579478256016	2014-08-04 00:55:00
26	149	161	183	84	10.116589665412903	56.22579478256016	2014-08-04 01:00:00
24	152	157	178	86	10.116589665412903	56.22579478256016	2014-08-04 01:05:00
21	157	160	176	81	10.116589665412903	56.22579478256016	2014-08-04 01:10:00
26	159	155	179	84	10.116589665412903	56.22579478256016	2014-08-04 01:15:00
21	155	156	175	88	10.116589665412903	56.22579478256016	2014-08-04 01:20:00
18	156	158	177	87	10.116589665412903	56.22579478256016	2014-08-04 01:25:00
20	156	157	176	85	10.116589665412903	56.22579478256016	2014-08-04 01:30:00
18	159	159	173	80	10.116589665412903	56.22579478256016	2014-08-04 01:35:00
21	164	158	169	75	10.116589665412903	56.22579478256016	2014-08-04 01:40:00
24	159	163	165	75	10.116589665412903	56.22579478256016	2014-08-04 01:45:00
27	155	163	164	78	10.116589665412903	56.22579478256016	2014-08-04 01:50:00
27	154	160	162	77	10.116589665412903	56.22579478256016	2014-08-04 01:55:00
28	156	160	158	73	10.116589665412903	56.22579478256016	2014-08-04 02:00:00
30	153	158	160	69	10.116589665412903	56.22579478256016	2014-08-04 02:05:00
25	150	159	160	72	10.116589665412903	56.22579478256016	2014-08-04 02:10:00
24	152	164	165	70	10.116589665412903	56.22579478256016	2014-08-04 02:15:00
26	153	159	167	65	10.116589665412903	56.22579478256016	2014-08-04 02:20:00
31	156	162	171	61	10.116589665412903	56.22579478256016	2014-08-04 02:25:00
35	155	159	175	57	10.116589665412903	56.22579478256016	2014-08-04 02:30:00
33	159	155	172	59	10.116589665412903	56.22579478256016	2014-08-04 02:35:00
29	155	156	170	58	10.116589665412903	56.22579478256016	2014-08-04 02:40:00
30	150	152	165	58	10.116589665412903	56.22579478256016	2014-08-04 02:45:00
33	155	153	162	58	10.116589665412903	56.22579478256016	2014-08-04 02:50:00
28	158	158	159	53	10.116589665412903	56.22579478256016	2014-08-04 02:55:00
23	161	156	164	52	10.116589665412903	56.22579478256016	2014-08-04 03:00:00
24	158	156	167	57	10.116589665412903	56.22579478256016	2014-08-04 03:05:00
29	153	160	162	57	10.116589665412903	56.22579478256016	2014-08-04 03:10:00
27	152	156	164	54	10.116589665412903	56.22579478256016	2014-08-04 03:15:00
27	157	153	165	58	10.116589665412903	56.22579478256016	2014-08-04 03:20:00
23	155	149	168	55	10.116589665412903	56.22579478256016	2014-08-04 03:25:00
26	160	150	164	53	10.116589665412903	56.22579478256016	2014-08-04 03:30:00
27	157	155	161	55	10.116589665412903	56.22579478256016	2014-08-04 03:35:00
22	156	153	161	60	10.116589665412903	56.22579478256016	2014-08-04 03:40:00
20	151	150	162	57	10.116589665412903	56.22579478256016	2014-08-04 03:45:00
23	155	151	167	62	10.116589665412903	56.22579478256016	2014-08-04 03:50:00
23	159	149	166	64	10.116589665412903	56.22579478256016	2014-08-04 03:55:00
22	162	145	168	68	10.116589665412903	56.22579478256016	2014-08-04 04:00:00
23	157	147	168	73	10.116589665412903	56.22579478256016	2014-08-04 04:05:00
20	154	148	173	76	10.116589665412903	56.22579478256016	2014-08-04 04:10:00
18	158	151	171	71	10.116589665412903	56.22579478256016	2014-08-04 04:15:00
24	157	153	174	75	10.116589665412903	56.22579478256016	2014-08-04 04:20:00
26	160	155	176	71	10.116589665412903	56.22579478256016	2014-08-04 04:25:00
25	162	158	179	76	10.116589665412903	56.22579478256016	2014-08-04 04:30:00
24	161	160	177	81	10.116589665412903	56.22579478256016	2014-08-04 04:35:00
25	157	164	178	76	10.116589665412903	56.22579478256016	2014-08-04 04:40:00
24	160	164	179	75	10.116589665412903	56.22579478256016	2014-08-04 04:45:00
28	158	167	183	76	10.116589665412903	56.22579478256016	2014-08-04 04:50:00
26	162	166	181	74	10.116589665412903	56.22579478256016	2014-08-04 04:55:00
24	159	162	178	78	10.116589665412903	56.22579478256016	2014-08-04 05:00:00
22	158	166	173	74	10.116589665412903	56.22579478256016	2014-08-04 05:05:00
25	154	166	177	77	10.116589665412903	56.22579478256016	2014-08-04 05:10:00
25	153	163	180	80	10.116589665412903	56.22579478256016	2014-08-04 05:15:00
26	153	164	179	79	10.116589665412903	56.22579478256016	2014-08-04 05:20:00
27	156	166	184	78	10.116589665412903	56.22579478256016	2014-08-04 05:25:00
30	159	166	181	82	10.116589665412903	56.22579478256016	2014-08-04 05:30:00
35	154	169	181	81	10.116589665412903	56.22579478256016	2014-08-04 05:35:00
37	154	167	177	85	10.116589665412903	56.22579478256016	2014-08-04 05:40:00
39	150	172	180	90	10.116589665412903	56.22579478256016	2014-08-04 05:45:00
38	153	172	184	86	10.116589665412903	56.22579478256016	2014-08-04 05:50:00
41	152	168	184	85	10.116589665412903	56.22579478256016	2014-08-04 05:55:00
42	147	163	186	90	10.116589665412903	56.22579478256016	2014-08-04 06:00:00
45	150	161	184	94	10.116589665412903	56.22579478256016	2014-08-04 06:05:00
47	152	163	180	93	10.116589665412903	56.22579478256016	2014-08-04 06:10:00
43	154	162	184	98	10.116589665412903	56.22579478256016	2014-08-04 06:15:00
40	158	165	187	100	10.116589665412903	56.22579478256016	2014-08-04 06:20:00
36	158	166	192	102	10.116589665412903	56.22579478256016	2014-08-04 06:25:00
36	160	164	194	97	10.116589665412903	56.22579478256016	2014-08-04 06:30:00
33	164	163	197	95	10.116589665412903	56.22579478256016	2014-08-04 06:35:00
29	167	162	194	92	10.116589665412903	56.22579478256016	2014-08-04 06:40:00
24	171	158	198	93	10.116589665412903	56.22579478256016	2014-08-04 06:45:00
29	166	161	202	96	10.116589665412903	56.22579478256016	2014-08-04 06:50:00
26	170	161	199	96	10.116589665412903	56.22579478256016	2014-08-04 06:55:00
30	170	166	194	101	10.116589665412903	56.22579478256016	2014-08-04 07:00:00
27	174	163	189	99	10.116589665412903	56.22579478256016	2014-08-04 07:05:00
32	171	158	194	104	10.116589665412903	56.22579478256016	2014-08-04 07:10:00
30	166	153	194	104	10.116589665412903	56.22579478256016	2014-08-04 07:15:00
32	167	157	196	103	10.116589665412903	56.22579478256016	2014-08-04 07:20:00
33	163	156	199	100	10.116589665412903	56.22579478256016	2014-08-04 07:25:00
37	166	161	203	95	10.116589665412903	56.22579478256016	2014-08-04 07:30:00
36	171	163	205	94	10.116589665412903	56.22579478256016	2014-08-04 07:35:00
31	171	164	210	99	10.116589665412903	56.22579478256016	2014-08-04 07:40:00
34	166	169	208	104	10.116589665412903	56.22579478256016	2014-08-04 07:45:00
31	168	171	213	103	10.116589665412903	56.22579478256016	2014-08-04 07:50:00
30	169	166	211	103	10.116589665412903	56.22579478256016	2014-08-04 07:55:00
33	170	170	207	100	10.116589665412903	56.22579478256016	2014-08-04 08:00:00
38	171	165	203	99	10.116589665412903	56.22579478256016	2014-08-04 08:05:00
39	171	169	201	94	10.116589665412903	56.22579478256016	2014-08-04 08:10:00
37	175	171	202	98	10.116589665412903	56.22579478256016	2014-08-04 08:15:00
40	175	167	197	101	10.116589665412903	56.22579478256016	2014-08-04 08:20:00
39	177	170	195	101	10.116589665412903	56.22579478256016	2014-08-04 08:25:00
35	182	170	200	97	10.116589665412903	56.22579478256016	2014-08-04 08:30:00
33	178	167	199	93	10.116589665412903	56.22579478256016	2014-08-04 08:35:00
34	181	167	194	96	10.116589665412903	56.22579478256016	2014-08-04 08:40:00
38	178	168	189	92	10.116589665412903	56.22579478256016	2014-08-04 08:45:00
35	182	169	189	91	10.116589665412903	56.22579478256016	2014-08-04 08:50:00
36	180	167	192	87	10.116589665412903	56.22579478256016	2014-08-04 08:55:00
37	178	162	189	88	10.116589665412903	56.22579478256016	2014-08-04 09:00:00
40	182	159	191	83	10.116589665412903	56.22579478256016	2014-08-04 09:05:00
38	184	160	188	79	10.116589665412903	56.22579478256016	2014-08-04 09:10:00
33	183	163	193	81	10.116589665412903	56.22579478256016	2014-08-04 09:15:00
30	187	161	190	79	10.116589665412903	56.22579478256016	2014-08-04 09:20:00
31	187	164	190	82	10.116589665412903	56.22579478256016	2014-08-04 09:25:00
28	189	163	195	79	10.116589665412903	56.22579478256016	2014-08-04 09:30:00
29	184	160	196	77	10.116589665412903	56.22579478256016	2014-08-04 09:35:00
33	180	156	197	73	10.116589665412903	56.22579478256016	2014-08-04 09:40:00
35	179	159	197	76	10.116589665412903	56.22579478256016	2014-08-04 09:45:00
32	180	156	196	73	10.116589665412903	56.22579478256016	2014-08-04 09:50:00
33	180	156	195	68	10.116589665412903	56.22579478256016	2014-08-04 09:55:00
35	185	155	190	64	10.116589665412903	56.22579478256016	2014-08-04 10:00:00
31	180	153	191	63	10.116589665412903	56.22579478256016	2014-08-04 10:05:00
26	175	151	193	58	10.116589665412903	56.22579478256016	2014-08-04 10:10:00
31	177	148	195	54	10.116589665412903	56.22579478256016	2014-08-04 10:15:00
34	177	144	199	51	10.116589665412903	56.22579478256016	2014-08-04 10:20:00
32	172	148	204	56	10.116589665412903	56.22579478256016	2014-08-04 10:25:00
30	171	148	206	57	10.116589665412903	56.22579478256016	2014-08-04 10:30:00
35	172	153	205	52	10.116589665412903	56.22579478256016	2014-08-04 10:35:00
30	176	152	206	52	10.116589665412903	56.22579478256016	2014-08-04 10:40:00
34	171	148	208	49	10.116589665412903	56.22579478256016	2014-08-04 10:45:00
39	166	150	206	45	10.116589665412903	56.22579478256016	2014-08-04 10:50:00
34	161	150	201	46	10.116589665412903	56.22579478256016	2014-08-04 10:55:00
32	160	148	203	48	10.116589665412903	56.22579478256016	2014-08-04 11:00:00
30	163	150	198	51	10.116589665412903	56.22579478256016	2014-08-04 11:05:00
26	162	151	193	54	10.116589665412903	56.22579478256016	2014-08-04 11:10:00
21	157	151	196	57	10.116589665412903	56.22579478256016	2014-08-04 11:15:00
26	153	152	196	52	10.116589665412903	56.22579478256016	2014-08-04 11:20:00
31	153	150	198	55	10.116589665412903	56.22579478256016	2014-08-04 11:25:00
29	156	153	202	58	10.116589665412903	56.22579478256016	2014-08-04 11:30:00
27	157	154	206	60	10.116589665412903	56.22579478256016	2014-08-04 11:35:00
25	157	150	204	59	10.116589665412903	56.22579478256016	2014-08-04 11:40:00
24	154	146	204	59	10.116589665412903	56.22579478256016	2014-08-04 11:45:00
21	149	149	204	64	10.116589665412903	56.22579478256016	2014-08-04 11:50:00
20	147	153	208	66	10.116589665412903	56.22579478256016	2014-08-04 11:55:00
20	149	156	207	66	10.116589665412903	56.22579478256016	2014-08-04 12:00:00
24	153	154	211	63	10.116589665412903	56.22579478256016	2014-08-04 12:05:00
28	149	155	204	64	10.116589665412903	56.22579478256016	2014-08-04 12:10:00
24	148	156	201	60	10.116589665412903	56.22579478256016	2014-08-04 12:15:00
27	144	151	206	65	10.116589665412903	56.22579478256016	2014-08-04 12:20:00
28	139	153	204	67	10.116589665412903	56.22579478256016	2014-08-04 12:25:00
23	134	155	205	66	10.116589665412903	56.22579478256016	2014-08-04 12:30:00
18	129	159	200	62	10.116589665412903	56.22579478256016	2014-08-04 12:35:00
26	131	155	197	62	10.116589665412903	56.22579478256016	2014-08-04 12:40:00
21	132	159	194	59	10.116589665412903	56.22579478256016	2014-08-04 12:45:00
19	137	160	196	64	10.116589665412903	56.22579478256016	2014-08-04 12:50:00
26	136	163	198	64	10.116589665412903	56.22579478256016	2014-08-04 12:55:00
31	131	165	195	65	10.116589665412903	56.22579478256016	2014-08-04 13:00:00
31	133	160	190	66	10.116589665412903	56.22579478256016	2014-08-04 13:05:00
33	138	160	190	69	10.116589665412903	56.22579478256016	2014-08-04 13:10:00
37	137	162	187	72	10.116589665412903	56.22579478256016	2014-08-04 13:15:00
32	139	163	191	72	10.116589665412903	56.22579478256016	2014-08-04 13:20:00
33	142	158	191	71	10.116589665412903	56.22579478256016	2014-08-04 13:25:00
28	138	156	189	70	10.116589665412903	56.22579478256016	2014-08-04 13:30:00
32	139	152	191	73	10.116589665412903	56.22579478256016	2014-08-04 13:35:00
27	135	148	186	71	10.116589665412903	56.22579478256016	2014-08-04 13:40:00
28	132	143	191	73	10.116589665412903	56.22579478256016	2014-08-04 13:45:00
29	130	147	194	69	10.116589665412903	56.22579478256016	2014-08-04 13:50:00
33	126	147	194	65	10.116589665412903	56.22579478256016	2014-08-04 13:55:00
30	121	145	190	64	10.116589665412903	56.22579478256016	2014-08-04 14:00:00
35	116	140	189	62	10.116589665412903	56.22579478256016	2014-08-04 14:05:00
39	111	143	190	65	10.116589665412903	56.22579478256016	2014-08-04 14:10:00
44	108	148	185	61	10.116589665412903	56.22579478256016	2014-08-04 14:15:00
46	107	145	190	66	10.116589665412903	56.22579478256016	2014-08-04 14:20:00
42	104	144	194	66	10.116589665412903	56.22579478256016	2014-08-04 14:25:00
42	107	147	191	71	10.116589665412903	56.22579478256016	2014-08-04 14:30:00
44	112	147	188	69	10.116589665412903	56.22579478256016	2014-08-04 14:35:00
48	110	142	186	66	10.116589665412903	56.22579478256016	2014-08-04 14:40:00
53	111	141	183	64	10.116589665412903	56.22579478256016	2014-08-04 14:45:00
49	107	136	185	61	10.116589665412903	56.22579478256016	2014-08-04 14:50:00
52	103	136	183	57	10.116589665412903	56.22579478256016	2014-08-04 14:55:00
57	105	138	180	62	10.116589665412903	56.22579478256016	2014-08-04 15:00:00
53	107	136	177	58	10.116589665412903	56.22579478256016	2014-08-04 15:05:00
51	108	134	174	53	10.116589665412903	56.22579478256016	2014-08-04 15:10:00
51	105	133	172	52	10.116589665412903	56.22579478256016	2014-08-04 15:15:00
54	100	129	171	47	10.116589665412903	56.22579478256016	2014-08-04 15:20:00
57	102	128	172	42	10.116589665412903	56.22579478256016	2014-08-04 15:25:00
60	99	123	169	42	10.116589665412903	56.22579478256016	2014-08-04 15:30:00
58	98	121	166	44	10.116589665412903	56.22579478256016	2014-08-04 15:35:00
59	100	117	171	43	10.116589665412903	56.22579478256016	2014-08-04 15:40:00
63	104	121	174	43	10.116589665412903	56.22579478256016	2014-08-04 15:45:00
62	101	120	171	40	10.116589665412903	56.22579478256016	2014-08-04 15:50:00
65	103	121	167	38	10.116589665412903	56.22579478256016	2014-08-04 15:55:00
68	105	117	168	33	10.116589665412903	56.22579478256016	2014-08-04 16:00:00
68	108	115	165	34	10.116589665412903	56.22579478256016	2014-08-04 16:05:00
63	112	112	162	35	10.116589665412903	56.22579478256016	2014-08-04 16:10:00
62	110	114	167	40	10.116589665412903	56.22579478256016	2014-08-04 16:15:00
58	115	115	164	35	10.116589665412903	56.22579478256016	2014-08-04 16:20:00
55	119	116	166	37	10.116589665412903	56.22579478256016	2014-08-04 16:25:00
56	117	116	171	35	10.116589665412903	56.22579478256016	2014-08-04 16:30:00
61	114	115	174	33	10.116589665412903	56.22579478256016	2014-08-04 16:35:00
66	117	120	175	33	10.116589665412903	56.22579478256016	2014-08-04 16:40:00
67	121	121	175	29	10.116589665412903	56.22579478256016	2014-08-04 16:45:00
71	123	116	175	34	10.116589665412903	56.22579478256016	2014-08-04 16:50:00
76	118	117	178	33	10.116589665412903	56.22579478256016	2014-08-04 16:55:00
71	120	115	174	34	10.116589665412903	56.22579478256016	2014-08-04 17:00:00
72	122	113	169	32	10.116589665412903	56.22579478256016	2014-08-04 17:05:00
71	117	110	172	37	10.116589665412903	56.22579478256016	2014-08-04 17:10:00
71	117	106	170	35	10.116589665412903	56.22579478256016	2014-08-04 17:15:00
68	122	109	173	35	10.116589665412903	56.22579478256016	2014-08-04 17:20:00
64	127	110	177	35	10.116589665412903	56.22579478256016	2014-08-04 17:25:00
62	126	108	178	34	10.116589665412903	56.22579478256016	2014-08-04 17:30:00
59	127	104	183	37	10.116589665412903	56.22579478256016	2014-08-04 17:35:00
63	125	108	180	34	10.116589665412903	56.22579478256016	2014-08-04 17:40:00
58	127	108	176	31	10.116589665412903	56.22579478256016	2014-08-04 17:45:00
54	132	108	179	34	10.116589665412903	56.22579478256016	2014-08-04 17:50:00
53	135	103	175	29	10.116589665412903	56.22579478256016	2014-08-04 17:55:00
51	138	106	173	29	10.116589665412903	56.22579478256016	2014-08-04 18:00:00
52	140	111	178	29	10.116589665412903	56.22579478256016	2014-08-04 18:05:00
54	138	115	173	26	10.116589665412903	56.22579478256016	2014-08-04 18:10:00
57	143	116	170	27	10.116589665412903	56.22579478256016	2014-08-04 18:15:00
62	148	120	170	29	10.116589665412903	56.22579478256016	2014-08-04 18:20:00
58	152	123	168	29	10.116589665412903	56.22579478256016	2014-08-04 18:25:00
63	151	127	169	25	10.116589665412903	56.22579478256016	2014-08-04 18:30:00
67	151	124	164	29	10.116589665412903	56.22579478256016	2014-08-04 18:35:00
72	153	123	159	29	10.116589665412903	56.22579478256016	2014-08-04 18:40:00
71	154	125	162	28	10.116589665412903	56.22579478256016	2014-08-04 18:45:00
70	158	124	161	29	10.116589665412903	56.22579478256016	2014-08-04 18:50:00
68	161	124	165	27	10.116589665412903	56.22579478256016	2014-08-04 18:55:00
66	161	120	169	30	10.116589665412903	56.22579478256016	2014-08-04 19:00:00
63	166	125	170	25	10.116589665412903	56.22579478256016	2014-08-04 19:05:00
63	162	130	165	20	10.116589665412903	56.22579478256016	2014-08-04 19:10:00
59	162	135	170	19	10.116589665412903	56.22579478256016	2014-08-04 19:15:00
56	157	133	169	26	10.116589665412903	56.22579478256016	2014-08-04 19:20:00
61	153	138	167	30	10.116589665412903	56.22579478256016	2014-08-04 19:25:00
64	152	139	167	27	10.116589665412903	56.22579478256016	2014-08-04 19:30:00
62	151	143	166	22	10.116589665412903	56.22579478256016	2014-08-04 19:35:00
61	151	140	171	20	10.116589665412903	56.22579478256016	2014-08-04 19:40:00
64	155	141	168	21	10.116589665412903	56.22579478256016	2014-08-04 19:45:00
66	151	137	171	16	10.116589665412903	56.22579478256016	2014-08-04 19:50:00
63	148	137	168	18	10.116589665412903	56.22579478256016	2014-08-04 19:55:00
68	149	134	167	28	10.116589665412903	56.22579478256016	2014-08-04 20:00:00
66	152	137	172	29	10.116589665412903	56.22579478256016	2014-08-04 20:05:00
68	157	142	176	26	10.116589665412903	56.22579478256016	2014-08-04 20:10:00
68	160	141	177	25	10.116589665412903	56.22579478256016	2014-08-04 20:15:00
72	161	141	177	22	10.116589665412903	56.22579478256016	2014-08-04 20:20:00
72	161	144	173	25	10.116589665412903	56.22579478256016	2014-08-04 20:25:00
70	162	140	175	24	10.116589665412903	56.22579478256016	2014-08-04 20:30:00
66	165	140	172	22	10.116589665412903	56.22579478256016	2014-08-04 20:35:00
67	163	136	171	23	10.116589665412903	56.22579478256016	2014-08-04 20:40:00
68	162	131	174	21	10.116589665412903	56.22579478256016	2014-08-04 20:45:00
72	164	132	176	20	10.116589665412903	56.22579478256016	2014-08-04 20:50:00
73	169	136	176	16	10.116589665412903	56.22579478256016	2014-08-04 20:55:00
68	171	138	179	21	10.116589665412903	56.22579478256016	2014-08-04 21:00:00
70	169	135	183	21	10.116589665412903	56.22579478256016	2014-08-04 21:05:00
65	173	133	184	19	10.116589665412903	56.22579478256016	2014-08-04 21:10:00
66	178	137	185	26	10.116589665412903	56.22579478256016	2014-08-04 21:15:00
67	178	135	180	23	10.116589665412903	56.22579478256016	2014-08-04 21:20:00
71	183	137	184	22	10.116589665412903	56.22579478256016	2014-08-04 21:25:00
68	188	141	185	27	10.116589665412903	56.22579478256016	2014-08-04 21:30:00
65	187	142	183	27	10.116589665412903	56.22579478256016	2014-08-04 21:35:00
66	191	142	183	26	10.116589665412903	56.22579478256016	2014-08-04 21:40:00
61	187	146	178	24	10.116589665412903	56.22579478256016	2014-08-04 21:45:00
58	190	141	173	23	10.116589665412903	56.22579478256016	2014-08-04 21:50:00
57	192	146	171	23	10.116589665412903	56.22579478256016	2014-08-04 21:55:00
60	194	150	167	20	10.116589665412903	56.22579478256016	2014-08-04 22:00:00
62	195	148	163	23	10.116589665412903	56.22579478256016	2014-08-04 22:05:00
60	199	144	165	27	10.116589665412903	56.22579478256016	2014-08-04 22:10:00
65	201	146	166	28	10.116589665412903	56.22579478256016	2014-08-04 22:15:00
68	204	146	161	26	10.116589665412903	56.22579478256016	2014-08-04 22:20:00
71	209	147	163	29	10.116589665412903	56.22579478256016	2014-08-04 22:25:00
71	209	142	162	34	10.116589665412903	56.22579478256016	2014-08-04 22:30:00
67	206	140	162	34	10.116589665412903	56.22579478256016	2014-08-04 22:35:00
63	202	143	159	37	10.116589665412903	56.22579478256016	2014-08-04 22:40:00
65	203	148	158	42	10.116589665412903	56.22579478256016	2014-08-04 22:45:00
63	202	147	162	43	10.116589665412903	56.22579478256016	2014-08-04 22:50:00
59	206	147	159	47	10.116589665412903	56.22579478256016	2014-08-04 22:55:00
61	203	144	156	48	10.116589665412903	56.22579478256016	2014-08-04 23:00:00
58	206	146	158	43	10.116589665412903	56.22579478256016	2014-08-04 23:05:00
62	205	142	155	43	10.116589665412903	56.22579478256016	2014-08-04 23:10:00
66	202	142	157	40	10.116589665412903	56.22579478256016	2014-08-04 23:15:00
71	199	138	159	44	10.116589665412903	56.22579478256016	2014-08-04 23:20:00
69	204	136	156	43	10.116589665412903	56.22579478256016	2014-08-04 23:25:00
72	208	134	155	48	10.116589665412903	56.22579478256016	2014-08-04 23:30:00
67	210	130	151	47	10.116589665412903	56.22579478256016	2014-08-04 23:35:00
67	207	135	150	44	10.116589665412903	56.22579478256016	2014-08-04 23:40:00
64	212	139	151	47	10.116589665412903	56.22579478256016	2014-08-04 23:45:00
64	204	144	155	52	10.116589665412903	56.22579478256016	2014-08-04 23:50:00
62	203	148	151	54	10.116589665412903	56.22579478256016	2014-08-04 23:55:00
62	198	150	147	50	10.116589665412903	56.22579478256016	2014-08-05 00:00:00
62	193	146	146	54	10.116589665412903	56.22579478256016	2014-08-05 00:05:00
61	197	148	150	54	10.116589665412903	56.22579478256016	2014-08-05 00:10:00
63	198	146	152	54	10.116589665412903	56.22579478256016	2014-08-05 00:15:00
60	195	145	156	52	10.116589665412903	56.22579478256016	2014-08-05 00:20:00
65	199	143	159	56	10.116589665412903	56.22579478256016	2014-08-05 00:25:00
66	202	140	163	51	10.116589665412903	56.22579478256016	2014-08-05 00:30:00
70	203	145	167	47	10.116589665412903	56.22579478256016	2014-08-05 00:35:00
68	199	142	168	45	10.116589665412903	56.22579478256016	2014-08-05 00:40:00
71	201	144	166	41	10.116589665412903	56.22579478256016	2014-08-05 00:45:00
67	196	141	167	36	10.116589665412903	56.22579478256016	2014-08-05 00:50:00
69	199	141	166	32	10.116589665412903	56.22579478256016	2014-08-05 00:55:00
68	204	136	165	35	10.116589665412903	56.22579478256016	2014-08-05 01:00:00
70	207	138	162	33	10.116589665412903	56.22579478256016	2014-08-05 01:05:00
71	210	134	165	36	10.116589665412903	56.22579478256016	2014-08-05 01:10:00
68	205	136	163	40	10.116589665412903	56.22579478256016	2014-08-05 01:15:00
67	203	139	159	42	10.116589665412903	56.22579478256016	2014-08-05 01:20:00
63	203	136	159	40	10.116589665412903	56.22579478256016	2014-08-05 01:25:00
67	207	141	158	37	10.116589665412903	56.22579478256016	2014-08-05 01:30:00
68	208	144	161	41	10.116589665412903	56.22579478256016	2014-08-05 01:35:00
69	208	143	157	44	10.116589665412903	56.22579478256016	2014-08-05 01:40:00
71	213	141	154	45	10.116589665412903	56.22579478256016	2014-08-05 01:45:00
67	211	138	155	41	10.116589665412903	56.22579478256016	2014-08-05 01:50:00
71	201	139	155	39	10.116589665412903	56.22579478256016	2014-08-05 01:55:00
74	204	136	150	38	10.116589665412903	56.22579478256016	2014-08-05 02:00:00
78	206	138	147	37	10.116589665412903	56.22579478256016	2014-08-05 02:05:00
79	204	136	150	35	10.116589665412903	56.22579478256016	2014-08-05 02:10:00
84	204	139	152	35	10.116589665412903	56.22579478256016	2014-08-05 02:15:00
89	200	144	151	39	10.116589665412903	56.22579478256016	2014-08-05 02:20:00
85	202	141	147	39	10.116589665412903	56.22579478256016	2014-08-05 02:25:00
87	198	144	147	42	10.116589665412903	56.22579478256016	2014-08-05 02:30:00
83	195	145	146	39	10.116589665412903	56.22579478256016	2014-08-05 02:35:00
88	195	140	147	36	10.116589665412903	56.22579478256016	2014-08-05 02:40:00
88	192	141	145	39	10.116589665412903	56.22579478256016	2014-08-05 02:45:00
86	194	146	143	41	10.116589665412903	56.22579478256016	2014-08-05 02:50:00
88	197	141	146	39	10.116589665412903	56.22579478256016	2014-08-05 02:55:00
86	193	136	149	34	10.116589665412903	56.22579478256016	2014-08-05 03:00:00
83	198	138	150	33	10.116589665412903	56.22579478256016	2014-08-05 03:05:00
80	202	133	148	32	10.116589665412903	56.22579478256016	2014-08-05 03:10:00
79	201	131	147	37	10.116589665412903	56.22579478256016	2014-08-05 03:15:00
74	196	130	151	35	10.116589665412903	56.22579478256016	2014-08-05 03:20:00
71	199	135	152	40	10.116589665412903	56.22579478256016	2014-08-05 03:25:00
73	196	138	157	43	10.116589665412903	56.22579478256016	2014-08-05 03:30:00
77	199	141	153	40	10.116589665412903	56.22579478256016	2014-08-05 03:35:00
74	198	139	153	37	10.116589665412903	56.22579478256016	2014-08-05 03:40:00
71	196	135	150	34	10.116589665412903	56.22579478256016	2014-08-05 03:45:00
72	195	136	152	37	10.116589665412903	56.22579478256016	2014-08-05 03:50:00
68	192	132	155	40	10.116589665412903	56.22579478256016	2014-08-05 03:55:00
66	188	130	157	42	10.116589665412903	56.22579478256016	2014-08-05 04:00:00
61	187	134	156	39	10.116589665412903	56.22579478256016	2014-08-05 04:05:00
56	191	139	155	40	10.116589665412903	56.22579478256016	2014-08-05 04:10:00
52	187	144	151	43	10.116589665412903	56.22579478256016	2014-08-05 04:15:00
49	192	141	155	44	10.116589665412903	56.22579478256016	2014-08-05 04:20:00
44	189	136	156	46	10.116589665412903	56.22579478256016	2014-08-05 04:25:00
49	187	133	156	48	10.116589665412903	56.22579478256016	2014-08-05 04:30:00
47	188	133	158	52	10.116589665412903	56.22579478256016	2014-08-05 04:35:00
45	189	129	157	55	10.116589665412903	56.22579478256016	2014-08-05 04:40:00
41	188	134	155	60	10.116589665412903	56.22579478256016	2014-08-05 04:45:00
43	192	130	150	55	10.116589665412903	56.22579478256016	2014-08-05 04:50:00
43	196	130	155	59	10.116589665412903	56.22579478256016	2014-08-05 04:55:00
48	200	135	152	63	10.116589665412903	56.22579478256016	2014-08-05 05:00:00
46	199	138	157	65	10.116589665412903	56.22579478256016	2014-08-05 05:05:00
45	201	141	160	60	10.116589665412903	56.22579478256016	2014-08-05 05:10:00
47	199	146	159	56	10.116589665412903	56.22579478256016	2014-08-05 05:15:00
49	200	142	154	55	10.116589665412903	56.22579478256016	2014-08-05 05:20:00
49	197	138	154	56	10.116589665412903	56.22579478256016	2014-08-05 05:25:00
48	197	143	153	58	10.116589665412903	56.22579478256016	2014-08-05 05:30:00
48	198	138	154	57	10.116589665412903	56.22579478256016	2014-08-05 05:35:00
48	203	136	154	56	10.116589665412903	56.22579478256016	2014-08-05 05:40:00
45	202	138	155	58	10.116589665412903	56.22579478256016	2014-08-05 05:45:00
40	199	143	157	57	10.116589665412903	56.22579478256016	2014-08-05 05:50:00
43	201	142	155	57	10.116589665412903	56.22579478256016	2014-08-05 05:55:00
38	199	142	150	62	10.116589665412903	56.22579478256016	2014-08-05 06:00:00
40	203	142	155	62	10.116589665412903	56.22579478256016	2014-08-05 06:05:00
40	205	139	160	67	10.116589665412903	56.22579478256016	2014-08-05 06:10:00
35	205	138	158	69	10.116589665412903	56.22579478256016	2014-08-05 06:15:00
32	205	137	157	64	10.116589665412903	56.22579478256016	2014-08-05 06:20:00
27	201	140	157	63	10.116589665412903	56.22579478256016	2014-08-05 06:25:00
29	198	140	156	66	10.116589665412903	56.22579478256016	2014-08-05 06:30:00
28	195	141	151	69	10.116589665412903	56.22579478256016	2014-08-05 06:35:00
33	198	137	146	65	10.116589665412903	56.22579478256016	2014-08-05 06:40:00
37	202	142	142	65	10.116589665412903	56.22579478256016	2014-08-05 06:45:00
34	198	137	143	61	10.116589665412903	56.22579478256016	2014-08-05 06:50:00
34	203	137	147	56	10.116589665412903	56.22579478256016	2014-08-05 06:55:00
34	199	137	148	59	10.116589665412903	56.22579478256016	2014-08-05 07:00:00
34	202	136	143	63	10.116589665412903	56.22579478256016	2014-08-05 07:05:00
29	202	137	141	64	10.116589665412903	56.22579478256016	2014-08-05 07:10:00
34	206	132	137	59	10.116589665412903	56.22579478256016	2014-08-05 07:15:00
29	211	132	142	63	10.116589665412903	56.22579478256016	2014-08-05 07:20:00
29	209	128	139	67	10.116589665412903	56.22579478256016	2014-08-05 07:25:00
33	209	124	142	69	10.116589665412903	56.22579478256016	2014-08-05 07:30:00
38	208	120	145	64	10.116589665412903	56.22579478256016	2014-08-05 07:35:00
40	210	117	143	66	10.116589665412903	56.22579478256016	2014-08-05 07:40:00
43	207	113	141	61	10.116589665412903	56.22579478256016	2014-08-05 07:45:00
39	207	113	138	63	10.116589665412903	56.22579478256016	2014-08-05 07:50:00
37	211	112	139	64	10.116589665412903	56.22579478256016	2014-08-05 07:55:00
36	208	108	136	59	10.116589665412903	56.22579478256016	2014-08-05 08:00:00
41	212	105	141	59	10.116589665412903	56.22579478256016	2014-08-05 08:05:00
45	209	107	146	55	10.116589665412903	56.22579478256016	2014-08-05 08:10:00
47	210	111	141	51	10.116589665412903	56.22579478256016	2014-08-05 08:15:00
46	212	115	136	49	10.116589665412903	56.22579478256016	2014-08-05 08:20:00
42	208	115	140	44	10.116589665412903	56.22579478256016	2014-08-05 08:25:00
45	206	114	141	46	10.116589665412903	56.22579478256016	2014-08-05 08:30:00
44	210	114	136	42	10.116589665412903	56.22579478256016	2014-08-05 08:35:00
46	215	118	140	38	10.116589665412903	56.22579478256016	2014-08-05 08:40:00
46	207	121	143	41	10.116589665412903	56.22579478256016	2014-08-05 08:45:00
48	206	117	138	41	10.116589665412903	56.22579478256016	2014-08-05 08:50:00
45	210	113	140	44	10.116589665412903	56.22579478256016	2014-08-05 08:55:00
49	210	116	142	42	10.116589665412903	56.22579478256016	2014-08-05 09:00:00
44	214	116	146	43	10.116589665412903	56.22579478256016	2014-08-05 09:05:00
44	208	116	150	38	10.116589665412903	56.22579478256016	2014-08-05 09:10:00
49	209	111	151	40	10.116589665412903	56.22579478256016	2014-08-05 09:15:00
47	207	110	147	41	10.116589665412903	56.22579478256016	2014-08-05 09:20:00
51	210	113	151	38	10.116589665412903	56.22579478256016	2014-08-05 09:25:00
50	212	114	151	40	10.116589665412903	56.22579478256016	2014-08-05 09:30:00
47	210	118	152	42	10.116589665412903	56.22579478256016	2014-08-05 09:35:00
42	214	115	156	42	10.116589665412903	56.22579478256016	2014-08-05 09:40:00
42	208	113	157	43	10.116589665412903	56.22579478256016	2014-08-05 09:45:00
45	205	109	160	45	10.116589665412903	56.22579478256016	2014-08-05 09:50:00
43	205	104	155	48	10.116589665412903	56.22579478256016	2014-08-05 09:55:00
43	210	104	155	48	10.116589665412903	56.22579478256016	2014-08-05 10:00:00
48	209	108	158	46	10.116589665412903	56.22579478256016	2014-08-05 10:05:00
44	205	111	158	47	10.116589665412903	56.22579478256016	2014-08-05 10:10:00
48	210	116	155	43	10.116589665412903	56.22579478256016	2014-08-05 10:15:00
50	211	121	156	46	10.116589665412903	56.22579478256016	2014-08-05 10:20:00
52	203	117	154	51	10.116589665412903	56.22579478256016	2014-08-05 10:25:00
50	198	118	149	55	10.116589665412903	56.22579478256016	2014-08-05 10:30:00
47	199	114	151	59	10.116589665412903	56.22579478256016	2014-08-05 10:35:00
43	194	110	155	54	10.116589665412903	56.22579478256016	2014-08-05 10:40:00
46	197	112	152	49	10.116589665412903	56.22579478256016	2014-08-05 10:45:00
43	201	110	156	53	10.116589665412903	56.22579478256016	2014-08-05 10:50:00
43	205	113	157	55	10.116589665412903	56.22579478256016	2014-08-05 10:55:00
39	200	114	156	52	10.116589665412903	56.22579478256016	2014-08-05 11:00:00
37	196	109	159	55	10.116589665412903	56.22579478256016	2014-08-05 11:05:00
38	192	113	162	51	10.116589665412903	56.22579478256016	2014-08-05 11:10:00
33	187	117	163	55	10.116589665412903	56.22579478256016	2014-08-05 11:15:00
38	192	114	163	50	10.116589665412903	56.22579478256016	2014-08-05 11:20:00
36	191	117	168	52	10.116589665412903	56.22579478256016	2014-08-05 11:25:00
41	196	112	163	54	10.116589665412903	56.22579478256016	2014-08-05 11:30:00
44	193	117	160	56	10.116589665412903	56.22579478256016	2014-08-05 11:35:00
41	195	122	158	51	10.116589665412903	56.22579478256016	2014-08-05 11:40:00
46	197	125	155	52	10.116589665412903	56.22579478256016	2014-08-05 11:45:00
46	201	127	153	56	10.116589665412903	56.22579478256016	2014-08-05 11:50:00
48	197	130	157	58	10.116589665412903	56.22579478256016	2014-08-05 11:55:00
52	194	125	153	53	10.116589665412903	56.22579478256016	2014-08-05 12:00:00
51	191	125	155	54	10.116589665412903	56.22579478256016	2014-08-05 12:05:00
54	193	129	158	57	10.116589665412903	56.22579478256016	2014-08-05 12:10:00
52	196	129	158	53	10.116589665412903	56.22579478256016	2014-08-05 12:15:00
49	199	131	156	54	10.116589665412903	56.22579478256016	2014-08-05 12:20:00
48	203	131	160	59	10.116589665412903	56.22579478256016	2014-08-05 12:25:00
51	205	127	164	62	10.116589665412903	56.22579478256016	2014-08-05 12:30:00
49	202	124	169	59	10.116589665412903	56.22579478256016	2014-08-05 12:35:00
53	201	125	171	54	10.116589665412903	56.22579478256016	2014-08-05 12:40:00
52	204	123	176	55	10.116589665412903	56.22579478256016	2014-08-05 12:45:00
53	199	125	179	53	10.116589665412903	56.22579478256016	2014-08-05 12:50:00
50	203	122	182	53	10.116589665412903	56.22579478256016	2014-08-05 12:55:00
45	203	125	184	55	10.116589665412903	56.22579478256016	2014-08-05 13:00:00
48	201	128	180	58	10.116589665412903	56.22579478256016	2014-08-05 13:05:00
50	206	127	178	63	10.116589665412903	56.22579478256016	2014-08-05 13:10:00
47	206	130	177	67	10.116589665412903	56.22579478256016	2014-08-05 13:15:00
48	206	135	177	63	10.116589665412903	56.22579478256016	2014-08-05 13:20:00
48	204	133	177	60	10.116589665412903	56.22579478256016	2014-08-05 13:25:00
47	199	129	173	61	10.116589665412903	56.22579478256016	2014-08-05 13:30:00
42	197	132	176	59	10.116589665412903	56.22579478256016	2014-08-05 13:35:00
37	193	128	176	55	10.116589665412903	56.22579478256016	2014-08-05 13:40:00
32	190	130	172	57	10.116589665412903	56.22579478256016	2014-08-05 13:45:00
31	191	133	173	60	10.116589665412903	56.22579478256016	2014-08-05 13:50:00
34	187	136	168	59	10.116589665412903	56.22579478256016	2014-08-05 13:55:00
37	191	134	168	60	10.116589665412903	56.22579478256016	2014-08-05 14:00:00
34	190	131	167	56	10.116589665412903	56.22579478256016	2014-08-05 14:05:00
29	194	129	172	58	10.116589665412903	56.22579478256016	2014-08-05 14:10:00
25	189	124	171	59	10.116589665412903	56.22579478256016	2014-08-05 14:15:00
20	189	124	176	60	10.116589665412903	56.22579478256016	2014-08-05 14:20:00
17	187	122	178	62	10.116589665412903	56.22579478256016	2014-08-05 14:25:00
24	182	121	173	59	10.116589665412903	56.22579478256016	2014-08-05 14:30:00
22	186	119	178	63	10.116589665412903	56.22579478256016	2014-08-05 14:35:00
19	182	120	178	66	10.116589665412903	56.22579478256016	2014-08-05 14:40:00
22	187	125	173	64	10.116589665412903	56.22579478256016	2014-08-05 14:45:00
21	189	125	178	65	10.116589665412903	56.22579478256016	2014-08-05 14:50:00
23	194	128	174	70	10.116589665412903	56.22579478256016	2014-08-05 14:55:00
19	189	127	169	65	10.116589665412903	56.22579478256016	2014-08-05 15:00:00
20	185	122	170	68	10.116589665412903	56.22579478256016	2014-08-05 15:05:00
24	185	117	165	63	10.116589665412903	56.22579478256016	2014-08-05 15:10:00
27	186	117	169	66	10.116589665412903	56.22579478256016	2014-08-05 15:15:00
26	183	121	169	61	10.116589665412903	56.22579478256016	2014-08-05 15:20:00
22	183	118	164	58	10.116589665412903	56.22579478256016	2014-08-05 15:25:00
22	186	123	161	54	10.116589665412903	56.22579478256016	2014-08-05 15:30:00
19	191	120	159	51	10.116589665412903	56.22579478256016	2014-08-05 15:35:00
21	192	125	157	56	10.116589665412903	56.22579478256016	2014-08-05 15:40:00
24	195	126	161	57	10.116589665412903	56.22579478256016	2014-08-05 15:45:00
23	198	125	161	62	10.116589665412903	56.22579478256016	2014-08-05 15:50:00
21	194	127	166	62	10.116589665412903	56.22579478256016	2014-08-05 15:55:00
19	189	126	170	66	10.116589665412903	56.22579478256016	2014-08-05 16:00:00
23	184	127	171	67	10.116589665412903	56.22579478256016	2014-08-05 16:05:00
21	189	130	173	67	10.116589665412903	56.22579478256016	2014-08-05 16:10:00
18	190	130	172	65	10.116589665412903	56.22579478256016	2014-08-05 16:15:00
24	188	134	174	69	10.116589665412903	56.22579478256016	2014-08-05 16:20:00
23	193	137	178	65	10.116589665412903	56.22579478256016	2014-08-05 16:25:00
22	189	133	177	64	10.116589665412903	56.22579478256016	2014-08-05 16:30:00
18	188	133	173	65	10.116589665412903	56.22579478256016	2014-08-05 16:35:00
19	184	133	177	60	10.116589665412903	56.22579478256016	2014-08-05 16:40:00
25	184	135	172	63	10.116589665412903	56.22579478256016	2014-08-05 16:45:00
20	184	139	169	61	10.116589665412903	56.22579478256016	2014-08-05 16:50:00
16	180	135	170	56	10.116589665412903	56.22579478256016	2014-08-05 16:55:00
23	178	136	165	59	10.116589665412903	56.22579478256016	2014-08-05 17:00:00
20	183	131	165	63	10.116589665412903	56.22579478256016	2014-08-05 17:05:00
19	180	135	162	67	10.116589665412903	56.22579478256016	2014-08-05 17:10:00
26	177	138	161	67	10.116589665412903	56.22579478256016	2014-08-05 17:15:00
27	181	138	158	72	10.116589665412903	56.22579478256016	2014-08-05 17:20:00
26	177	135	160	74	10.116589665412903	56.22579478256016	2014-08-05 17:25:00
24	181	131	164	77	10.116589665412903	56.22579478256016	2014-08-05 17:30:00
19	176	128	166	75	10.116589665412903	56.22579478256016	2014-08-05 17:35:00
24	171	126	169	76	10.116589665412903	56.22579478256016	2014-08-05 17:40:00
26	174	121	170	81	10.116589665412903	56.22579478256016	2014-08-05 17:45:00
21	171	118	169	86	10.116589665412903	56.22579478256016	2014-08-05 17:50:00
18	174	122	174	88	10.116589665412903	56.22579478256016	2014-08-05 17:55:00
19	172	119	176	86	10.116589665412903	56.22579478256016	2014-08-05 18:00:00
20	172	117	173	87	10.116589665412903	56.22579478256016	2014-08-05 18:05:00
21	172	121	173	85	10.116589665412903	56.22579478256016	2014-08-05 18:10:00
24	174	116	170	85	10.116589665412903	56.22579478256016	2014-08-05 18:15:00
29	177	113	165	89	10.116589665412903	56.22579478256016	2014-08-05 18:20:00
31	174	113	167	87	10.116589665412903	56.22579478256016	2014-08-05 18:25:00
29	169	110	168	82	10.116589665412903	56.22579478256016	2014-08-05 18:30:00
30	173	114	173	83	10.116589665412903	56.22579478256016	2014-08-05 18:35:00
29	168	112	169	84	10.116589665412903	56.22579478256016	2014-08-05 18:40:00
27	165	115	169	86	10.116589665412903	56.22579478256016	2014-08-05 18:45:00
27	167	118	169	85	10.116589665412903	56.22579478256016	2014-08-05 18:50:00
22	172	114	166	84	10.116589665412903	56.22579478256016	2014-08-05 18:55:00
20	172	114	169	80	10.116589665412903	56.22579478256016	2014-08-05 19:00:00
23	169	109	169	79	10.116589665412903	56.22579478256016	2014-08-05 19:05:00
23	166	109	168	84	10.116589665412903	56.22579478256016	2014-08-05 19:10:00
25	166	108	173	88	10.116589665412903	56.22579478256016	2014-08-05 19:15:00
27	165	108	175	93	10.116589665412903	56.22579478256016	2014-08-05 19:20:00
31	167	103	179	90	10.116589665412903	56.22579478256016	2014-08-05 19:25:00
31	166	108	183	95	10.116589665412903	56.22579478256016	2014-08-05 19:30:00
27	165	105	178	99	10.116589665412903	56.22579478256016	2014-08-05 19:35:00
29	167	110	182	99	10.116589665412903	56.22579478256016	2014-08-05 19:40:00
30	167	112	178	97	10.116589665412903	56.22579478256016	2014-08-05 19:45:00
28	171	110	180	95	10.116589665412903	56.22579478256016	2014-08-05 19:50:00
24	172	110	181	93	10.116589665412903	56.22579478256016	2014-08-05 19:55:00
28	177	114	178	92	10.116589665412903	56.22579478256016	2014-08-05 20:00:00
31	174	112	174	94	10.116589665412903	56.22579478256016	2014-08-05 20:05:00
28	172	113	169	94	10.116589665412903	56.22579478256016	2014-08-05 20:10:00
31	169	108	172	99	10.116589665412903	56.22579478256016	2014-08-05 20:15:00
34	170	103	167	98	10.116589665412903	56.22579478256016	2014-08-05 20:20:00
34	170	100	169	96	10.116589665412903	56.22579478256016	2014-08-05 20:25:00
35	170	102	171	93	10.116589665412903	56.22579478256016	2014-08-05 20:30:00
34	174	99	171	88	10.116589665412903	56.22579478256016	2014-08-05 20:35:00
33	176	94	171	86	10.116589665412903	56.22579478256016	2014-08-05 20:40:00
37	177	96	173	90	10.116589665412903	56.22579478256016	2014-08-05 20:45:00
42	173	95	174	85	10.116589665412903	56.22579478256016	2014-08-05 20:50:00
41	170	90	175	88	10.116589665412903	56.22579478256016	2014-08-05 20:55:00
45	167	92	180	84	10.116589665412903	56.22579478256016	2014-08-05 21:00:00
46	170	96	181	87	10.116589665412903	56.22579478256016	2014-08-05 21:05:00
48	167	101	181	89	10.116589665412903	56.22579478256016	2014-08-05 21:10:00
50	170	96	177	89	10.116589665412903	56.22579478256016	2014-08-05 21:15:00
50	170	91	173	86	10.116589665412903	56.22579478256016	2014-08-05 21:20:00
51	172	88	168	89	10.116589665412903	56.22579478256016	2014-08-05 21:25:00
53	171	92	172	85	10.116589665412903	56.22579478256016	2014-08-05 21:30:00
56	176	88	175	86	10.116589665412903	56.22579478256016	2014-08-05 21:35:00
58	174	88	176	85	10.116589665412903	56.22579478256016	2014-08-05 21:40:00
53	172	92	181	82	10.116589665412903	56.22579478256016	2014-08-05 21:45:00
50	172	87	186	78	10.116589665412903	56.22579478256016	2014-08-05 21:50:00
53	172	83	188	73	10.116589665412903	56.22579478256016	2014-08-05 21:55:00
51	171	79	186	71	10.116589665412903	56.22579478256016	2014-08-05 22:00:00
52	172	74	182	74	10.116589665412903	56.22579478256016	2014-08-05 22:05:00
57	168	79	183	70	10.116589665412903	56.22579478256016	2014-08-05 22:10:00
58	167	75	188	74	10.116589665412903	56.22579478256016	2014-08-05 22:15:00
63	163	76	189	69	10.116589665412903	56.22579478256016	2014-08-05 22:20:00
59	158	78	188	70	10.116589665412903	56.22579478256016	2014-08-05 22:25:00
59	154	83	191	65	10.116589665412903	56.22579478256016	2014-08-05 22:30:00
55	150	84	194	63	10.116589665412903	56.22579478256016	2014-08-05 22:35:00
58	146	88	190	62	10.116589665412903	56.22579478256016	2014-08-05 22:40:00
55	144	88	186	61	10.116589665412903	56.22579478256016	2014-08-05 22:45:00
56	141	85	191	66	10.116589665412903	56.22579478256016	2014-08-05 22:50:00
54	146	86	193	70	10.116589665412903	56.22579478256016	2014-08-05 22:55:00
53	147	85	197	69	10.116589665412903	56.22579478256016	2014-08-05 23:00:00
50	151	80	193	74	10.116589665412903	56.22579478256016	2014-08-05 23:05:00
52	151	75	191	70	10.116589665412903	56.22579478256016	2014-08-05 23:10:00
57	151	75	190	75	10.116589665412903	56.22579478256016	2014-08-05 23:15:00
53	149	74	189	70	10.116589665412903	56.22579478256016	2014-08-05 23:20:00
56	147	70	188	73	10.116589665412903	56.22579478256016	2014-08-05 23:25:00
51	147	75	183	70	10.116589665412903	56.22579478256016	2014-08-05 23:30:00
53	144	75	187	73	10.116589665412903	56.22579478256016	2014-08-05 23:35:00
53	145	78	191	77	10.116589665412903	56.22579478256016	2014-08-05 23:40:00
50	142	82	190	79	10.116589665412903	56.22579478256016	2014-08-05 23:45:00
45	144	81	194	75	10.116589665412903	56.22579478256016	2014-08-05 23:50:00
50	143	78	192	76	10.116589665412903	56.22579478256016	2014-08-05 23:55:00
52	141	73	187	77	10.116589665412903	56.22579478256016	2014-08-06 00:00:00
47	141	73	187	78	10.116589665412903	56.22579478256016	2014-08-06 00:05:00
43	144	76	188	82	10.116589665412903	56.22579478256016	2014-08-06 00:10:00
40	139	72	189	81	10.116589665412903	56.22579478256016	2014-08-06 00:15:00
35	144	70	187	78	10.116589665412903	56.22579478256016	2014-08-06 00:20:00
40	139	66	184	78	10.116589665412903	56.22579478256016	2014-08-06 00:25:00
38	142	67	179	75	10.116589665412903	56.22579478256016	2014-08-06 00:30:00
33	145	72	177	80	10.116589665412903	56.22579478256016	2014-08-06 00:35:00
35	146	69	173	76	10.116589665412903	56.22579478256016	2014-08-06 00:40:00
39	148	71	176	81	10.116589665412903	56.22579478256016	2014-08-06 00:45:00
37	152	66	181	86	10.116589665412903	56.22579478256016	2014-08-06 00:50:00
37	156	61	182	86	10.116589665412903	56.22579478256016	2014-08-06 00:55:00
38	156	58	185	88	10.116589665412903	56.22579478256016	2014-08-06 01:00:00
40	158	53	184	85	10.116589665412903	56.22579478256016	2014-08-06 01:05:00
44	157	51	182	83	10.116589665412903	56.22579478256016	2014-08-06 01:10:00
47	152	53	178	87	10.116589665412903	56.22579478256016	2014-08-06 01:15:00
49	147	50	181	84	10.116589665412903	56.22579478256016	2014-08-06 01:20:00
45	147	53	183	81	10.116589665412903	56.22579478256016	2014-08-06 01:25:00
48	145	56	179	80	10.116589665412903	56.22579478256016	2014-08-06 01:30:00
43	148	58	184	85	10.116589665412903	56.22579478256016	2014-08-06 01:35:00
42	146	53	188	86	10.116589665412903	56.22579478256016	2014-08-06 01:40:00
44	151	50	190	90	10.116589665412903	56.22579478256016	2014-08-06 01:45:00
44	153	54	186	85	10.116589665412903	56.22579478256016	2014-08-06 01:50:00
47	152	52	191	85	10.116589665412903	56.22579478256016	2014-08-06 01:55:00
51	152	55	195	83	10.116589665412903	56.22579478256016	2014-08-06 02:00:00
46	157	55	198	82	10.116589665412903	56.22579478256016	2014-08-06 02:05:00
44	157	59	198	84	10.116589665412903	56.22579478256016	2014-08-06 02:10:00
46	162	58	193	87	10.116589665412903	56.22579478256016	2014-08-06 02:15:00
41	163	56	188	91	10.116589665412903	56.22579478256016	2014-08-06 02:20:00
44	160	59	191	86	10.116589665412903	56.22579478256016	2014-08-06 02:25:00
41	160	62	195	91	10.116589665412903	56.22579478256016	2014-08-06 02:30:00
37	164	67	196	93	10.116589665412903	56.22579478256016	2014-08-06 02:35:00
40	159	67	197	89	10.116589665412903	56.22579478256016	2014-08-06 02:40:00
36	161	64	202	87	10.116589665412903	56.22579478256016	2014-08-06 02:45:00
41	162	60	206	92	10.116589665412903	56.22579478256016	2014-08-06 02:50:00
44	162	65	202	94	10.116589665412903	56.22579478256016	2014-08-06 02:55:00
48	158	68	202	90	10.116589665412903	56.22579478256016	2014-08-06 03:00:00
47	161	70	203	87	10.116589665412903	56.22579478256016	2014-08-06 03:05:00
44	157	73	203	91	10.116589665412903	56.22579478256016	2014-08-06 03:10:00
41	156	72	199	87	10.116589665412903	56.22579478256016	2014-08-06 03:15:00
45	154	73	197	83	10.116589665412903	56.22579478256016	2014-08-06 03:20:00
48	153	68	198	86	10.116589665412903	56.22579478256016	2014-08-06 03:25:00
47	155	71	197	86	10.116589665412903	56.22579478256016	2014-08-06 03:30:00
45	160	69	199	88	10.116589665412903	56.22579478256016	2014-08-06 03:35:00
44	160	64	200	89	10.116589665412903	56.22579478256016	2014-08-06 03:40:00
45	161	60	201	90	10.116589665412903	56.22579478256016	2014-08-06 03:45:00
45	159	57	204	93	10.116589665412903	56.22579478256016	2014-08-06 03:50:00
44	156	57	203	97	10.116589665412903	56.22579478256016	2014-08-06 03:55:00
47	159	57	198	96	10.116589665412903	56.22579478256016	2014-08-06 04:00:00
51	160	54	203	91	10.116589665412903	56.22579478256016	2014-08-06 04:05:00
46	157	56	201	88	10.116589665412903	56.22579478256016	2014-08-06 04:10:00
50	162	57	196	89	10.116589665412903	56.22579478256016	2014-08-06 04:15:00
46	160	54	192	89	10.116589665412903	56.22579478256016	2014-08-06 04:20:00
44	155	51	188	92	10.116589665412903	56.22579478256016	2014-08-06 04:25:00
47	159	52	193	88	10.116589665412903	56.22579478256016	2014-08-06 04:30:00
47	158	49	189	91	10.116589665412903	56.22579478256016	2014-08-06 04:35:00
42	162	52	194	96	10.116589665412903	56.22579478256016	2014-08-06 04:40:00
38	164	55	194	98	10.116589665412903	56.22579478256016	2014-08-06 04:45:00
36	168	58	189	102	10.116589665412903	56.22579478256016	2014-08-06 04:50:00
36	171	59	193	105	10.116589665412903	56.22579478256016	2014-08-06 04:55:00
37	176	60	188	105	10.116589665412903	56.22579478256016	2014-08-06 05:00:00
37	177	56	184	109	10.116589665412903	56.22579478256016	2014-08-06 05:05:00
34	172	60	185	110	10.116589665412903	56.22579478256016	2014-08-06 05:10:00
36	170	64	180	109	10.116589665412903	56.22579478256016	2014-08-06 05:15:00
35	169	63	178	110	10.116589665412903	56.22579478256016	2014-08-06 05:20:00
37	173	62	183	114	10.116589665412903	56.22579478256016	2014-08-06 05:25:00
37	169	67	180	111	10.116589665412903	56.22579478256016	2014-08-06 05:30:00
35	168	64	179	111	10.116589665412903	56.22579478256016	2014-08-06 05:35:00
30	168	65	180	113	10.116589665412903	56.22579478256016	2014-08-06 05:40:00
30	173	66	180	117	10.116589665412903	56.22579478256016	2014-08-06 05:45:00
32	170	65	176	115	10.116589665412903	56.22579478256016	2014-08-06 05:50:00
27	165	66	181	113	10.116589665412903	56.22579478256016	2014-08-06 05:55:00
25	162	71	184	113	10.116589665412903	56.22579478256016	2014-08-06 06:00:00
28	157	75	184	109	10.116589665412903	56.22579478256016	2014-08-06 06:05:00
27	161	71	188	104	10.116589665412903	56.22579478256016	2014-08-06 06:10:00
28	158	72	192	99	10.116589665412903	56.22579478256016	2014-08-06 06:15:00
31	160	67	193	102	10.116589665412903	56.22579478256016	2014-08-06 06:20:00
28	163	66	193	105	10.116589665412903	56.22579478256016	2014-08-06 06:25:00
31	162	71	188	103	10.116589665412903	56.22579478256016	2014-08-06 06:30:00
29	157	71	187	98	10.116589665412903	56.22579478256016	2014-08-06 06:35:00
25	162	69	182	96	10.116589665412903	56.22579478256016	2014-08-06 06:40:00
21	164	67	187	94	10.116589665412903	56.22579478256016	2014-08-06 06:45:00
16	169	63	185	93	10.116589665412903	56.22579478256016	2014-08-06 06:50:00
22	167	66	180	95	10.116589665412903	56.22579478256016	2014-08-06 06:55:00
19	163	65	179	92	10.116589665412903	56.22579478256016	2014-08-06 07:00:00
26	162	60	174	95	10.116589665412903	56.22579478256016	2014-08-06 07:05:00
29	163	55	176	99	10.116589665412903	56.22579478256016	2014-08-06 07:10:00
25	159	53	175	95	10.116589665412903	56.22579478256016	2014-08-06 07:15:00
23	161	55	174	100	10.116589665412903	56.22579478256016	2014-08-06 07:20:00
25	158	56	171	101	10.116589665412903	56.22579478256016	2014-08-06 07:25:00
24	157	51	173	96	10.116589665412903	56.22579478256016	2014-08-06 07:30:00
20	155	49	171	100	10.116589665412903	56.22579478256016	2014-08-06 07:35:00
23	152	45	169	102	10.116589665412903	56.22579478256016	2014-08-06 07:40:00
21	151	44	170	99	10.116589665412903	56.22579478256016	2014-08-06 07:45:00
21	148	40	166	102	10.116589665412903	56.22579478256016	2014-08-06 07:50:00
24	144	45	167	101	10.116589665412903	56.22579478256016	2014-08-06 07:55:00
24	143	44	167	104	10.116589665412903	56.22579478256016	2014-08-06 08:00:00
24	138	43	163	99	10.116589665412903	56.22579478256016	2014-08-06 08:05:00
29	140	39	165	97	10.116589665412903	56.22579478256016	2014-08-06 08:10:00
24	135	44	161	96	10.116589665412903	56.22579478256016	2014-08-06 08:15:00
19	132	42	159	96	10.116589665412903	56.22579478256016	2014-08-06 08:20:00
23	127	42	163	99	10.116589665412903	56.22579478256016	2014-08-06 08:25:00
23	131	38	160	99	10.116589665412903	56.22579478256016	2014-08-06 08:30:00
24	126	33	161	99	10.116589665412903	56.22579478256016	2014-08-06 08:35:00
22	127	31	160	95	10.116589665412903	56.22579478256016	2014-08-06 08:40:00
22	129	32	155	91	10.116589665412903	56.22579478256016	2014-08-06 08:45:00
20	133	29	156	89	10.116589665412903	56.22579478256016	2014-08-06 08:50:00
19	131	27	151	84	10.116589665412903	56.22579478256016	2014-08-06 08:55:00
29	129	22	151	84	10.116589665412903	56.22579478256016	2014-08-06 09:00:00
26	124	27	156	81	10.116589665412903	56.22579478256016	2014-08-06 09:05:00
28	129	28	158	86	10.116589665412903	56.22579478256016	2014-08-06 09:10:00
27	124	26	160	84	10.116589665412903	56.22579478256016	2014-08-06 09:15:00
22	122	21	163	82	10.116589665412903	56.22579478256016	2014-08-06 09:20:00
22	122	21	165	84	10.116589665412903	56.22579478256016	2014-08-06 09:25:00
20	119	22	166	86	10.116589665412903	56.22579478256016	2014-08-06 09:30:00
15	118	19	161	86	10.116589665412903	56.22579478256016	2014-08-06 09:35:00
17	117	29	157	82	10.116589665412903	56.22579478256016	2014-08-06 09:40:00
26	112	25	155	77	10.116589665412903	56.22579478256016	2014-08-06 09:45:00
27	112	30	155	75	10.116589665412903	56.22579478256016	2014-08-06 09:50:00
31	112	30	157	78	10.116589665412903	56.22579478256016	2014-08-06 09:55:00
31	115	31	159	75	10.116589665412903	56.22579478256016	2014-08-06 10:00:00
33	117	34	159	75	10.116589665412903	56.22579478256016	2014-08-06 10:05:00
38	119	31	160	70	10.116589665412903	56.22579478256016	2014-08-06 10:10:00
43	123	32	164	69	10.116589665412903	56.22579478256016	2014-08-06 10:15:00
45	124	30	159	66	10.116589665412903	56.22579478256016	2014-08-06 10:20:00
44	119	25	164	67	10.116589665412903	56.22579478256016	2014-08-06 10:25:00
49	119	25	159	72	10.116589665412903	56.22579478256016	2014-08-06 10:30:00
47	120	22	164	67	10.116589665412903	56.22579478256016	2014-08-06 10:35:00
48	122	20	169	62	10.116589665412903	56.22579478256016	2014-08-06 10:40:00
52	117	17	165	57	10.116589665412903	56.22579478256016	2014-08-06 10:45:00
48	117	25	164	58	10.116589665412903	56.22579478256016	2014-08-06 10:50:00
53	114	22	162	58	10.116589665412903	56.22579478256016	2014-08-06 10:55:00
51	114	22	161	53	10.116589665412903	56.22579478256016	2014-08-06 11:00:00
54	110	27	162	54	10.116589665412903	56.22579478256016	2014-08-06 11:05:00
53	107	30	158	53	10.116589665412903	56.22579478256016	2014-08-06 11:10:00
58	111	27	162	57	10.116589665412903	56.22579478256016	2014-08-06 11:15:00
63	108	32	160	61	10.116589665412903	56.22579478256016	2014-08-06 11:20:00
67	105	31	164	57	10.116589665412903	56.22579478256016	2014-08-06 11:25:00
63	103	33	162	57	10.116589665412903	56.22579478256016	2014-08-06 11:30:00
58	105	35	157	53	10.116589665412903	56.22579478256016	2014-08-06 11:35:00
59	100	31	153	48	10.116589665412903	56.22579478256016	2014-08-06 11:40:00
61	99	26	158	44	10.116589665412903	56.22579478256016	2014-08-06 11:45:00
63	98	25	158	48	10.116589665412903	56.22579478256016	2014-08-06 11:50:00
59	102	29	163	43	10.116589665412903	56.22579478256016	2014-08-06 11:55:00
62	97	26	168	41	10.116589665412903	56.22579478256016	2014-08-06 12:00:00
62	97	27	166	46	10.116589665412903	56.22579478256016	2014-08-06 12:05:00
60	99	27	167	42	10.116589665412903	56.22579478256016	2014-08-06 12:10:00
56	101	31	167	40	10.116589665412903	56.22579478256016	2014-08-06 12:15:00
55	97	26	165	41	10.116589665412903	56.22579478256016	2014-08-06 12:20:00
58	102	25	163	43	10.116589665412903	56.22579478256016	2014-08-06 12:25:00
62	106	23	158	47	10.116589665412903	56.22579478256016	2014-08-06 12:30:00
63	107	23	156	50	10.116589665412903	56.22579478256016	2014-08-06 12:35:00
65	106	19	152	53	10.116589665412903	56.22579478256016	2014-08-06 12:40:00
66	102	27	151	52	10.116589665412903	56.22579478256016	2014-08-06 12:45:00
61	98	27	150	57	10.116589665412903	56.22579478256016	2014-08-06 12:50:00
60	99	31	153	52	10.116589665412903	56.22579478256016	2014-08-06 12:55:00
59	98	33	158	49	10.116589665412903	56.22579478256016	2014-08-06 13:00:00
63	100	30	153	48	10.116589665412903	56.22579478256016	2014-08-06 13:05:00
67	96	29	148	52	10.116589665412903	56.22579478256016	2014-08-06 13:10:00
69	91	26	151	48	10.116589665412903	56.22579478256016	2014-08-06 13:15:00
67	89	28	156	52	10.116589665412903	56.22579478256016	2014-08-06 13:20:00
68	89	31	152	54	10.116589665412903	56.22579478256016	2014-08-06 13:25:00
65	89	32	147	58	10.116589665412903	56.22579478256016	2014-08-06 13:30:00
60	84	27	151	57	10.116589665412903	56.22579478256016	2014-08-06 13:35:00
57	79	26	155	54	10.116589665412903	56.22579478256016	2014-08-06 13:40:00
58	76	22	158	59	10.116589665412903	56.22579478256016	2014-08-06 13:45:00
54	74	21	162	58	10.116589665412903	56.22579478256016	2014-08-06 13:50:00
50	78	23	157	55	10.116589665412903	56.22579478256016	2014-08-06 13:55:00
46	80	22	154	57	10.116589665412903	56.22579478256016	2014-08-06 14:00:00
43	78	27	152	56	10.116589665412903	56.22579478256016	2014-08-06 14:05:00
44	77	22	156	59	10.116589665412903	56.22579478256016	2014-08-06 14:10:00
47	82	25	161	56	10.116589665412903	56.22579478256016	2014-08-06 14:15:00
44	78	23	156	58	10.116589665412903	56.22579478256016	2014-08-06 14:20:00
45	74	28	159	63	10.116589665412903	56.22579478256016	2014-08-06 14:25:00
45	75	23	162	64	10.116589665412903	56.22579478256016	2014-08-06 14:30:00
41	79	27	158	69	10.116589665412903	56.22579478256016	2014-08-06 14:35:00
45	80	27	162	73	10.116589665412903	56.22579478256016	2014-08-06 14:40:00
41	82	25	160	77	10.116589665412903	56.22579478256016	2014-08-06 14:45:00
43	86	25	160	75	10.116589665412903	56.22579478256016	2014-08-06 14:50:00
47	84	30	157	71	10.116589665412903	56.22579478256016	2014-08-06 14:55:00
47	80	30	162	68	10.116589665412903	56.22579478256016	2014-08-06 15:00:00
43	84	28	157	65	10.116589665412903	56.22579478256016	2014-08-06 15:05:00
43	86	32	155	63	10.116589665412903	56.22579478256016	2014-08-06 15:10:00
48	83	27	156	64	10.116589665412903	56.22579478256016	2014-08-06 15:15:00
52	80	22	159	61	10.116589665412903	56.22579478256016	2014-08-06 15:20:00
56	80	19	158	61	10.116589665412903	56.22579478256016	2014-08-06 15:25:00
55	81	21	155	59	10.116589665412903	56.22579478256016	2014-08-06 15:30:00
57	81	20	156	64	10.116589665412903	56.22579478256016	2014-08-06 15:35:00
52	76	17	156	69	10.116589665412903	56.22579478256016	2014-08-06 15:40:00
47	71	19	160	72	10.116589665412903	56.22579478256016	2014-08-06 15:45:00
42	75	23	159	70	10.116589665412903	56.22579478256016	2014-08-06 15:50:00
43	76	25	159	73	10.116589665412903	56.22579478256016	2014-08-06 15:55:00
42	73	20	161	75	10.116589665412903	56.22579478256016	2014-08-06 16:00:00
43	77	16	166	77	10.116589665412903	56.22579478256016	2014-08-06 16:05:00
38	73	17	164	73	10.116589665412903	56.22579478256016	2014-08-06 16:10:00
38	70	20	162	71	10.116589665412903	56.22579478256016	2014-08-06 16:15:00
43	67	21	166	71	10.116589665412903	56.22579478256016	2014-08-06 16:20:00
47	68	20	165	73	10.116589665412903	56.22579478256016	2014-08-06 16:25:00
48	73	25	162	69	10.116589665412903	56.22579478256016	2014-08-06 16:30:00
51	75	20	161	69	10.116589665412903	56.22579478256016	2014-08-06 16:35:00
48	75	23	157	71	10.116589665412903	56.22579478256016	2014-08-06 16:40:00
49	77	27	162	73	10.116589665412903	56.22579478256016	2014-08-06 16:45:00
51	72	27	161	75	10.116589665412903	56.22579478256016	2014-08-06 16:50:00
50	77	30	162	79	10.116589665412903	56.22579478256016	2014-08-06 16:55:00
49	74	32	162	77	10.116589665412903	56.22579478256016	2014-08-06 17:00:00
46	73	31	158	81	10.116589665412903	56.22579478256016	2014-08-06 17:05:00
41	73	26	163	85	10.116589665412903	56.22579478256016	2014-08-06 17:10:00
39	72	31	159	87	10.116589665412903	56.22579478256016	2014-08-06 17:15:00
34	75	35	155	82	10.116589665412903	56.22579478256016	2014-08-06 17:20:00
31	80	34	156	84	10.116589665412903	56.22579478256016	2014-08-06 17:25:00
28	84	35	160	83	10.116589665412903	56.22579478256016	2014-08-06 17:30:00
24	80	32	156	80	10.116589665412903	56.22579478256016	2014-08-06 17:35:00
28	80	27	156	82	10.116589665412903	56.22579478256016	2014-08-06 17:40:00
32	78	28	158	77	10.116589665412903	56.22579478256016	2014-08-06 17:45:00
35	79	25	156	77	10.116589665412903	56.22579478256016	2014-08-06 17:50:00
37	79	21	156	75	10.116589665412903	56.22579478256016	2014-08-06 17:55:00
39	84	20	155	80	10.116589665412903	56.22579478256016	2014-08-06 18:00:00
44	79	19	157	84	10.116589665412903	56.22579478256016	2014-08-06 18:05:00
48	78	24	159	89	10.116589665412903	56.22579478256016	2014-08-06 18:10:00
53	80	21	163	91	10.116589665412903	56.22579478256016	2014-08-06 18:15:00
52	79	19	159	92	10.116589665412903	56.22579478256016	2014-08-06 18:20:00
48	84	28	154	87	10.116589665412903	56.22579478256016	2014-08-06 18:25:00
47	86	29	159	89	10.116589665412903	56.22579478256016	2014-08-06 18:30:00
50	84	31	155	93	10.116589665412903	56.22579478256016	2014-08-06 18:35:00
54	85	26	155	90	10.116589665412903	56.22579478256016	2014-08-06 18:40:00
55	80	29	160	85	10.116589665412903	56.22579478256016	2014-08-06 18:45:00
52	81	31	159	83	10.116589665412903	56.22579478256016	2014-08-06 18:50:00
56	85	26	163	80	10.116589665412903	56.22579478256016	2014-08-06 18:55:00
53	80	22	158	84	10.116589665412903	56.22579478256016	2014-08-06 19:00:00
53	84	20	155	86	10.116589665412903	56.22579478256016	2014-08-06 19:05:00
54	79	23	160	90	10.116589665412903	56.22579478256016	2014-08-06 19:10:00
52	75	25	162	89	10.116589665412903	56.22579478256016	2014-08-06 19:15:00
56	76	22	165	86	10.116589665412903	56.22579478256016	2014-08-06 19:20:00
52	79	22	160	88	10.116589665412903	56.22579478256016	2014-08-06 19:25:00
57	84	23	156	90	10.116589665412903	56.22579478256016	2014-08-06 19:30:00
60	85	18	157	89	10.116589665412903	56.22579478256016	2014-08-06 19:35:00
56	85	25	157	85	10.116589665412903	56.22579478256016	2014-08-06 19:40:00
61	89	30	161	85	10.116589665412903	56.22579478256016	2014-08-06 19:45:00
65	92	35	159	90	10.116589665412903	56.22579478256016	2014-08-06 19:50:00
64	89	32	162	85	10.116589665412903	56.22579478256016	2014-08-06 19:55:00
68	88	27	165	85	10.116589665412903	56.22579478256016	2014-08-06 20:00:00
65	89	25	166	88	10.116589665412903	56.22579478256016	2014-08-06 20:05:00
65	94	20	162	90	10.116589665412903	56.22579478256016	2014-08-06 20:10:00
70	91	19	161	87	10.116589665412903	56.22579478256016	2014-08-06 20:15:00
65	94	20	161	85	10.116589665412903	56.22579478256016	2014-08-06 20:20:00
67	99	19	158	81	10.116589665412903	56.22579478256016	2014-08-06 20:25:00
68	97	24	155	81	10.116589665412903	56.22579478256016	2014-08-06 20:30:00
64	101	24	150	76	10.116589665412903	56.22579478256016	2014-08-06 20:35:00
66	99	20	149	72	10.116589665412903	56.22579478256016	2014-08-06 20:40:00
63	94	19	150	76	10.116589665412903	56.22579478256016	2014-08-06 20:45:00
65	95	29	152	77	10.116589665412903	56.22579478256016	2014-08-06 20:50:00
69	98	28	157	77	10.116589665412903	56.22579478256016	2014-08-06 20:55:00
64	95	28	162	82	10.116589665412903	56.22579478256016	2014-08-06 21:00:00
63	95	24	162	81	10.116589665412903	56.22579478256016	2014-08-06 21:05:00
62	100	28	163	81	10.116589665412903	56.22579478256016	2014-08-06 21:10:00
57	101	24	163	76	10.116589665412903	56.22579478256016	2014-08-06 21:15:00
61	99	20	159	72	10.116589665412903	56.22579478256016	2014-08-06 21:20:00
57	102	25	159	77	10.116589665412903	56.22579478256016	2014-08-06 21:25:00
56	103	24	157	72	10.116589665412903	56.22579478256016	2014-08-06 21:30:00
54	104	22	153	70	10.116589665412903	56.22579478256016	2014-08-06 21:35:00
56	101	25	155	72	10.116589665412903	56.22579478256016	2014-08-06 21:40:00
53	103	23	153	69	10.116589665412903	56.22579478256016	2014-08-06 21:45:00
53	104	21	157	69	10.116589665412903	56.22579478256016	2014-08-06 21:50:00
53	108	18	162	71	10.116589665412903	56.22579478256016	2014-08-06 21:55:00
58	109	20	159	66	10.116589665412903	56.22579478256016	2014-08-06 22:00:00
57	112	15	163	63	10.116589665412903	56.22579478256016	2014-08-06 22:05:00
60	112	22	168	58	10.116589665412903	56.22579478256016	2014-08-06 22:10:00
58	115	23	165	55	10.116589665412903	56.22579478256016	2014-08-06 22:15:00
59	114	21	170	60	10.116589665412903	56.22579478256016	2014-08-06 22:20:00
59	118	24	170	60	10.116589665412903	56.22579478256016	2014-08-06 22:25:00
62	121	22	175	55	10.116589665412903	56.22579478256016	2014-08-06 22:30:00
64	125	21	176	53	10.116589665412903	56.22579478256016	2014-08-06 22:35:00
64	130	16	181	57	10.116589665412903	56.22579478256016	2014-08-06 22:40:00
65	131	17	181	54	10.116589665412903	56.22579478256016	2014-08-06 22:45:00
62	128	25	186	49	10.116589665412903	56.22579478256016	2014-08-06 22:50:00
61	127	24	185	54	10.116589665412903	56.22579478256016	2014-08-06 22:55:00
58	129	29	186	53	10.116589665412903	56.22579478256016	2014-08-06 23:00:00
59	134	26	188	56	10.116589665412903	56.22579478256016	2014-08-06 23:05:00
59	131	21	188	61	10.116589665412903	56.22579478256016	2014-08-06 23:10:00
59	126	23	184	62	10.116589665412903	56.22579478256016	2014-08-06 23:15:00
57	122	26	180	58	10.116589665412903	56.22579478256016	2014-08-06 23:20:00
58	122	28	179	63	10.116589665412903	56.22579478256016	2014-08-06 23:25:00
60	119	32	183	67	10.116589665412903	56.22579478256016	2014-08-06 23:30:00
64	123	29	180	64	10.116589665412903	56.22579478256016	2014-08-06 23:35:00
64	128	29	184	60	10.116589665412903	56.22579478256016	2014-08-06 23:40:00
63	127	33	187	64	10.116589665412903	56.22579478256016	2014-08-06 23:45:00
65	131	28	188	65	10.116589665412903	56.22579478256016	2014-08-06 23:50:00
60	132	31	185	68	10.116589665412903	56.22579478256016	2014-08-06 23:55:00
60	133	35	186	71	10.116589665412903	56.22579478256016	2014-08-07 00:00:00
61	138	30	182	75	10.116589665412903	56.22579478256016	2014-08-07 00:05:00
62	133	30	185	77	10.116589665412903	56.22579478256016	2014-08-07 00:10:00
60	135	26	187	72	10.116589665412903	56.22579478256016	2014-08-07 00:15:00
61	139	21	182	76	10.116589665412903	56.22579478256016	2014-08-07 00:20:00
59	135	19	180	79	10.116589665412903	56.22579478256016	2014-08-07 00:25:00
63	131	25	183	76	10.116589665412903	56.22579478256016	2014-08-07 00:30:00
58	136	21	182	78	10.116589665412903	56.22579478256016	2014-08-07 00:35:00
58	134	25	186	81	10.116589665412903	56.22579478256016	2014-08-07 00:40:00
57	132	30	191	82	10.116589665412903	56.22579478256016	2014-08-07 00:45:00
59	136	35	186	82	10.116589665412903	56.22579478256016	2014-08-07 00:50:00
64	134	39	184	78	10.116589665412903	56.22579478256016	2014-08-07 00:55:00
67	134	43	187	79	10.116589665412903	56.22579478256016	2014-08-07 01:00:00
69	138	44	188	84	10.116589665412903	56.22579478256016	2014-08-07 01:05:00
74	137	39	189	84	10.116589665412903	56.22579478256016	2014-08-07 01:10:00
72	137	34	193	84	10.116589665412903	56.22579478256016	2014-08-07 01:15:00
67	141	39	193	83	10.116589665412903	56.22579478256016	2014-08-07 01:20:00
63	143	34	194	88	10.116589665412903	56.22579478256016	2014-08-07 01:25:00
63	148	32	199	85	10.116589665412903	56.22579478256016	2014-08-07 01:30:00
66	151	36	200	83	10.116589665412903	56.22579478256016	2014-08-07 01:35:00
63	154	31	199	80	10.116589665412903	56.22579478256016	2014-08-07 01:40:00
58	156	26	203	83	10.116589665412903	56.22579478256016	2014-08-07 01:45:00
60	156	22	206	87	10.116589665412903	56.22579478256016	2014-08-07 01:50:00
60	161	20	205	84	10.116589665412903	56.22579478256016	2014-08-07 01:55:00
55	161	15	207	82	10.116589665412903	56.22579478256016	2014-08-07 02:00:00
50	157	21	203	79	10.116589665412903	56.22579478256016	2014-08-07 02:05:00
51	162	25	204	80	10.116589665412903	56.22579478256016	2014-08-07 02:10:00
50	167	25	205	80	10.116589665412903	56.22579478256016	2014-08-07 02:15:00
51	171	26	210	84	10.116589665412903	56.22579478256016	2014-08-07 02:20:00
49	172	31	208	86	10.116589665412903	56.22579478256016	2014-08-07 02:25:00
53	174	29	207	83	10.116589665412903	56.22579478256016	2014-08-07 02:30:00
52	179	32	202	79	10.116589665412903	56.22579478256016	2014-08-07 02:35:00
51	183	34	205	74	10.116589665412903	56.22579478256016	2014-08-07 02:40:00
56	186	31	209	79	10.116589665412903	56.22579478256016	2014-08-07 02:45:00
60	183	29	204	77	10.116589665412903	56.22579478256016	2014-08-07 02:50:00
61	184	28	199	78	10.116589665412903	56.22579478256016	2014-08-07 02:55:00
61	184	28	198	78	10.116589665412903	56.22579478256016	2014-08-07 03:00:00
61	188	27	200	73	10.116589665412903	56.22579478256016	2014-08-07 03:05:00
58	191	25	205	76	10.116589665412903	56.22579478256016	2014-08-07 03:10:00
63	191	26	200	76	10.116589665412903	56.22579478256016	2014-08-07 03:15:00
59	191	27	201	79	10.116589665412903	56.22579478256016	2014-08-07 03:20:00
64	190	30	205	79	10.116589665412903	56.22579478256016	2014-08-07 03:25:00
63	188	27	208	80	10.116589665412903	56.22579478256016	2014-08-07 03:30:00
61	186	30	212	80	10.116589665412903	56.22579478256016	2014-08-07 03:35:00
60	186	33	206	75	10.116589665412903	56.22579478256016	2014-08-07 03:40:00
61	182	37	204	74	10.116589665412903	56.22579478256016	2014-08-07 03:45:00
66	186	38	202	69	10.116589665412903	56.22579478256016	2014-08-07 03:50:00
62	181	42	202	68	10.116589665412903	56.22579478256016	2014-08-07 03:55:00
65	186	47	202	66	10.116589665412903	56.22579478256016	2014-08-07 04:00:00
64	182	52	202	65	10.116589665412903	56.22579478256016	2014-08-07 04:05:00
59	185	52	199	62	10.116589665412903	56.22579478256016	2014-08-07 04:10:00
54	183	47	199	67	10.116589665412903	56.22579478256016	2014-08-07 04:15:00
52	186	43	204	63	10.116589665412903	56.22579478256016	2014-08-07 04:20:00
52	186	40	199	66	10.116589665412903	56.22579478256016	2014-08-07 04:25:00
54	183	41	201	70	10.116589665412903	56.22579478256016	2014-08-07 04:30:00
50	181	40	204	74	10.116589665412903	56.22579478256016	2014-08-07 04:35:00
47	181	44	205	79	10.116589665412903	56.22579478256016	2014-08-07 04:40:00
50	181	47	201	81	10.116589665412903	56.22579478256016	2014-08-07 04:45:00
46	182	45	202	79	10.116589665412903	56.22579478256016	2014-08-07 04:50:00
49	177	47	198	78	10.116589665412903	56.22579478256016	2014-08-07 04:55:00
46	179	52	199	82	10.116589665412903	56.22579478256016	2014-08-07 05:00:00
49	177	54	204	77	10.116589665412903	56.22579478256016	2014-08-07 05:05:00
49	181	52	202	72	10.116589665412903	56.22579478256016	2014-08-07 05:10:00
54	177	52	198	68	10.116589665412903	56.22579478256016	2014-08-07 05:15:00
58	180	50	203	63	10.116589665412903	56.22579478256016	2014-08-07 05:20:00
57	182	51	203	64	10.116589665412903	56.22579478256016	2014-08-07 05:25:00
55	186	54	202	62	10.116589665412903	56.22579478256016	2014-08-07 05:30:00
51	182	55	202	59	10.116589665412903	56.22579478256016	2014-08-07 05:35:00
54	177	58	205	62	10.116589665412903	56.22579478256016	2014-08-07 05:40:00
53	182	57	209	57	10.116589665412903	56.22579478256016	2014-08-07 05:45:00
54	178	53	207	56	10.116589665412903	56.22579478256016	2014-08-07 05:50:00
58	176	53	205	53	10.116589665412903	56.22579478256016	2014-08-07 05:55:00
62	172	54	208	58	10.116589665412903	56.22579478256016	2014-08-07 06:00:00
59	173	49	204	58	10.116589665412903	56.22579478256016	2014-08-07 06:05:00
56	177	54	201	62	10.116589665412903	56.22579478256016	2014-08-07 06:10:00
54	172	56	201	57	10.116589665412903	56.22579478256016	2014-08-07 06:15:00
58	168	53	201	62	10.116589665412903	56.22579478256016	2014-08-07 06:20:00
60	169	52	203	57	10.116589665412903	56.22579478256016	2014-08-07 06:25:00
65	172	55	198	54	10.116589665412903	56.22579478256016	2014-08-07 06:30:00
68	177	54	201	50	10.116589665412903	56.22579478256016	2014-08-07 06:35:00
73	182	55	206	46	10.116589665412903	56.22579478256016	2014-08-07 06:40:00
78	180	50	207	51	10.116589665412903	56.22579478256016	2014-08-07 06:45:00
73	176	46	203	49	10.116589665412903	56.22579478256016	2014-08-07 06:50:00
76	181	44	199	52	10.116589665412903	56.22579478256016	2014-08-07 06:55:00
81	182	45	195	50	10.116589665412903	56.22579478256016	2014-08-07 07:00:00
81	183	49	197	53	10.116589665412903	56.22579478256016	2014-08-07 07:05:00
83	187	44	201	51	10.116589665412903	56.22579478256016	2014-08-07 07:10:00
82	186	43	206	47	10.116589665412903	56.22579478256016	2014-08-07 07:15:00
87	190	43	205	45	10.116589665412903	56.22579478256016	2014-08-07 07:20:00
82	185	38	209	48	10.116589665412903	56.22579478256016	2014-08-07 07:25:00
79	184	43	212	51	10.116589665412903	56.22579478256016	2014-08-07 07:30:00
82	181	39	204	46	10.116589665412903	56.22579478256016	2014-08-07 07:35:00
82	178	39	199	51	10.116589665412903	56.22579478256016	2014-08-07 07:40:00
80	177	40	197	48	10.116589665412903	56.22579478256016	2014-08-07 07:45:00
77	181	41	201	52	10.116589665412903	56.22579478256016	2014-08-07 07:50:00
79	180	37	201	47	10.116589665412903	56.22579478256016	2014-08-07 07:55:00
77	177	33	199	46	10.116589665412903	56.22579478256016	2014-08-07 08:00:00
78	174	30	197	42	10.116589665412903	56.22579478256016	2014-08-07 08:05:00
77	172	25	199	46	10.116589665412903	56.22579478256016	2014-08-07 08:10:00
73	169	26	197	47	10.116589665412903	56.22579478256016	2014-08-07 08:15:00
68	166	23	192	43	10.116589665412903	56.22579478256016	2014-08-07 08:20:00
64	168	26	187	47	10.116589665412903	56.22579478256016	2014-08-07 08:25:00
67	167	31	190	51	10.116589665412903	56.22579478256016	2014-08-07 08:30:00
62	164	28	188	53	10.116589665412903	56.22579478256016	2014-08-07 08:35:00
60	169	28	188	49	10.116589665412903	56.22579478256016	2014-08-07 08:40:00
58	166	30	184	44	10.116589665412903	56.22579478256016	2014-08-07 08:45:00
58	170	29	189	45	10.116589665412903	56.22579478256016	2014-08-07 08:50:00
63	170	24	184	46	10.116589665412903	56.22579478256016	2014-08-07 08:55:00
62	169	23	179	50	10.116589665412903	56.22579478256016	2014-08-07 09:00:00
64	165	28	174	47	10.116589665412903	56.22579478256016	2014-08-07 09:05:00
64	165	24	172	42	10.116589665412903	56.22579478256016	2014-08-07 09:10:00
61	161	23	173	46	10.116589665412903	56.22579478256016	2014-08-07 09:15:00
56	156	26	171	43	10.116589665412903	56.22579478256016	2014-08-07 09:20:00
52	152	31	171	45	10.116589665412903	56.22579478256016	2014-08-07 09:25:00
51	150	27	175	44	10.116589665412903	56.22579478256016	2014-08-07 09:30:00
49	149	28	171	42	10.116589665412903	56.22579478256016	2014-08-07 09:35:00
53	148	33	168	40	10.116589665412903	56.22579478256016	2014-08-07 09:40:00
55	147	35	171	40	10.116589665412903	56.22579478256016	2014-08-07 09:45:00
55	149	31	166	38	10.116589665412903	56.22579478256016	2014-08-07 09:50:00
51	146	32	165	36	10.116589665412903	56.22579478256016	2014-08-07 09:55:00
53	142	31	163	33	10.116589665412903	56.22579478256016	2014-08-07 10:00:00
54	138	28	167	30	10.116589665412903	56.22579478256016	2014-08-07 10:05:00
56	137	28	172	30	10.116589665412903	56.22579478256016	2014-08-07 10:10:00
51	133	28	176	31	10.116589665412903	56.22579478256016	2014-08-07 10:15:00
52	134	31	171	27	10.116589665412903	56.22579478256016	2014-08-07 10:20:00
52	134	32	170	23	10.116589665412903	56.22579478256016	2014-08-07 10:25:00
56	129	32	172	19	10.116589665412903	56.22579478256016	2014-08-07 10:30:00
58	132	32	173	21	10.116589665412903	56.22579478256016	2014-08-07 10:35:00
57	131	37	174	21	10.116589665412903	56.22579478256016	2014-08-07 10:40:00
62	132	36	173	19	10.116589665412903	56.22579478256016	2014-08-07 10:45:00
60	131	32	178	26	10.116589665412903	56.22579478256016	2014-08-07 10:50:00
63	131	32	173	28	10.116589665412903	56.22579478256016	2014-08-07 10:55:00
63	134	34	173	28	10.116589665412903	56.22579478256016	2014-08-07 11:00:00
64	133	33	174	28	10.116589665412903	56.22579478256016	2014-08-07 11:05:00
63	137	32	179	28	10.116589665412903	56.22579478256016	2014-08-07 11:10:00
60	133	32	184	28	10.116589665412903	56.22579478256016	2014-08-07 11:15:00
58	133	32	179	29	10.116589665412903	56.22579478256016	2014-08-07 11:20:00
60	131	27	175	29	10.116589665412903	56.22579478256016	2014-08-07 11:25:00
58	128	28	170	31	10.116589665412903	56.22579478256016	2014-08-07 11:30:00
59	124	23	169	31	10.116589665412903	56.22579478256016	2014-08-07 11:35:00
55	120	23	174	29	10.116589665412903	56.22579478256016	2014-08-07 11:40:00
57	124	23	169	27	10.116589665412903	56.22579478256016	2014-08-07 11:45:00
59	120	23	165	29	10.116589665412903	56.22579478256016	2014-08-07 11:50:00
58	124	24	169	26	10.116589665412903	56.22579478256016	2014-08-07 11:55:00
61	125	27	168	29	10.116589665412903	56.22579478256016	2014-08-07 12:00:00
62	123	31	164	31	10.116589665412903	56.22579478256016	2014-08-07 12:05:00
65	128	31	162	34	10.116589665412903	56.22579478256016	2014-08-07 12:10:00
66	132	29	158	38	10.116589665412903	56.22579478256016	2014-08-07 12:15:00
62	133	28	157	41	10.116589665412903	56.22579478256016	2014-08-07 12:20:00
58	130	25	160	46	10.116589665412903	56.22579478256016	2014-08-07 12:25:00
58	125	20	162	47	10.116589665412903	56.22579478256016	2014-08-07 12:30:00
60	121	24	167	44	10.116589665412903	56.22579478256016	2014-08-07 12:35:00
63	117	27	164	42	10.116589665412903	56.22579478256016	2014-08-07 12:40:00
61	121	23	163	39	10.116589665412903	56.22579478256016	2014-08-07 12:45:00
63	119	28	161	41	10.116589665412903	56.22579478256016	2014-08-07 12:50:00
66	119	33	165	38	10.116589665412903	56.22579478256016	2014-08-07 12:55:00
71	118	37	168	43	10.116589665412903	56.22579478256016	2014-08-07 13:00:00
67	113	41	164	38	10.116589665412903	56.22579478256016	2014-08-07 13:05:00
63	116	36	160	35	10.116589665412903	56.22579478256016	2014-08-07 13:10:00
66	119	32	163	34	10.116589665412903	56.22579478256016	2014-08-07 13:15:00
67	114	28	168	31	10.116589665412903	56.22579478256016	2014-08-07 13:20:00
64	111	28	172	30	10.116589665412903	56.22579478256016	2014-08-07 13:25:00
59	108	26	170	33	10.116589665412903	56.22579478256016	2014-08-07 13:30:00
59	106	24	168	36	10.116589665412903	56.22579478256016	2014-08-07 13:35:00
60	101	25	173	35	10.116589665412903	56.22579478256016	2014-08-07 13:40:00
56	105	25	174	31	10.116589665412903	56.22579478256016	2014-08-07 13:45:00
55	105	22	176	29	10.116589665412903	56.22579478256016	2014-08-07 13:50:00
55	103	27	181	25	10.116589665412903	56.22579478256016	2014-08-07 13:55:00
58	106	28	180	22	10.116589665412903	56.22579478256016	2014-08-07 14:00:00
61	107	26	185	27	10.116589665412903	56.22579478256016	2014-08-07 14:05:00
56	108	28	180	28	10.116589665412903	56.22579478256016	2014-08-07 14:10:00
55	112	33	179	29	10.116589665412903	56.22579478256016	2014-08-07 14:15:00
54	112	38	182	24	10.116589665412903	56.22579478256016	2014-08-07 14:20:00
59	109	43	184	22	10.116589665412903	56.22579478256016	2014-08-07 14:25:00
62	111	44	189	24	10.116589665412903	56.22579478256016	2014-08-07 14:30:00
67	110	48	194	23	10.116589665412903	56.22579478256016	2014-08-07 14:35:00
66	108	53	190	20	10.116589665412903	56.22579478256016	2014-08-07 14:40:00
64	103	51	190	22	10.116589665412903	56.22579478256016	2014-08-07 14:45:00
68	107	54	189	23	10.116589665412903	56.22579478256016	2014-08-07 14:50:00
69	103	54	186	18	10.116589665412903	56.22579478256016	2014-08-07 14:55:00
71	100	49	190	23	10.116589665412903	56.22579478256016	2014-08-07 15:00:00
67	100	46	190	19	10.116589665412903	56.22579478256016	2014-08-07 15:05:00
71	102	44	194	20	10.116589665412903	56.22579478256016	2014-08-07 15:10:00
76	102	40	197	25	10.116589665412903	56.22579478256016	2014-08-07 15:15:00
71	107	43	192	23	10.116589665412903	56.22579478256016	2014-08-07 15:20:00
72	111	46	187	22	10.116589665412903	56.22579478256016	2014-08-07 15:25:00
72	116	47	185	24	10.116589665412903	56.22579478256016	2014-08-07 15:30:00
69	112	51	189	23	10.116589665412903	56.22579478256016	2014-08-07 15:35:00
74	114	48	186	21	10.116589665412903	56.22579478256016	2014-08-07 15:40:00
76	113	52	182	17	10.116589665412903	56.22579478256016	2014-08-07 15:45:00
76	108	53	180	27	10.116589665412903	56.22579478256016	2014-08-07 15:50:00
77	106	53	183	29	10.116589665412903	56.22579478256016	2014-08-07 15:55:00
76	110	58	185	24	10.116589665412903	56.22579478256016	2014-08-07 16:00:00
81	106	58	183	28	10.116589665412903	56.22579478256016	2014-08-07 16:05:00
82	102	55	178	33	10.116589665412903	56.22579478256016	2014-08-07 16:10:00
86	98	59	175	31	10.116589665412903	56.22579478256016	2014-08-07 16:15:00
88	99	64	179	31	10.116589665412903	56.22579478256016	2014-08-07 16:20:00
84	97	61	177	34	10.116589665412903	56.22579478256016	2014-08-07 16:25:00
85	101	59	175	39	10.116589665412903	56.22579478256016	2014-08-07 16:30:00
88	106	62	178	42	10.116589665412903	56.22579478256016	2014-08-07 16:35:00
93	108	61	178	42	10.116589665412903	56.22579478256016	2014-08-07 16:40:00
93	112	63	179	42	10.116589665412903	56.22579478256016	2014-08-07 16:45:00
88	109	58	181	39	10.116589665412903	56.22579478256016	2014-08-07 16:50:00
93	108	59	182	40	10.116589665412903	56.22579478256016	2014-08-07 16:55:00
90	113	62	179	36	10.116589665412903	56.22579478256016	2014-08-07 17:00:00
91	114	62	174	31	10.116589665412903	56.22579478256016	2014-08-07 17:05:00
96	111	67	173	32	10.116589665412903	56.22579478256016	2014-08-07 17:10:00
101	115	71	172	29	10.116589665412903	56.22579478256016	2014-08-07 17:15:00
98	110	70	175	29	10.116589665412903	56.22579478256016	2014-08-07 17:20:00
94	113	70	177	26	10.116589665412903	56.22579478256016	2014-08-07 17:25:00
95	108	66	177	21	10.116589665412903	56.22579478256016	2014-08-07 17:30:00
90	103	69	181	18	10.116589665412903	56.22579478256016	2014-08-07 17:35:00
86	101	69	185	23	10.116589665412903	56.22579478256016	2014-08-07 17:40:00
89	106	66	186	22	10.116589665412903	56.22579478256016	2014-08-07 17:45:00
86	107	63	188	27	10.116589665412903	56.22579478256016	2014-08-07 17:50:00
91	109	60	186	31	10.116589665412903	56.22579478256016	2014-08-07 17:55:00
89	111	63	184	32	10.116589665412903	56.22579478256016	2014-08-07 18:00:00
87	113	60	185	29	10.116589665412903	56.22579478256016	2014-08-07 18:05:00
89	118	58	190	26	10.116589665412903	56.22579478256016	2014-08-07 18:10:00
85	123	56	185	26	10.116589665412903	56.22579478256016	2014-08-07 18:15:00
90	121	60	183	29	10.116589665412903	56.22579478256016	2014-08-07 18:20:00
88	116	55	185	32	10.116589665412903	56.22579478256016	2014-08-07 18:25:00
84	119	53	180	34	10.116589665412903	56.22579478256016	2014-08-07 18:30:00
86	114	53	183	37	10.116589665412903	56.22579478256016	2014-08-07 18:35:00
90	118	51	187	35	10.116589665412903	56.22579478256016	2014-08-07 18:40:00
89	120	47	185	30	10.116589665412903	56.22579478256016	2014-08-07 18:45:00
89	115	44	187	31	10.116589665412903	56.22579478256016	2014-08-07 18:50:00
94	118	41	183	35	10.116589665412903	56.22579478256016	2014-08-07 18:55:00
90	119	40	182	37	10.116589665412903	56.22579478256016	2014-08-07 19:00:00
87	121	38	181	41	10.116589665412903	56.22579478256016	2014-08-07 19:05:00
88	124	40	181	40	10.116589665412903	56.22579478256016	2014-08-07 19:10:00
89	127	42	180	42	10.116589665412903	56.22579478256016	2014-08-07 19:15:00
88	131	41	176	40	10.116589665412903	56.22579478256016	2014-08-07 19:20:00
88	130	41	181	44	10.116589665412903	56.22579478256016	2014-08-07 19:25:00
83	126	42	178	42	10.116589665412903	56.22579478256016	2014-08-07 19:30:00
85	124	37	180	45	10.116589665412903	56.22579478256016	2014-08-07 19:35:00
83	121	41	182	49	10.116589665412903	56.22579478256016	2014-08-07 19:40:00
80	119	40	185	47	10.116589665412903	56.22579478256016	2014-08-07 19:45:00
75	118	37	190	46	10.116589665412903	56.22579478256016	2014-08-07 19:50:00
75	115	41	186	41	10.116589665412903	56.22579478256016	2014-08-07 19:55:00
71	115	43	190	39	10.116589665412903	56.22579478256016	2014-08-07 20:00:00
66	116	47	189	44	10.116589665412903	56.22579478256016	2014-08-07 20:05:00
68	119	44	186	47	10.116589665412903	56.22579478256016	2014-08-07 20:10:00
68	120	46	189	42	10.116589665412903	56.22579478256016	2014-08-07 20:15:00
64	117	43	193	44	10.116589665412903	56.22579478256016	2014-08-07 20:20:00
60	119	44	190	44	10.116589665412903	56.22579478256016	2014-08-07 20:25:00
65	114	43	193	42	10.116589665412903	56.22579478256016	2014-08-07 20:30:00
70	112	42	194	47	10.116589665412903	56.22579478256016	2014-08-07 20:35:00
73	113	43	196	51	10.116589665412903	56.22579478256016	2014-08-07 20:40:00
72	113	42	195	54	10.116589665412903	56.22579478256016	2014-08-07 20:45:00
69	118	42	192	53	10.116589665412903	56.22579478256016	2014-08-07 20:50:00
74	115	40	187	55	10.116589665412903	56.22579478256016	2014-08-07 20:55:00
78	116	39	190	56	10.116589665412903	56.22579478256016	2014-08-07 21:00:00
73	120	35	195	58	10.116589665412903	56.22579478256016	2014-08-07 21:05:00
68	125	33	195	55	10.116589665412903	56.22579478256016	2014-08-07 21:10:00
73	130	32	191	52	10.116589665412903	56.22579478256016	2014-08-07 21:15:00
71	134	28	196	52	10.116589665412903	56.22579478256016	2014-08-07 21:20:00
74	135	25	195	49	10.116589665412903	56.22579478256016	2014-08-07 21:25:00
79	139	25	191	47	10.116589665412903	56.22579478256016	2014-08-07 21:30:00
79	142	30	188	52	10.116589665412903	56.22579478256016	2014-08-07 21:35:00
78	139	29	192	50	10.116589665412903	56.22579478256016	2014-08-07 21:40:00
74	139	32	189	53	10.116589665412903	56.22579478256016	2014-08-07 21:45:00
76	136	35	192	50	10.116589665412903	56.22579478256016	2014-08-07 21:50:00
74	134	32	187	53	10.116589665412903	56.22579478256016	2014-08-07 21:55:00
70	138	29	183	49	10.116589665412903	56.22579478256016	2014-08-07 22:00:00
66	135	30	188	54	10.116589665412903	56.22579478256016	2014-08-07 22:05:00
66	134	35	183	59	10.116589665412903	56.22579478256016	2014-08-07 22:10:00
64	135	38	185	54	10.116589665412903	56.22579478256016	2014-08-07 22:15:00
68	137	37	182	52	10.116589665412903	56.22579478256016	2014-08-07 22:20:00
66	133	42	182	47	10.116589665412903	56.22579478256016	2014-08-07 22:25:00
62	136	40	181	46	10.116589665412903	56.22579478256016	2014-08-07 22:30:00
67	137	38	184	43	10.116589665412903	56.22579478256016	2014-08-07 22:35:00
[truncated: 15,569 more rows]
