# Supplementary material for: Intelligent decision making for energy efficient fog nodes selection and smart switching in the IOT: a machine learning approach
Source: PeerJ Comput Sci. 2024 Mar 20;10:e1833. doi: 10.7717/peerj-cs.1833 (PMC11041942; doi:10.7717/peerj-cs.1833)
Supplement: Supplemental Information 4 — The address can be captured using the longitude and latitude: 10.10498608, 56.23172069, respectively. The attributes within these datasets serve as descriptors for different categories of sensed data. Subsequently, our model underwent rigorous evaluation, undergoing testing across three separate datasets, each containing approximately seventeen thousand values. This methodology enabled a comprehensive analysis of the model’s performance and its ability to interpret and process large-scale datasets in a real-world context. The address can also be captured using the longitude and latitude: 10.10498608, 56.23172069, respectively. [file peerj-cs-10-1833-s004.csv]

ozone	particullate_matter	carbon_monoxide	sulfure_dioxide	nitrogen_dioxide	longitude	latitude	timestamp
67	84	84	53	33	10.104986076057457	56.23172069428216	2014-08-01 00:05:00
66	81	88	54	29	10.104986076057457	56.23172069428216	2014-08-01 00:10:00
62	76	88	55	29	10.104986076057457	56.23172069428216	2014-08-01 00:15:00
57	75	91	52	32	10.104986076057457	56.23172069428216	2014-08-01 00:20:00
61	70	93	57	35	10.104986076057457	56.23172069428216	2014-08-01 00:25:00
56	71	90	57	36	10.104986076057457	56.23172069428216	2014-08-01 00:30:00
51	73	93	54	37	10.104986076057457	56.23172069428216	2014-08-01 00:35:00
50	68	91	53	33	10.104986076057457	56.23172069428216	2014-08-01 00:40:00
46	67	90	57	32	10.104986076057457	56.23172069428216	2014-08-01 00:45:00
46	67	89	58	30	10.104986076057457	56.23172069428216	2014-08-01 00:50:00
45	69	86	57	26	10.104986076057457	56.23172069428216	2014-08-01 00:55:00
50	66	91	54	23	10.104986076057457	56.23172069428216	2014-08-01 01:00:00
53	64	89	51	24	10.104986076057457	56.23172069428216	2014-08-01 01:05:00
52	67	88	47	27	10.104986076057457	56.23172069428216	2014-08-01 01:10:00
53	62	86	49	25	10.104986076057457	56.23172069428216	2014-08-01 01:15:00
57	61	81	48	27	10.104986076057457	56.23172069428216	2014-08-01 01:20:00
59	58	79	53	31	10.104986076057457	56.23172069428216	2014-08-01 01:25:00
60	58	82	54	34	10.104986076057457	56.23172069428216	2014-08-01 01:30:00
59	53	77	51	32	10.104986076057457	56.23172069428216	2014-08-01 01:35:00
61	54	80	48	29	10.104986076057457	56.23172069428216	2014-08-01 01:40:00
65	54	76	52	30	10.104986076057457	56.23172069428216	2014-08-01 01:45:00
61	57	80	50	28	10.104986076057457	56.23172069428216	2014-08-01 01:50:00
64	53	81	45	26	10.104986076057457	56.23172069428216	2014-08-01 01:55:00
67	53	85	50	31	10.104986076057457	56.23172069428216	2014-08-01 02:00:00
67	55	90	49	33	10.104986076057457	56.23172069428216	2014-08-01 02:05:00
72	53	86	46	34	10.104986076057457	56.23172069428216	2014-08-01 02:10:00
70	56	90	44	39	10.104986076057457	56.23172069428216	2014-08-01 02:15:00
69	53	91	45	38	10.104986076057457	56.23172069428216	2014-08-01 02:20:00
71	58	92	40	34	10.104986076057457	56.23172069428216	2014-08-01 02:25:00
76	57	94	39	31	10.104986076057457	56.23172069428216	2014-08-01 02:30:00
81	54	99	42	32	10.104986076057457	56.23172069428216	2014-08-01 02:35:00
79	51	94	42	31	10.104986076057457	56.23172069428216	2014-08-01 02:40:00
80	52	89	42	26	10.104986076057457	56.23172069428216	2014-08-01 02:45:00
79	52	87	39	23	10.104986076057457	56.23172069428216	2014-08-01 02:50:00
81	50	89	36	25	10.104986076057457	56.23172069428216	2014-08-01 02:55:00
82	45	89	39	21	10.104986076057457	56.23172069428216	2014-08-01 03:00:00
82	47	90	35	21	10.104986076057457	56.23172069428216	2014-08-01 03:05:00
81	47	94	35	20	10.104986076057457	56.23172069428216	2014-08-01 03:10:00
78	49	91	40	15	10.104986076057457	56.23172069428216	2014-08-01 03:15:00
82	49	92	44	23	10.104986076057457	56.23172069428216	2014-08-01 03:20:00
79	48	93	47	21	10.104986076057457	56.23172069428216	2014-08-01 03:25:00
77	53	91	46	21	10.104986076057457	56.23172069428216	2014-08-01 03:30:00
74	48	95	48	19	10.104986076057457	56.23172069428216	2014-08-01 03:35:00
75	43	97	52	29	10.104986076057457	56.23172069428216	2014-08-01 03:40:00
71	39	99	57	33	10.104986076057457	56.23172069428216	2014-08-01 03:45:00
71	40	96	60	33	10.104986076057457	56.23172069428216	2014-08-01 03:50:00
68	41	91	62	36	10.104986076057457	56.23172069428216	2014-08-01 03:55:00
70	40	90	66	32	10.104986076057457	56.23172069428216	2014-08-01 04:00:00
69	43	86	68	32	10.104986076057457	56.23172069428216	2014-08-01 04:05:00
67	47	85	69	32	10.104986076057457	56.23172069428216	2014-08-01 04:10:00
64	42	83	70	28	10.104986076057457	56.23172069428216	2014-08-01 04:15:00
65	44	78	65	32	10.104986076057457	56.23172069428216	2014-08-01 04:20:00
63	39	77	64	33	10.104986076057457	56.23172069428216	2014-08-01 04:25:00
62	39	82	66	30	10.104986076057457	56.23172069428216	2014-08-01 04:30:00
66	39	81	61	28	10.104986076057457	56.23172069428216	2014-08-01 04:35:00
65	43	83	63	23	10.104986076057457	56.23172069428216	2014-08-01 04:40:00
61	43	79	60	22	10.104986076057457	56.23172069428216	2014-08-01 04:45:00
57	45	80	60	18	10.104986076057457	56.23172069428216	2014-08-01 04:50:00
62	43	76	62	20	10.104986076057457	56.23172069428216	2014-08-01 04:55:00
64	38	81	61	17	10.104986076057457	56.23172069428216	2014-08-01 05:00:00
59	34	84	65	21	10.104986076057457	56.23172069428216	2014-08-01 05:05:00
56	36	82	68	19	10.104986076057457	56.23172069428216	2014-08-01 05:10:00
58	36	82	64	20	10.104986076057457	56.23172069428216	2014-08-01 05:15:00
61	36	81	62	17	10.104986076057457	56.23172069428216	2014-08-01 05:20:00
61	32	76	66	18	10.104986076057457	56.23172069428216	2014-08-01 05:25:00
58	31	71	71	26	10.104986076057457	56.23172069428216	2014-08-01 05:30:00
54	33	75	72	23	10.104986076057457	56.23172069428216	2014-08-01 05:35:00
56	35	78	76	22	10.104986076057457	56.23172069428216	2014-08-01 05:40:00
60	31	75	74	24	10.104986076057457	56.23172069428216	2014-08-01 05:45:00
60	35	73	70	23	10.104986076057457	56.23172069428216	2014-08-01 05:50:00
59	37	73	68	28	10.104986076057457	56.23172069428216	2014-08-01 05:55:00
55	36	73	67	32	10.104986076057457	56.23172069428216	2014-08-01 06:00:00
56	33	69	71	37	10.104986076057457	56.23172069428216	2014-08-01 06:05:00
59	28	69	67	38	10.104986076057457	56.23172069428216	2014-08-01 06:10:00
60	31	70	69	42	10.104986076057457	56.23172069428216	2014-08-01 06:15:00
65	26	67	64	40	10.104986076057457	56.23172069428216	2014-08-01 06:20:00
68	28	65	64	37	10.104986076057457	56.23172069428216	2014-08-01 06:25:00
66	25	67	64	35	10.104986076057457	56.23172069428216	2014-08-01 06:30:00
62	29	63	65	30	10.104986076057457	56.23172069428216	2014-08-01 06:35:00
65	33	61	60	28	10.104986076057457	56.23172069428216	2014-08-01 06:40:00
62	30	59	62	27	10.104986076057457	56.23172069428216	2014-08-01 06:45:00
67	27	63	64	26	10.104986076057457	56.23172069428216	2014-08-01 06:50:00
70	30	65	61	23	10.104986076057457	56.23172069428216	2014-08-01 06:55:00
75	26	68	66	20	10.104986076057457	56.23172069428216	2014-08-01 07:00:00
71	22	69	64	22	10.104986076057457	56.23172069428216	2014-08-01 07:05:00
69	24	71	59	21	10.104986076057457	56.23172069428216	2014-08-01 07:10:00
73	25	69	60	22	10.104986076057457	56.23172069428216	2014-08-01 07:15:00
73	27	72	63	17	10.104986076057457	56.23172069428216	2014-08-01 07:20:00
69	28	68	61	21	10.104986076057457	56.23172069428216	2014-08-01 07:25:00
70	31	68	63	21	10.104986076057457	56.23172069428216	2014-08-01 07:30:00
75	30	64	63	22	10.104986076057457	56.23172069428216	2014-08-01 07:35:00
75	25	66	60	17	10.104986076057457	56.23172069428216	2014-08-01 07:40:00
75	20	71	61	27	10.104986076057457	56.23172069428216	2014-08-01 07:45:00
74	24	76	63	30	10.104986076057457	56.23172069428216	2014-08-01 07:50:00
73	24	74	60	34	10.104986076057457	56.23172069428216	2014-08-01 07:55:00
76	29	74	61	29	10.104986076057457	56.23172069428216	2014-08-01 08:00:00
80	28	73	58	29	10.104986076057457	56.23172069428216	2014-08-01 08:05:00
85	32	69	61	33	10.104986076057457	56.23172069428216	2014-08-01 08:10:00
81	28	70	59	33	10.104986076057457	56.23172069428216	2014-08-01 08:15:00
80	27	66	61	35	10.104986076057457	56.23172069428216	2014-08-01 08:20:00
84	24	69	61	37	10.104986076057457	56.23172069428216	2014-08-01 08:25:00
84	20	70	56	40	10.104986076057457	56.23172069428216	2014-08-01 08:30:00
87	25	70	60	35	10.104986076057457	56.23172069428216	2014-08-01 08:35:00
92	21	73	65	35	10.104986076057457	56.23172069428216	2014-08-01 08:40:00
97	25	72	67	38	10.104986076057457	56.23172069428216	2014-08-01 08:45:00
98	24	67	68	35	10.104986076057457	56.23172069428216	2014-08-01 08:50:00
96	19	71	64	40	10.104986076057457	56.23172069428216	2014-08-01 08:55:00
95	24	67	62	44	10.104986076057457	56.23172069428216	2014-08-01 09:00:00
90	21	64	59	43	10.104986076057457	56.23172069428216	2014-08-01 09:05:00
88	20	69	62	46	10.104986076057457	56.23172069428216	2014-08-01 09:10:00
88	17	72	59	41	10.104986076057457	56.23172069428216	2014-08-01 09:15:00
90	19	73	61	43	10.104986076057457	56.23172069428216	2014-08-01 09:20:00
94	25	73	57	42	10.104986076057457	56.23172069428216	2014-08-01 09:25:00
97	23	68	61	45	10.104986076057457	56.23172069428216	2014-08-01 09:30:00
99	22	64	58	43	10.104986076057457	56.23172069428216	2014-08-01 09:35:00
95	27	68	60	44	10.104986076057457	56.23172069428216	2014-08-01 09:40:00
94	32	73	60	44	10.104986076057457	56.23172069428216	2014-08-01 09:45:00
96	32	70	64	42	10.104986076057457	56.23172069428216	2014-08-01 09:50:00
99	29	66	62	38	10.104986076057457	56.23172069428216	2014-08-01 09:55:00
102	33	63	64	33	10.104986076057457	56.23172069428216	2014-08-01 10:00:00
104	35	64	66	36	10.104986076057457	56.23172069428216	2014-08-01 10:05:00
103	33	66	61	38	10.104986076057457	56.23172069428216	2014-08-01 10:10:00
108	38	68	65	36	10.104986076057457	56.23172069428216	2014-08-01 10:15:00
110	34	71	69	35	10.104986076057457	56.23172069428216	2014-08-01 10:20:00
105	30	68	73	31	10.104986076057457	56.23172069428216	2014-08-01 10:25:00
107	28	64	78	34	10.104986076057457	56.23172069428216	2014-08-01 10:30:00
106	24	60	80	33	10.104986076057457	56.23172069428216	2014-08-01 10:35:00
106	29	55	85	36	10.104986076057457	56.23172069428216	2014-08-01 10:40:00
110	28	51	86	36	10.104986076057457	56.23172069428216	2014-08-01 10:45:00
105	24	47	89	41	10.104986076057457	56.23172069428216	2014-08-01 10:50:00
105	20	46	86	41	10.104986076057457	56.23172069428216	2014-08-01 10:55:00
102	15	44	90	37	10.104986076057457	56.23172069428216	2014-08-01 11:00:00
105	20	43	94	34	10.104986076057457	56.23172069428216	2014-08-01 11:05:00
109	24	44	96	31	10.104986076057457	56.23172069428216	2014-08-01 11:10:00
110	19	43	98	29	10.104986076057457	56.23172069428216	2014-08-01 11:15:00
108	28	48	101	31	10.104986076057457	56.23172069428216	2014-08-01 11:20:00
112	31	46	103	32	10.104986076057457	56.23172069428216	2014-08-01 11:25:00
112	26	50	99	31	10.104986076057457	56.23172069428216	2014-08-01 11:30:00
113	25	55	97	27	10.104986076057457	56.23172069428216	2014-08-01 11:35:00
109	29	57	96	28	10.104986076057457	56.23172069428216	2014-08-01 11:40:00
112	31	61	94	29	10.104986076057457	56.23172069428216	2014-08-01 11:45:00
109	32	63	95	32	10.104986076057457	56.23172069428216	2014-08-01 11:50:00
105	34	67	90	31	10.104986076057457	56.23172069428216	2014-08-01 11:55:00
108	36	70	94	34	10.104986076057457	56.23172069428216	2014-08-01 12:00:00
103	40	67	91	32	10.104986076057457	56.23172069428216	2014-08-01 12:05:00
106	44	65	89	31	10.104986076057457	56.23172069428216	2014-08-01 12:10:00
109	46	68	93	28	10.104986076057457	56.23172069428216	2014-08-01 12:15:00
112	50	72	92	23	10.104986076057457	56.23172069428216	2014-08-01 12:20:00
112	54	70	96	22	10.104986076057457	56.23172069428216	2014-08-01 12:25:00
107	50	73	95	25	10.104986076057457	56.23172069428216	2014-08-01 12:30:00
104	51	73	97	26	10.104986076057457	56.23172069428216	2014-08-01 12:35:00
107	47	76	101	28	10.104986076057457	56.23172069428216	2014-08-01 12:40:00
109	45	77	105	30	10.104986076057457	56.23172069428216	2014-08-01 12:45:00
110	45	77	110	30	10.104986076057457	56.23172069428216	2014-08-01 12:50:00
105	45	82	112	29	10.104986076057457	56.23172069428216	2014-08-01 12:55:00
101	40	85	108	33	10.104986076057457	56.23172069428216	2014-08-01 13:00:00
105	37	85	110	32	10.104986076057457	56.23172069428216	2014-08-01 13:05:00
100	39	89	109	28	10.104986076057457	56.23172069428216	2014-08-01 13:10:00
101	38	86	106	25	10.104986076057457	56.23172069428216	2014-08-01 13:15:00
101	43	87	108	30	10.104986076057457	56.23172069428216	2014-08-01 13:20:00
104	43	87	107	33	10.104986076057457	56.23172069428216	2014-08-01 13:25:00
102	40	91	102	35	10.104986076057457	56.23172069428216	2014-08-01 13:30:00
103	45	91	107	39	10.104986076057457	56.23172069428216	2014-08-01 13:35:00
101	41	92	110	35	10.104986076057457	56.23172069428216	2014-08-01 13:40:00
101	37	95	109	37	10.104986076057457	56.23172069428216	2014-08-01 13:45:00
99	36	96	109	42	10.104986076057457	56.23172069428216	2014-08-01 13:50:00
102	32	94	104	46	10.104986076057457	56.23172069428216	2014-08-01 13:55:00
101	34	93	109	47	10.104986076057457	56.23172069428216	2014-08-01 14:00:00
105	37	91	107	49	10.104986076057457	56.23172069428216	2014-08-01 14:05:00
110	32	86	111	44	10.104986076057457	56.23172069428216	2014-08-01 14:10:00
113	34	88	114	49	10.104986076057457	56.23172069428216	2014-08-01 14:15:00
117	32	86	116	53	10.104986076057457	56.23172069428216	2014-08-01 14:20:00
119	33	86	120	55	10.104986076057457	56.23172069428216	2014-08-01 14:25:00
122	28	86	120	50	10.104986076057457	56.23172069428216	2014-08-01 14:30:00
123	29	90	121	53	10.104986076057457	56.23172069428216	2014-08-01 14:35:00
120	30	88	122	54	10.104986076057457	56.23172069428216	2014-08-01 14:40:00
119	26	88	118	58	10.104986076057457	56.23172069428216	2014-08-01 14:45:00
115	22	88	120	59	10.104986076057457	56.23172069428216	2014-08-01 14:50:00
120	27	92	117	59	10.104986076057457	56.23172069428216	2014-08-01 14:55:00
125	26	90	116	57	10.104986076057457	56.23172069428216	2014-08-01 15:00:00
130	27	86	121	58	10.104986076057457	56.23172069428216	2014-08-01 15:05:00
128	27	84	121	62	10.104986076057457	56.23172069428216	2014-08-01 15:10:00
133	25	83	117	64	10.104986076057457	56.23172069428216	2014-08-01 15:15:00
138	26	80	121	65	10.104986076057457	56.23172069428216	2014-08-01 15:20:00
133	26	77	122	66	10.104986076057457	56.23172069428216	2014-08-01 15:25:00
134	25	79	118	67	10.104986076057457	56.23172069428216	2014-08-01 15:30:00
130	28	80	122	62	10.104986076057457	56.23172069428216	2014-08-01 15:35:00
135	31	85	122	59	10.104986076057457	56.23172069428216	2014-08-01 15:40:00
140	26	86	125	63	10.104986076057457	56.23172069428216	2014-08-01 15:45:00
143	25	88	121	60	10.104986076057457	56.23172069428216	2014-08-01 15:50:00
143	20	88	116	60	10.104986076057457	56.23172069428216	2014-08-01 15:55:00
145	18	83	116	57	10.104986076057457	56.23172069428216	2014-08-01 16:00:00
140	27	79	121	62	10.104986076057457	56.23172069428216	2014-08-01 16:05:00
145	23	81	120	63	10.104986076057457	56.23172069428216	2014-08-01 16:10:00
147	28	84	117	68	10.104986076057457	56.23172069428216	2014-08-01 16:15:00
144	32	84	121	72	10.104986076057457	56.23172069428216	2014-08-01 16:20:00
140	27	84	124	75	10.104986076057457	56.23172069428216	2014-08-01 16:25:00
145	28	81	120	80	10.104986076057457	56.23172069428216	2014-08-01 16:30:00
142	25	77	116	77	10.104986076057457	56.23172069428216	2014-08-01 16:35:00
140	24	72	116	80	10.104986076057457	56.23172069428216	2014-08-01 16:40:00
145	25	67	112	81	10.104986076057457	56.23172069428216	2014-08-01 16:45:00
145	30	62	113	77	10.104986076057457	56.23172069428216	2014-08-01 16:50:00
149	25	57	114	77	10.104986076057457	56.23172069428216	2014-08-01 16:55:00
153	24	60	116	80	10.104986076057457	56.23172069428216	2014-08-01 17:00:00
157	21	57	119	85	10.104986076057457	56.23172069428216	2014-08-01 17:05:00
155	21	52	121	89	10.104986076057457	56.23172069428216	2014-08-01 17:10:00
152	20	57	116	89	10.104986076057457	56.23172069428216	2014-08-01 17:15:00
152	15	52	116	85	10.104986076057457	56.23172069428216	2014-08-01 17:20:00
157	19	49	117	90	10.104986076057457	56.23172069428216	2014-08-01 17:25:00
155	27	51	120	92	10.104986076057457	56.23172069428216	2014-08-01 17:30:00
159	22	46	121	87	10.104986076057457	56.23172069428216	2014-08-01 17:35:00
154	18	44	116	91	10.104986076057457	56.23172069428216	2014-08-01 17:40:00
154	28	48	111	92	10.104986076057457	56.23172069428216	2014-08-01 17:45:00
151	24	43	108	94	10.104986076057457	56.23172069428216	2014-08-01 17:50:00
151	28	45	104	99	10.104986076057457	56.23172069428216	2014-08-01 17:55:00
155	23	45	109	104	10.104986076057457	56.23172069428216	2014-08-01 18:00:00
150	18	40	110	101	10.104986076057457	56.23172069428216	2014-08-01 18:05:00
148	19	35	109	102	10.104986076057457	56.23172069428216	2014-08-01 18:10:00
153	25	38	112	107	10.104986076057457	56.23172069428216	2014-08-01 18:15:00
152	29	42	111	110	10.104986076057457	56.23172069428216	2014-08-01 18:20:00
155	32	40	110	114	10.104986076057457	56.23172069428216	2014-08-01 18:25:00
160	31	35	108	117	10.104986076057457	56.23172069428216	2014-08-01 18:30:00
158	27	40	113	115	10.104986076057457	56.23172069428216	2014-08-01 18:35:00
161	22	44	116	120	10.104986076057457	56.23172069428216	2014-08-01 18:40:00
161	18	40	114	122	10.104986076057457	56.23172069428216	2014-08-01 18:45:00
159	23	38	118	117	10.104986076057457	56.23172069428216	2014-08-01 18:50:00
161	26	39	117	119	10.104986076057457	56.23172069428216	2014-08-01 18:55:00
157	25	35	116	115	10.104986076057457	56.23172069428216	2014-08-01 19:00:00
155	22	35	116	118	10.104986076057457	56.23172069428216	2014-08-01 19:05:00
154	18	40	120	120	10.104986076057457	56.23172069428216	2014-08-01 19:10:00
150	22	36	123	120	10.104986076057457	56.23172069428216	2014-08-01 19:15:00
148	17	31	124	121	10.104986076057457	56.23172069428216	2014-08-01 19:20:00
148	27	28	125	120	10.104986076057457	56.23172069428216	2014-08-01 19:25:00
143	28	28	124	119	10.104986076057457	56.23172069428216	2014-08-01 19:30:00
138	33	28	125	118	10.104986076057457	56.23172069428216	2014-08-01 19:35:00
138	34	33	127	115	10.104986076057457	56.23172069428216	2014-08-01 19:40:00
139	39	37	132	115	10.104986076057457	56.23172069428216	2014-08-01 19:45:00
138	39	38	131	115	10.104986076057457	56.23172069428216	2014-08-01 19:50:00
141	36	37	133	118	10.104986076057457	56.23172069428216	2014-08-01 19:55:00
145	33	33	128	118	10.104986076057457	56.23172069428216	2014-08-01 20:00:00
146	37	38	123	123	10.104986076057457	56.23172069428216	2014-08-01 20:05:00
148	41	42	128	122	10.104986076057457	56.23172069428216	2014-08-01 20:10:00
145	41	44	132	123	10.104986076057457	56.23172069428216	2014-08-01 20:15:00
143	40	43	134	127	10.104986076057457	56.23172069428216	2014-08-01 20:20:00
148	45	47	134	128	10.104986076057457	56.23172069428216	2014-08-01 20:25:00
147	45	50	138	125	10.104986076057457	56.23172069428216	2014-08-01 20:30:00
147	46	52	139	129	10.104986076057457	56.23172069428216	2014-08-01 20:35:00
145	49	55	140	129	10.104986076057457	56.23172069428216	2014-08-01 20:40:00
148	54	55	141	124	10.104986076057457	56.23172069428216	2014-08-01 20:45:00
147	59	55	136	120	10.104986076057457	56.23172069428216	2014-08-01 20:50:00
147	62	52	134	124	10.104986076057457	56.23172069428216	2014-08-01 20:55:00
143	67	53	130	119	10.104986076057457	56.23172069428216	2014-08-01 21:00:00
141	72	57	132	116	10.104986076057457	56.23172069428216	2014-08-01 21:05:00
142	71	59	127	116	10.104986076057457	56.23172069428216	2014-08-01 21:10:00
139	67	61	132	119	10.104986076057457	56.23172069428216	2014-08-01 21:15:00
137	65	60	132	123	10.104986076057457	56.23172069428216	2014-08-01 21:20:00
134	66	56	132	123	10.104986076057457	56.23172069428216	2014-08-01 21:25:00
138	62	56	128	128	10.104986076057457	56.23172069428216	2014-08-01 21:30:00
133	58	53	130	128	10.104986076057457	56.23172069428216	2014-08-01 21:35:00
132	55	54	128	130	10.104986076057457	56.23172069428216	2014-08-01 21:40:00
137	51	55	132	131	10.104986076057457	56.23172069428216	2014-08-01 21:45:00
141	54	54	127	126	10.104986076057457	56.23172069428216	2014-08-01 21:50:00
142	49	57	130	128	10.104986076057457	56.23172069428216	2014-08-01 21:55:00
147	44	54	134	129	10.104986076057457	56.23172069428216	2014-08-01 22:00:00
150	41	53	133	128	10.104986076057457	56.23172069428216	2014-08-01 22:05:00
153	45	57	133	124	10.104986076057457	56.23172069428216	2014-08-01 22:10:00
148	45	55	128	129	10.104986076057457	56.23172069428216	2014-08-01 22:15:00
149	50	53	124	128	10.104986076057457	56.23172069428216	2014-08-01 22:20:00
148	45	48	121	126	10.104986076057457	56.23172069428216	2014-08-01 22:25:00
146	43	52	117	124	10.104986076057457	56.23172069428216	2014-08-01 22:30:00
150	40	52	113	128	10.104986076057457	56.23172069428216	2014-08-01 22:35:00
151	41	57	115	127	10.104986076057457	56.23172069428216	2014-08-01 22:40:00
153	46	61	120	132	10.104986076057457	56.23172069428216	2014-08-01 22:45:00
157	41	60	122	132	10.104986076057457	56.23172069428216	2014-08-01 22:50:00
157	42	61	125	131	10.104986076057457	56.23172069428216	2014-08-01 22:55:00
152	42	63	126	129	10.104986076057457	56.23172069428216	2014-08-01 23:00:00
147	41	67	131	128	10.104986076057457	56.23172069428216	2014-08-01 23:05:00
150	37	66	132	126	10.104986076057457	56.23172069428216	2014-08-01 23:10:00
153	39	65	136	130	10.104986076057457	56.23172069428216	2014-08-01 23:15:00
152	42	64	138	125	10.104986076057457	56.23172069428216	2014-08-01 23:20:00
153	45	67	134	121	10.104986076057457	56.23172069428216	2014-08-01 23:25:00
158	44	63	129	118	10.104986076057457	56.23172069428216	2014-08-01 23:30:00
156	47	61	131	113	10.104986076057457	56.23172069428216	2014-08-01 23:35:00
154	44	57	134	110	10.104986076057457	56.23172069428216	2014-08-01 23:40:00
159	49	60	130	111	10.104986076057457	56.23172069428216	2014-08-01 23:45:00
162	51	57	135	111	10.104986076057457	56.23172069428216	2014-08-01 23:50:00
164	53	58	137	110	10.104986076057457	56.23172069428216	2014-08-01 23:55:00
164	52	62	133	115	10.104986076057457	56.23172069428216	2014-08-02 00:00:00
167	55	58	138	115	10.104986076057457	56.23172069428216	2014-08-02 00:05:00
172	51	53	133	110	10.104986076057457	56.23172069428216	2014-08-02 00:10:00
176	56	50	132	111	10.104986076057457	56.23172069428216	2014-08-02 00:15:00
171	61	53	132	114	10.104986076057457	56.23172069428216	2014-08-02 00:20:00
167	56	57	131	117	10.104986076057457	56.23172069428216	2014-08-02 00:25:00
166	57	54	136	119	10.104986076057457	56.23172069428216	2014-08-02 00:30:00
161	55	49	131	121	10.104986076057457	56.23172069428216	2014-08-02 00:35:00
159	57	52	135	118	10.104986076057457	56.23172069428216	2014-08-02 00:40:00
156	61	55	139	122	10.104986076057457	56.23172069428216	2014-08-02 00:45:00
155	59	60	135	124	10.104986076057457	56.23172069428216	2014-08-02 00:50:00
157	56	64	134	127	10.104986076057457	56.23172069428216	2014-08-02 00:55:00
156	58	63	134	128	10.104986076057457	56.23172069428216	2014-08-02 01:00:00
152	53	64	136	124	10.104986076057457	56.23172069428216	2014-08-02 01:05:00
152	58	61	141	119	10.104986076057457	56.23172069428216	2014-08-02 01:10:00
157	57	66	140	121	10.104986076057457	56.23172069428216	2014-08-02 01:15:00
158	53	66	139	119	10.104986076057457	56.23172069428216	2014-08-02 01:20:00
159	52	64	139	120	10.104986076057457	56.23172069428216	2014-08-02 01:25:00
164	56	61	141	120	10.104986076057457	56.23172069428216	2014-08-02 01:30:00
169	58	60	136	115	10.104986076057457	56.23172069428216	2014-08-02 01:35:00
166	61	58	135	111	10.104986076057457	56.23172069428216	2014-08-02 01:40:00
161	62	63	133	113	10.104986076057457	56.23172069428216	2014-08-02 01:45:00
158	63	64	136	117	10.104986076057457	56.23172069428216	2014-08-02 01:50:00
162	61	60	137	119	10.104986076057457	56.23172069428216	2014-08-02 01:55:00
162	60	57	141	123	10.104986076057457	56.23172069428216	2014-08-02 02:00:00
166	60	52	146	126	10.104986076057457	56.23172069428216	2014-08-02 02:05:00
171	65	53	151	131	10.104986076057457	56.23172069428216	2014-08-02 02:10:00
167	65	51	150	132	10.104986076057457	56.23172069428216	2014-08-02 02:15:00
167	66	53	147	129	10.104986076057457	56.23172069428216	2014-08-02 02:20:00
165	68	50	143	134	10.104986076057457	56.23172069428216	2014-08-02 02:25:00
170	67	49	148	136	10.104986076057457	56.23172069428216	2014-08-02 02:30:00
172	66	53	150	131	10.104986076057457	56.23172069428216	2014-08-02 02:35:00
172	66	50	154	129	10.104986076057457	56.23172069428216	2014-08-02 02:40:00
168	66	46	154	134	10.104986076057457	56.23172069428216	2014-08-02 02:45:00
173	71	45	156	131	10.104986076057457	56.23172069428216	2014-08-02 02:50:00
171	73	48	159	131	10.104986076057457	56.23172069428216	2014-08-02 02:55:00
172	68	49	158	136	10.104986076057457	56.23172069428216	2014-08-02 03:00:00
172	64	48	159	134	10.104986076057457	56.23172069428216	2014-08-02 03:05:00
167	64	52	162	137	10.104986076057457	56.23172069428216	2014-08-02 03:10:00
162	63	55	167	132	10.104986076057457	56.23172069428216	2014-08-02 03:15:00
159	66	50	162	129	10.104986076057457	56.23172069428216	2014-08-02 03:20:00
161	61	49	159	132	10.104986076057457	56.23172069428216	2014-08-02 03:25:00
163	61	51	155	130	10.104986076057457	56.23172069428216	2014-08-02 03:30:00
165	64	52	155	130	10.104986076057457	56.23172069428216	2014-08-02 03:35:00
167	67	48	156	133	10.104986076057457	56.23172069428216	2014-08-02 03:40:00
168	72	47	155	136	10.104986076057457	56.23172069428216	2014-08-02 03:45:00
170	68	45	154	134	10.104986076057457	56.23172069428216	2014-08-02 03:50:00
172	63	48	156	131	10.104986076057457	56.23172069428216	2014-08-02 03:55:00
177	67	50	160	128	10.104986076057457	56.23172069428216	2014-08-02 04:00:00
175	64	55	157	131	10.104986076057457	56.23172069428216	2014-08-02 04:05:00
179	62	52	154	136	10.104986076057457	56.23172069428216	2014-08-02 04:10:00
179	64	51	154	138	10.104986076057457	56.23172069428216	2014-08-02 04:15:00
177	61	56	149	137	10.104986076057457	56.23172069428216	2014-08-02 04:20:00
173	62	56	147	136	10.104986076057457	56.23172069428216	2014-08-02 04:25:00
171	64	55	142	133	10.104986076057457	56.23172069428216	2014-08-02 04:30:00
169	59	56	144	138	10.104986076057457	56.23172069428216	2014-08-02 04:35:00
165	62	55	144	136	10.104986076057457	56.23172069428216	2014-08-02 04:40:00
160	57	57	145	134	10.104986076057457	56.23172069428216	2014-08-02 04:45:00
163	60	59	149	130	10.104986076057457	56.23172069428216	2014-08-02 04:50:00
164	61	61	147	133	10.104986076057457	56.23172069428216	2014-08-02 04:55:00
164	66	65	146	129	10.104986076057457	56.23172069428216	2014-08-02 05:00:00
161	67	63	150	127	10.104986076057457	56.23172069428216	2014-08-02 05:05:00
165	65	64	150	123	10.104986076057457	56.23172069428216	2014-08-02 05:10:00
162	68	67	149	118	10.104986076057457	56.23172069428216	2014-08-02 05:15:00
160	66	67	153	121	10.104986076057457	56.23172069428216	2014-08-02 05:20:00
161	68	65	154	124	10.104986076057457	56.23172069428216	2014-08-02 05:25:00
164	64	61	151	120	10.104986076057457	56.23172069428216	2014-08-02 05:30:00
164	67	64	148	121	10.104986076057457	56.23172069428216	2014-08-02 05:35:00
166	72	65	150	122	10.104986076057457	56.23172069428216	2014-08-02 05:40:00
170	71	61	152	125	10.104986076057457	56.23172069428216	2014-08-02 05:45:00
166	73	64	156	125	10.104986076057457	56.23172069428216	2014-08-02 05:50:00
171	72	68	154	127	10.104986076057457	56.23172069428216	2014-08-02 05:55:00
176	77	69	159	127	10.104986076057457	56.23172069428216	2014-08-02 06:00:00
181	79	67	159	124	10.104986076057457	56.23172069428216	2014-08-02 06:05:00
183	76	62	157	129	10.104986076057457	56.23172069428216	2014-08-02 06:10:00
184	72	57	154	125	10.104986076057457	56.23172069428216	2014-08-02 06:15:00
183	75	52	149	130	10.104986076057457	56.23172069428216	2014-08-02 06:20:00
185	71	49	154	126	10.104986076057457	56.23172069428216	2014-08-02 06:25:00
186	76	52	149	122	10.104986076057457	56.23172069428216	2014-08-02 06:30:00
181	78	56	145	122	10.104986076057457	56.23172069428216	2014-08-02 06:35:00
176	76	54	149	124	10.104986076057457	56.23172069428216	2014-08-02 06:40:00
180	80	49	153	129	10.104986076057457	56.23172069428216	2014-08-02 06:45:00
185	79	46	149	124	10.104986076057457	56.23172069428216	2014-08-02 06:50:00
186	82	51	151	119	10.104986076057457	56.23172069428216	2014-08-02 06:55:00
190	86	48	155	121	10.104986076057457	56.23172069428216	2014-08-02 07:00:00
187	89	48	150	123	10.104986076057457	56.23172069428216	2014-08-02 07:05:00
191	86	52	154	122	10.104986076057457	56.23172069428216	2014-08-02 07:10:00
192	81	50	149	124	10.104986076057457	56.23172069428216	2014-08-02 07:15:00
197	86	48	149	124	10.104986076057457	56.23172069428216	2014-08-02 07:20:00
197	85	44	146	124	10.104986076057457	56.23172069428216	2014-08-02 07:25:00
193	80	40	150	129	10.104986076057457	56.23172069428216	2014-08-02 07:30:00
196	84	42	145	127	10.104986076057457	56.23172069428216	2014-08-02 07:35:00
195	88	42	148	123	10.104986076057457	56.23172069428216	2014-08-02 07:40:00
193	90	38	145	120	10.104986076057457	56.23172069428216	2014-08-02 07:45:00
195	95	37	146	120	10.104986076057457	56.23172069428216	2014-08-02 07:50:00
190	96	36	148	121	10.104986076057457	56.23172069428216	2014-08-02 07:55:00
195	100	37	145	120	10.104986076057457	56.23172069428216	2014-08-02 08:00:00
190	97	33	146	122	10.104986076057457	56.23172069428216	2014-08-02 08:05:00
190	102	31	141	120	10.104986076057457	56.23172069428216	2014-08-02 08:10:00
190	106	36	137	116	10.104986076057457	56.23172069428216	2014-08-02 08:15:00
190	110	41	139	112	10.104986076057457	56.23172069428216	2014-08-02 08:20:00
190	109	36	144	113	10.104986076057457	56.23172069428216	2014-08-02 08:25:00
188	107	33	142	109	10.104986076057457	56.23172069428216	2014-08-02 08:30:00
189	106	29	146	113	10.104986076057457	56.23172069428216	2014-08-02 08:35:00
188	110	31	144	114	10.104986076057457	56.23172069428216	2014-08-02 08:40:00
190	109	30	145	112	10.104986076057457	56.23172069428216	2014-08-02 08:45:00
195	109	35	144	111	10.104986076057457	56.23172069428216	2014-08-02 08:50:00
197	111	38	145	109	10.104986076057457	56.23172069428216	2014-08-02 08:55:00
194	116	39	142	105	10.104986076057457	56.23172069428216	2014-08-02 09:00:00
197	114	44	143	104	10.104986076057457	56.23172069428216	2014-08-02 09:05:00
199	115	40	148	100	10.104986076057457	56.23172069428216	2014-08-02 09:10:00
204	111	35	143	99	10.104986076057457	56.23172069428216	2014-08-02 09:15:00
205	112	38	145	102	10.104986076057457	56.23172069428216	2014-08-02 09:20:00
206	117	42	140	104	10.104986076057457	56.23172069428216	2014-08-02 09:25:00
205	119	39	138	105	10.104986076057457	56.23172069428216	2014-08-02 09:30:00
208	119	40	136	106	10.104986076057457	56.23172069428216	2014-08-02 09:35:00
207	124	39	131	110	10.104986076057457	56.23172069428216	2014-08-02 09:40:00
204	122	41	130	109	10.104986076057457	56.23172069428216	2014-08-02 09:45:00
203	124	44	126	112	10.104986076057457	56.23172069428216	2014-08-02 09:50:00
206	123	42	121	114	10.104986076057457	56.23172069428216	2014-08-02 09:55:00
208	126	45	122	117	10.104986076057457	56.23172069428216	2014-08-02 10:00:00
212	130	45	120	118	10.104986076057457	56.23172069428216	2014-08-02 10:05:00
206	133	41	122	118	10.104986076057457	56.23172069428216	2014-08-02 10:10:00
203	136	38	127	123	10.104986076057457	56.23172069428216	2014-08-02 10:15:00
198	135	33	126	119	10.104986076057457	56.23172069428216	2014-08-02 10:20:00
198	132	34	123	116	10.104986076057457	56.23172069428216	2014-08-02 10:25:00
196	137	30	125	112	10.104986076057457	56.23172069428216	2014-08-02 10:30:00
195	139	33	129	109	10.104986076057457	56.23172069428216	2014-08-02 10:35:00
199	138	37	129	107	10.104986076057457	56.23172069428216	2014-08-02 10:40:00
199	136	35	132	106	10.104986076057457	56.23172069428216	2014-08-02 10:45:00
199	135	40	134	110	10.104986076057457	56.23172069428216	2014-08-02 10:50:00
199	131	38	129	114	10.104986076057457	56.23172069428216	2014-08-02 10:55:00
200	129	41	124	114	10.104986076057457	56.23172069428216	2014-08-02 11:00:00
197	127	36	129	117	10.104986076057457	56.23172069428216	2014-08-02 11:05:00
194	122	32	128	120	10.104986076057457	56.23172069428216	2014-08-02 11:10:00
199	127	34	125	117	10.104986076057457	56.23172069428216	2014-08-02 11:15:00
195	125	36	128	114	10.104986076057457	56.23172069428216	2014-08-02 11:20:00
192	123	34	129	109	10.104986076057457	56.23172069428216	2014-08-02 11:25:00
188	121	31	131	113	10.104986076057457	56.23172069428216	2014-08-02 11:30:00
184	125	29	128	112	10.104986076057457	56.23172069428216	2014-08-02 11:35:00
180	126	25	132	111	10.104986076057457	56.23172069428216	2014-08-02 11:40:00
179	123	21	131	106	10.104986076057457	56.23172069428216	2014-08-02 11:45:00
180	118	20	136	102	10.104986076057457	56.23172069428216	2014-08-02 11:50:00
176	117	18	136	101	10.104986076057457	56.23172069428216	2014-08-02 11:55:00
176	116	23	136	105	10.104986076057457	56.23172069428216	2014-08-02 12:00:00
175	117	25	141	107	10.104986076057457	56.23172069428216	2014-08-02 12:05:00
174	112	26	146	104	10.104986076057457	56.23172069428216	2014-08-02 12:10:00
171	110	28	146	102	10.104986076057457	56.23172069428216	2014-08-02 12:15:00
174	109	25	151	104	10.104986076057457	56.23172069428216	2014-08-02 12:20:00
177	111	26	153	102	10.104986076057457	56.23172069428216	2014-08-02 12:25:00
178	112	23	148	101	10.104986076057457	56.23172069428216	2014-08-02 12:30:00
173	107	19	144	98	10.104986076057457	56.23172069428216	2014-08-02 12:35:00
171	103	27	146	100	10.104986076057457	56.23172069428216	2014-08-02 12:40:00
171	106	23	151	100	10.104986076057457	56.23172069428216	2014-08-02 12:45:00
174	109	28	154	100	10.104986076057457	56.23172069428216	2014-08-02 12:50:00
176	110	27	151	105	10.104986076057457	56.23172069428216	2014-08-02 12:55:00
178	108	25	149	107	10.104986076057457	56.23172069428216	2014-08-02 13:00:00
175	107	23	149	105	10.104986076057457	56.23172069428216	2014-08-02 13:05:00
172	106	24	144	106	10.104986076057457	56.23172069428216	2014-08-02 13:10:00
168	108	23	148	110	10.104986076057457	56.23172069428216	2014-08-02 13:15:00
167	103	18	150	107	10.104986076057457	56.23172069428216	2014-08-02 13:20:00
169	108	22	151	105	10.104986076057457	56.23172069428216	2014-08-02 13:25:00
164	103	20	154	104	10.104986076057457	56.23172069428216	2014-08-02 13:30:00
159	98	21	149	103	10.104986076057457	56.23172069428216	2014-08-02 13:35:00
155	98	24	145	100	10.104986076057457	56.23172069428216	2014-08-02 13:40:00
155	96	21	141	98	10.104986076057457	56.23172069428216	2014-08-02 13:45:00
155	97	18	146	102	10.104986076057457	56.23172069428216	2014-08-02 13:50:00
159	92	27	142	101	10.104986076057457	56.23172069428216	2014-08-02 13:55:00
162	97	26	142	106	10.104986076057457	56.23172069428216	2014-08-02 14:00:00
158	92	22	143	104	10.104986076057457	56.23172069428216	2014-08-02 14:05:00
156	91	19	141	108	10.104986076057457	56.23172069428216	2014-08-02 14:10:00
156	96	29	141	109	10.104986076057457	56.23172069428216	2014-08-02 14:15:00
159	96	33	139	107	10.104986076057457	56.23172069428216	2014-08-02 14:20:00
159	100	36	134	104	10.104986076057457	56.23172069428216	2014-08-02 14:25:00
157	102	40	135	105	10.104986076057457	56.23172069428216	2014-08-02 14:30:00
161	107	38	139	104	10.104986076057457	56.23172069428216	2014-08-02 14:35:00
164	108	37	143	104	10.104986076057457	56.23172069428216	2014-08-02 14:40:00
166	112	39	148	106	10.104986076057457	56.23172069428216	2014-08-02 14:45:00
168	109	35	153	102	10.104986076057457	56.23172069428216	2014-08-02 14:50:00
172	113	40	155	103	10.104986076057457	56.23172069428216	2014-08-02 14:55:00
169	112	38	160	99	10.104986076057457	56.23172069428216	2014-08-02 15:00:00
166	110	43	163	104	10.104986076057457	56.23172069428216	2014-08-02 15:05:00
164	106	48	158	109	10.104986076057457	56.23172069428216	2014-08-02 15:10:00
169	103	48	159	104	10.104986076057457	56.23172069428216	2014-08-02 15:15:00
172	105	52	164	99	10.104986076057457	56.23172069428216	2014-08-02 15:20:00
175	107	53	161	104	10.104986076057457	56.23172069428216	2014-08-02 15:25:00
176	103	48	163	109	10.104986076057457	56.23172069428216	2014-08-02 15:30:00
177	98	43	160	111	10.104986076057457	56.23172069428216	2014-08-02 15:35:00
176	98	44	157	107	10.104986076057457	56.23172069428216	2014-08-02 15:40:00
173	97	45	162	108	10.104986076057457	56.23172069428216	2014-08-02 15:45:00
168	95	45	163	112	10.104986076057457	56.23172069428216	2014-08-02 15:50:00
170	100	42	164	107	10.104986076057457	56.23172069428216	2014-08-02 15:55:00
173	101	45	160	111	10.104986076057457	56.23172069428216	2014-08-02 16:00:00
169	101	43	157	116	10.104986076057457	56.23172069428216	2014-08-02 16:05:00
168	101	48	152	116	10.104986076057457	56.23172069428216	2014-08-02 16:10:00
169	102	52	147	114	10.104986076057457	56.23172069428216	2014-08-02 16:15:00
164	105	53	151	109	10.104986076057457	56.23172069428216	2014-08-02 16:20:00
167	103	56	156	104	10.104986076057457	56.23172069428216	2014-08-02 16:25:00
167	101	59	154	99	10.104986076057457	56.23172069428216	2014-08-02 16:30:00
162	102	64	149	101	10.104986076057457	56.23172069428216	2014-08-02 16:35:00
159	101	64	146	100	10.104986076057457	56.23172069428216	2014-08-02 16:40:00
156	96	66	149	97	10.104986076057457	56.23172069428216	2014-08-02 16:45:00
159	99	71	145	100	10.104986076057457	56.23172069428216	2014-08-02 16:50:00
160	97	69	146	104	10.104986076057457	56.23172069428216	2014-08-02 16:55:00
162	95	70	141	105	10.104986076057457	56.23172069428216	2014-08-02 17:00:00
163	96	68	144	104	10.104986076057457	56.23172069428216	2014-08-02 17:05:00
167	94	67	147	100	10.104986076057457	56.23172069428216	2014-08-02 17:10:00
172	93	64	142	104	10.104986076057457	56.23172069428216	2014-08-02 17:15:00
172	93	63	137	100	10.104986076057457	56.23172069428216	2014-08-02 17:20:00
176	92	60	141	97	10.104986076057457	56.23172069428216	2014-08-02 17:25:00
178	95	56	142	99	10.104986076057457	56.23172069428216	2014-08-02 17:30:00
181	100	53	140	95	10.104986076057457	56.23172069428216	2014-08-02 17:35:00
183	104	55	138	92	10.104986076057457	56.23172069428216	2014-08-02 17:40:00
184	103	57	138	97	10.104986076057457	56.23172069428216	2014-08-02 17:45:00
185	102	59	137	101	10.104986076057457	56.23172069428216	2014-08-02 17:50:00
186	102	54	133	102	10.104986076057457	56.23172069428216	2014-08-02 17:55:00
186	97	59	129	98	10.104986076057457	56.23172069428216	2014-08-02 18:00:00
187	96	63	134	93	10.104986076057457	56.23172069428216	2014-08-02 18:05:00
183	92	59	130	91	10.104986076057457	56.23172069428216	2014-08-02 18:10:00
185	88	56	125	90	10.104986076057457	56.23172069428216	2014-08-02 18:15:00
188	89	59	124	88	10.104986076057457	56.23172069428216	2014-08-02 18:20:00
185	89	57	125	93	10.104986076057457	56.23172069428216	2014-08-02 18:25:00
187	93	61	124	98	10.104986076057457	56.23172069428216	2014-08-02 18:30:00
189	88	59	121	102	10.104986076057457	56.23172069428216	2014-08-02 18:35:00
194	89	63	124	107	10.104986076057457	56.23172069428216	2014-08-02 18:40:00
191	86	64	127	107	10.104986076057457	56.23172069428216	2014-08-02 18:45:00
192	90	67	129	111	10.104986076057457	56.23172069428216	2014-08-02 18:50:00
194	95	62	133	111	10.104986076057457	56.23172069428216	2014-08-02 18:55:00
190	95	60	136	115	10.104986076057457	56.23172069428216	2014-08-02 19:00:00
190	96	62	137	115	10.104986076057457	56.23172069428216	2014-08-02 19:05:00
193	92	60	139	119	10.104986076057457	56.23172069428216	2014-08-02 19:10:00
198	88	57	143	124	10.104986076057457	56.23172069428216	2014-08-02 19:15:00
201	89	58	144	120	10.104986076057457	56.23172069428216	2014-08-02 19:20:00
196	87	58	140	116	10.104986076057457	56.23172069428216	2014-08-02 19:25:00
195	85	60	144	117	10.104986076057457	56.23172069428216	2014-08-02 19:30:00
192	86	56	141	115	10.104986076057457	56.23172069428216	2014-08-02 19:35:00
191	87	57	138	120	10.104986076057457	56.23172069428216	2014-08-02 19:40:00
186	88	52	142	121	10.104986076057457	56.23172069428216	2014-08-02 19:45:00
186	93	57	144	117	10.104986076057457	56.23172069428216	2014-08-02 19:50:00
181	97	57	139	118	10.104986076057457	56.23172069428216	2014-08-02 19:55:00
183	93	57	134	122	10.104986076057457	56.23172069428216	2014-08-02 20:00:00
178	91	58	130	127	10.104986076057457	56.23172069428216	2014-08-02 20:05:00
173	87	60	133	124	10.104986076057457	56.23172069428216	2014-08-02 20:10:00
168	89	59	130	128	10.104986076057457	56.23172069428216	2014-08-02 20:15:00
166	91	61	125	130	10.104986076057457	56.23172069428216	2014-08-02 20:20:00
166	86	56	123	128	10.104986076057457	56.23172069428216	2014-08-02 20:25:00
163	87	55	125	128	10.104986076057457	56.23172069428216	2014-08-02 20:30:00
164	86	58	125	128	10.104986076057457	56.23172069428216	2014-08-02 20:35:00
162	83	53	124	126	10.104986076057457	56.23172069428216	2014-08-02 20:40:00
164	85	54	124	122	10.104986076057457	56.23172069428216	2014-08-02 20:45:00
165	88	50	121	119	10.104986076057457	56.23172069428216	2014-08-02 20:50:00
170	87	49	120	123	10.104986076057457	56.23172069428216	2014-08-02 20:55:00
170	88	45	121	125	10.104986076057457	56.23172069428216	2014-08-02 21:00:00
169	87	50	116	121	10.104986076057457	56.23172069428216	2014-08-02 21:05:00
165	88	48	114	126	10.104986076057457	56.23172069428216	2014-08-02 21:10:00
163	83	44	117	131	10.104986076057457	56.23172069428216	2014-08-02 21:15:00
158	88	40	113	134	10.104986076057457	56.23172069428216	2014-08-02 21:20:00
156	91	35	113	133	10.104986076057457	56.23172069428216	2014-08-02 21:25:00
153	86	36	116	132	10.104986076057457	56.23172069428216	2014-08-02 21:30:00
149	87	36	121	128	10.104986076057457	56.23172069428216	2014-08-02 21:35:00
147	86	32	121	124	10.104986076057457	56.23172069428216	2014-08-02 21:40:00
146	91	35	116	121	10.104986076057457	56.23172069428216	2014-08-02 21:45:00
146	90	37	112	121	10.104986076057457	56.23172069428216	2014-08-02 21:50:00
149	89	35	113	126	10.104986076057457	56.23172069428216	2014-08-02 21:55:00
145	94	37	112	124	10.104986076057457	56.23172069428216	2014-08-02 22:00:00
148	98	37	113	123	10.104986076057457	56.23172069428216	2014-08-02 22:05:00
145	95	40	115	118	10.104986076057457	56.23172069428216	2014-08-02 22:10:00
146	94	45	113	119	10.104986076057457	56.23172069428216	2014-08-02 22:15:00
144	92	47	114	116	10.104986076057457	56.23172069428216	2014-08-02 22:20:00
144	93	49	113	115	10.104986076057457	56.23172069428216	2014-08-02 22:25:00
149	91	52	111	116	10.104986076057457	56.23172069428216	2014-08-02 22:30:00
153	95	50	108	111	10.104986076057457	56.23172069428216	2014-08-02 22:35:00
158	93	55	111	116	10.104986076057457	56.23172069428216	2014-08-02 22:40:00
156	98	50	112	114	10.104986076057457	56.23172069428216	2014-08-02 22:45:00
160	93	53	117	117	10.104986076057457	56.23172069428216	2014-08-02 22:50:00
164	92	50	114	120	10.104986076057457	56.23172069428216	2014-08-02 22:55:00
165	88	52	119	118	10.104986076057457	56.23172069428216	2014-08-02 23:00:00
170	83	55	114	120	10.104986076057457	56.23172069428216	2014-08-02 23:05:00
167	81	59	109	119	10.104986076057457	56.23172069428216	2014-08-02 23:10:00
168	84	54	104	121	10.104986076057457	56.23172069428216	2014-08-02 23:15:00
168	87	55	107	119	10.104986076057457	56.23172069428216	2014-08-02 23:20:00
173	83	59	109	124	10.104986076057457	56.23172069428216	2014-08-02 23:25:00
175	83	58	113	123	10.104986076057457	56.23172069428216	2014-08-02 23:30:00
174	85	55	118	121	10.104986076057457	56.23172069428216	2014-08-02 23:35:00
176	88	59	113	125	10.104986076057457	56.23172069428216	2014-08-02 23:40:00
175	84	58	114	124	10.104986076057457	56.23172069428216	2014-08-02 23:45:00
172	79	59	116	119	10.104986076057457	56.23172069428216	2014-08-02 23:50:00
176	84	64	116	121	10.104986076057457	56.23172069428216	2014-08-02 23:55:00
172	88	67	118	121	10.104986076057457	56.23172069428216	2014-08-03 00:00:00
174	89	63	120	119	10.104986076057457	56.23172069428216	2014-08-03 00:05:00
179	89	67	123	117	10.104986076057457	56.23172069428216	2014-08-03 00:10:00
183	84	69	118	116	10.104986076057457	56.23172069428216	2014-08-03 00:15:00
188	86	65	118	115	10.104986076057457	56.23172069428216	2014-08-03 00:20:00
187	87	69	115	120	10.104986076057457	56.23172069428216	2014-08-03 00:25:00
190	90	73	116	123	10.104986076057457	56.23172069428216	2014-08-03 00:30:00
190	95	78	113	121	10.104986076057457	56.23172069428216	2014-08-03 00:35:00
186	99	74	116	120	10.104986076057457	56.23172069428216	2014-08-03 00:40:00
190	99	77	121	116	10.104986076057457	56.23172069428216	2014-08-03 00:45:00
192	94	74	125	119	10.104986076057457	56.23172069428216	2014-08-03 00:50:00
193	91	72	125	120	10.104986076057457	56.23172069428216	2014-08-03 00:55:00
189	86	71	129	117	10.104986076057457	56.23172069428216	2014-08-03 01:00:00
184	88	69	129	115	10.104986076057457	56.23172069428216	2014-08-03 01:05:00
189	86	67	131	114	10.104986076057457	56.23172069428216	2014-08-03 01:10:00
189	83	68	128	119	10.104986076057457	56.23172069428216	2014-08-03 01:15:00
188	88	72	128	118	10.104986076057457	56.23172069428216	2014-08-03 01:20:00
185	91	75	129	120	10.104986076057457	56.23172069428216	2014-08-03 01:25:00
187	95	78	133	122	10.104986076057457	56.23172069428216	2014-08-03 01:30:00
183	95	81	134	120	10.104986076057457	56.23172069428216	2014-08-03 01:35:00
186	95	86	137	123	10.104986076057457	56.23172069428216	2014-08-03 01:40:00
189	100	89	138	126	10.104986076057457	56.23172069428216	2014-08-03 01:45:00
190	98	90	133	128	10.104986076057457	56.23172069428216	2014-08-03 01:50:00
187	95	86	135	129	10.104986076057457	56.23172069428216	2014-08-03 01:55:00
188	97	91	139	127	10.104986076057457	56.23172069428216	2014-08-03 02:00:00
190	98	86	134	124	10.104986076057457	56.23172069428216	2014-08-03 02:05:00
188	103	82	138	119	10.104986076057457	56.23172069428216	2014-08-03 02:10:00
190	101	87	143	114	10.104986076057457	56.23172069428216	2014-08-03 02:15:00
192	101	89	144	118	10.104986076057457	56.23172069428216	2014-08-03 02:20:00
196	102	91	149	114	10.104986076057457	56.23172069428216	2014-08-03 02:25:00
197	106	90	148	111	10.104986076057457	56.23172069428216	2014-08-03 02:30:00
202	101	92	145	116	10.104986076057457	56.23172069428216	2014-08-03 02:35:00
197	97	95	142	113	10.104986076057457	56.23172069428216	2014-08-03 02:40:00
201	92	91	145	108	10.104986076057457	56.23172069428216	2014-08-03 02:45:00
196	92	87	141	113	10.104986076057457	56.23172069428216	2014-08-03 02:50:00
197	94	91	144	112	10.104986076057457	56.23172069428216	2014-08-03 02:55:00
192	89	90	146	112	10.104986076057457	56.23172069428216	2014-08-03 03:00:00
194	86	95	148	115	10.104986076057457	56.23172069428216	2014-08-03 03:05:00
189	81	93	149	119	10.104986076057457	56.23172069428216	2014-08-03 03:10:00
192	80	92	148	120	10.104986076057457	56.23172069428216	2014-08-03 03:15:00
191	78	90	149	115	10.104986076057457	56.23172069428216	2014-08-03 03:20:00
193	81	94	153	112	10.104986076057457	56.23172069428216	2014-08-03 03:25:00
196	81	95	152	111	10.104986076057457	56.23172069428216	2014-08-03 03:30:00
196	80	97	156	113	10.104986076057457	56.23172069428216	2014-08-03 03:35:00
196	83	98	158	117	10.104986076057457	56.23172069428216	2014-08-03 03:40:00
191	80	97	160	118	10.104986076057457	56.23172069428216	2014-08-03 03:45:00
186	77	98	160	116	10.104986076057457	56.23172069428216	2014-08-03 03:50:00
185	80	93	162	114	10.104986076057457	56.23172069428216	2014-08-03 03:55:00
184	81	88	160	111	10.104986076057457	56.23172069428216	2014-08-03 04:00:00
189	79	93	164	109	10.104986076057457	56.23172069428216	2014-08-03 04:05:00
185	79	94	162	104	10.104986076057457	56.23172069428216	2014-08-03 04:10:00
190	75	95	165	101	10.104986076057457	56.23172069428216	2014-08-03 04:15:00
186	80	99	169	96	10.104986076057457	56.23172069428216	2014-08-03 04:20:00
189	77	104	170	101	10.104986076057457	56.23172069428216	2014-08-03 04:25:00
192	76	109	173	100	10.104986076057457	56.23172069428216	2014-08-03 04:30:00
188	75	105	176	103	10.104986076057457	56.23172069428216	2014-08-03 04:35:00
184	72	104	172	101	10.104986076057457	56.23172069428216	2014-08-03 04:40:00
185	72	104	173	98	10.104986076057457	56.23172069428216	2014-08-03 04:45:00
190	76	104	168	103	10.104986076057457	56.23172069428216	2014-08-03 04:50:00
195	74	102	163	99	10.104986076057457	56.23172069428216	2014-08-03 04:55:00
190	70	104	165	100	10.104986076057457	56.23172069428216	2014-08-03 05:00:00
193	65	100	161	100	10.104986076057457	56.23172069428216	2014-08-03 05:05:00
190	70	102	164	98	10.104986076057457	56.23172069428216	2014-08-03 05:10:00
195	71	97	165	93	10.104986076057457	56.23172069428216	2014-08-03 05:15:00
199	72	92	169	93	10.104986076057457	56.23172069428216	2014-08-03 05:20:00
196	77	87	172	92	10.104986076057457	56.23172069428216	2014-08-03 05:25:00
194	72	82	167	94	10.104986076057457	56.23172069428216	2014-08-03 05:30:00
194	75	77	164	92	10.104986076057457	56.23172069428216	2014-08-03 05:35:00
194	73	82	166	91	10.104986076057457	56.23172069428216	2014-08-03 05:40:00
198	71	80	163	89	10.104986076057457	56.23172069428216	2014-08-03 05:45:00
195	66	84	166	88	10.104986076057457	56.23172069428216	2014-08-03 05:50:00
191	68	80	168	93	10.104986076057457	56.23172069428216	2014-08-03 05:55:00
186	71	78	165	89	10.104986076057457	56.23172069428216	2014-08-03 06:00:00
181	73	73	160	93	10.104986076057457	56.23172069428216	2014-08-03 06:05:00
179	72	74	156	97	10.104986076057457	56.23172069428216	2014-08-03 06:10:00
184	77	69	159	99	10.104986076057457	56.23172069428216	2014-08-03 06:15:00
189	74	69	164	100	10.104986076057457	56.23172069428216	2014-08-03 06:20:00
194	75	70	161	97	10.104986076057457	56.23172069428216	2014-08-03 06:25:00
197	71	74	165	93	10.104986076057457	56.23172069428216	2014-08-03 06:30:00
196	73	71	161	90	10.104986076057457	56.23172069428216	2014-08-03 06:35:00
197	76	75	162	85	10.104986076057457	56.23172069428216	2014-08-03 06:40:00
193	81	80	166	89	10.104986076057457	56.23172069428216	2014-08-03 06:45:00
195	78	85	161	93	10.104986076057457	56.23172069428216	2014-08-03 06:50:00
199	75	85	164	90	10.104986076057457	56.23172069428216	2014-08-03 06:55:00
198	77	89	160	90	10.104986076057457	56.23172069428216	2014-08-03 07:00:00
202	73	88	160	89	10.104986076057457	56.23172069428216	2014-08-03 07:05:00
202	78	87	161	88	10.104986076057457	56.23172069428216	2014-08-03 07:10:00
199	82	92	161	89	10.104986076057457	56.23172069428216	2014-08-03 07:15:00
201	85	96	163	87	10.104986076057457	56.23172069428216	2014-08-03 07:20:00
196	83	101	165	87	10.104986076057457	56.23172069428216	2014-08-03 07:25:00
196	85	102	170	85	10.104986076057457	56.23172069428216	2014-08-03 07:30:00
200	82	103	173	84	10.104986076057457	56.23172069428216	2014-08-03 07:35:00
195	87	99	171	80	10.104986076057457	56.23172069428216	2014-08-03 07:40:00
196	91	97	175	82	10.104986076057457	56.23172069428216	2014-08-03 07:45:00
201	95	96	174	81	10.104986076057457	56.23172069428216	2014-08-03 07:50:00
202	93	94	175	84	10.104986076057457	56.23172069428216	2014-08-03 07:55:00
204	98	98	180	82	10.104986076057457	56.23172069428216	2014-08-03 08:00:00
207	96	102	176	85	10.104986076057457	56.23172069428216	2014-08-03 08:05:00
210	97	97	180	84	10.104986076057457	56.23172069428216	2014-08-03 08:10:00
212	95	93	182	83	10.104986076057457	56.23172069428216	2014-08-03 08:15:00
205	93	90	182	88	10.104986076057457	56.23172069428216	2014-08-03 08:20:00
201	95	87	180	89	10.104986076057457	56.23172069428216	2014-08-03 08:25:00
200	96	89	175	93	10.104986076057457	56.23172069428216	2014-08-03 08:30:00
199	101	93	179	95	10.104986076057457	56.23172069428216	2014-08-03 08:35:00
194	103	97	179	91	10.104986076057457	56.23172069428216	2014-08-03 08:40:00
194	105	96	174	93	10.104986076057457	56.23172069428216	2014-08-03 08:45:00
199	108	93	175	95	10.104986076057457	56.23172069428216	2014-08-03 08:50:00
197	113	98	180	95	10.104986076057457	56.23172069428216	2014-08-03 08:55:00
199	116	96	179	97	10.104986076057457	56.23172069428216	2014-08-03 09:00:00
201	120	93	174	93	10.104986076057457	56.23172069428216	2014-08-03 09:05:00
198	123	95	170	92	10.104986076057457	56.23172069428216	2014-08-03 09:10:00
193	121	94	170	97	10.104986076057457	56.23172069428216	2014-08-03 09:15:00
191	116	93	170	92	10.104986076057457	56.23172069428216	2014-08-03 09:20:00
196	115	93	166	95	10.104986076057457	56.23172069428216	2014-08-03 09:25:00
192	114	98	164	91	10.104986076057457	56.23172069428216	2014-08-03 09:30:00
196	112	94	169	88	10.104986076057457	56.23172069428216	2014-08-03 09:35:00
191	108	93	169	93	10.104986076057457	56.23172069428216	2014-08-03 09:40:00
193	109	90	171	96	10.104986076057457	56.23172069428216	2014-08-03 09:45:00
190	111	91	170	96	10.104986076057457	56.23172069428216	2014-08-03 09:50:00
195	108	90	166	101	10.104986076057457	56.23172069428216	2014-08-03 09:55:00
196	107	85	165	106	10.104986076057457	56.23172069428216	2014-08-03 10:00:00
201	110	90	170	105	10.104986076057457	56.23172069428216	2014-08-03 10:05:00
206	110	88	174	102	10.104986076057457	56.23172069428216	2014-08-03 10:10:00
211	114	91	175	106	10.104986076057457	56.23172069428216	2014-08-03 10:15:00
203	111	90	174	105	10.104986076057457	56.23172069428216	2014-08-03 10:20:00
199	116	86	170	110	10.104986076057457	56.23172069428216	2014-08-03 10:25:00
196	120	88	172	108	10.104986076057457	56.23172069428216	2014-08-03 10:30:00
199	123	84	176	103	10.104986076057457	56.23172069428216	2014-08-03 10:35:00
199	120	85	173	108	10.104986076057457	56.23172069428216	2014-08-03 10:40:00
199	124	85	168	113	10.104986076057457	56.23172069428216	2014-08-03 10:45:00
203	124	87	165	109	10.104986076057457	56.23172069428216	2014-08-03 10:50:00
202	125	82	168	104	10.104986076057457	56.23172069428216	2014-08-03 10:55:00
206	125	79	168	100	10.104986076057457	56.23172069428216	2014-08-03 11:00:00
205	123	83	172	98	10.104986076057457	56.23172069428216	2014-08-03 11:05:00
202	119	82	169	95	10.104986076057457	56.23172069428216	2014-08-03 11:10:00
198	114	78	168	90	10.104986076057457	56.23172069428216	2014-08-03 11:15:00
194	112	77	168	92	10.104986076057457	56.23172069428216	2014-08-03 11:20:00
195	114	82	163	96	10.104986076057457	56.23172069428216	2014-08-03 11:25:00
191	115	84	161	95	10.104986076057457	56.23172069428216	2014-08-03 11:30:00
187	110	85	160	100	10.104986076057457	56.23172069428216	2014-08-03 11:35:00
191	114	89	163	98	10.104986076057457	56.23172069428216	2014-08-03 11:40:00
191	118	86	158	94	10.104986076057457	56.23172069428216	2014-08-03 11:45:00
190	123	87	162	95	10.104986076057457	56.23172069428216	2014-08-03 11:50:00
188	125	87	158	95	10.104986076057457	56.23172069428216	2014-08-03 11:55:00
193	122	91	153	100	10.104986076057457	56.23172069428216	2014-08-03 12:00:00
192	122	94	157	101	10.104986076057457	56.23172069428216	2014-08-03 12:05:00
197	124	90	155	98	10.104986076057457	56.23172069428216	2014-08-03 12:10:00
199	129	89	152	100	10.104986076057457	56.23172069428216	2014-08-03 12:15:00
204	124	90	150	98	10.104986076057457	56.23172069428216	2014-08-03 12:20:00
200	126	93	150	98	10.104986076057457	56.23172069428216	2014-08-03 12:25:00
199	125	94	146	103	10.104986076057457	56.23172069428216	2014-08-03 12:30:00
197	120	93	148	106	10.104986076057457	56.23172069428216	2014-08-03 12:35:00
198	124	94	151	105	10.104986076057457	56.23172069428216	2014-08-03 12:40:00
199	121	96	153	101	10.104986076057457	56.23172069428216	2014-08-03 12:45:00
200	124	97	156	98	10.104986076057457	56.23172069428216	2014-08-03 12:50:00
204	121	102	160	103	10.104986076057457	56.23172069428216	2014-08-03 12:55:00
199	120	101	163	108	10.104986076057457	56.23172069428216	2014-08-03 13:00:00
203	122	98	160	103	10.104986076057457	56.23172069428216	2014-08-03 13:05:00
205	124	101	160	103	10.104986076057457	56.23172069428216	2014-08-03 13:10:00
201	125	100	156	105	10.104986076057457	56.23172069428216	2014-08-03 13:15:00
197	127	100	152	110	10.104986076057457	56.23172069428216	2014-08-03 13:20:00
192	127	96	153	108	10.104986076057457	56.23172069428216	2014-08-03 13:25:00
187	123	94	149	113	10.104986076057457	56.23172069428216	2014-08-03 13:30:00
189	121	91	154	115	10.104986076057457	56.23172069428216	2014-08-03 13:35:00
184	122	86	154	119	10.104986076057457	56.23172069428216	2014-08-03 13:40:00
184	125	87	153	116	10.104986076057457	56.23172069428216	2014-08-03 13:45:00
189	120	91	157	113	10.104986076057457	56.23172069428216	2014-08-03 13:50:00
190	125	87	157	114	10.104986076057457	56.23172069428216	2014-08-03 13:55:00
195	125	92	160	114	10.104986076057457	56.23172069428216	2014-08-03 14:00:00
194	126	91	159	117	10.104986076057457	56.23172069428216	2014-08-03 14:05:00
195	121	93	159	119	10.104986076057457	56.23172069428216	2014-08-03 14:10:00
194	126	95	155	118	10.104986076057457	56.23172069428216	2014-08-03 14:15:00
191	128	90	153	123	10.104986076057457	56.23172069428216	2014-08-03 14:20:00
189	123	90	152	127	10.104986076057457	56.23172069428216	2014-08-03 14:25:00
189	126	91	148	127	10.104986076057457	56.23172069428216	2014-08-03 14:30:00
184	130	96	151	131	10.104986076057457	56.23172069428216	2014-08-03 14:35:00
181	129	91	154	133	10.104986076057457	56.23172069428216	2014-08-03 14:40:00
186	134	91	152	135	10.104986076057457	56.23172069428216	2014-08-03 14:45:00
185	129	89	151	134	10.104986076057457	56.23172069428216	2014-08-03 14:50:00
183	128	91	149	133	10.104986076057457	56.23172069428216	2014-08-03 14:55:00
185	133	95	144	132	10.104986076057457	56.23172069428216	2014-08-03 15:00:00
180	136	94	143	129	10.104986076057457	56.23172069428216	2014-08-03 15:05:00
180	136	98	141	130	10.104986076057457	56.23172069428216	2014-08-03 15:10:00
175	137	95	137	125	10.104986076057457	56.23172069428216	2014-08-03 15:15:00
176	137	94	141	126	10.104986076057457	56.23172069428216	2014-08-03 15:20:00
173	140	91	142	121	10.104986076057457	56.23172069428216	2014-08-03 15:25:00
178	144	91	140	122	10.104986076057457	56.23172069428216	2014-08-03 15:30:00
178	139	86	140	127	10.104986076057457	56.23172069428216	2014-08-03 15:35:00
179	138	89	142	132	10.104986076057457	56.23172069428216	2014-08-03 15:40:00
178	141	90	140	127	10.104986076057457	56.23172069428216	2014-08-03 15:45:00
178	136	95	142	132	10.104986076057457	56.23172069428216	2014-08-03 15:50:00
183	137	93	139	128	10.104986076057457	56.23172069428216	2014-08-03 15:55:00
178	141	98	140	131	10.104986076057457	56.23172069428216	2014-08-03 16:00:00
182	139	97	144	130	10.104986076057457	56.23172069428216	2014-08-03 16:05:00
184	142	99	144	127	10.104986076057457	56.23172069428216	2014-08-03 16:10:00
185	145	104	141	132	10.104986076057457	56.23172069428216	2014-08-03 16:15:00
186	150	102	137	129	10.104986076057457	56.23172069428216	2014-08-03 16:20:00
186	145	103	134	132	10.104986076057457	56.23172069428216	2014-08-03 16:25:00
182	144	107	131	127	10.104986076057457	56.23172069428216	2014-08-03 16:30:00
180	144	103	131	123	10.104986076057457	56.23172069428216	2014-08-03 16:35:00
178	148	106	135	119	10.104986076057457	56.23172069428216	2014-08-03 16:40:00
180	145	109	130	118	10.104986076057457	56.23172069428216	2014-08-03 16:45:00
176	141	113	135	113	10.104986076057457	56.23172069428216	2014-08-03 16:50:00
175	138	109	138	112	10.104986076057457	56.23172069428216	2014-08-03 16:55:00
176	134	104	138	114	10.104986076057457	56.23172069428216	2014-08-03 17:00:00
174	139	105	135	114	10.104986076057457	56.23172069428216	2014-08-03 17:05:00
173	137	106	133	117	10.104986076057457	56.23172069428216	2014-08-03 17:10:00
176	135	102	129	121	10.104986076057457	56.23172069428216	2014-08-03 17:15:00
174	138	104	132	118	10.104986076057457	56.23172069428216	2014-08-03 17:20:00
179	135	106	137	120	10.104986076057457	56.23172069428216	2014-08-03 17:25:00
184	131	109	137	118	10.104986076057457	56.23172069428216	2014-08-03 17:30:00
186	126	111	141	115	10.104986076057457	56.23172069428216	2014-08-03 17:35:00
186	131	113	137	118	10.104986076057457	56.23172069428216	2014-08-03 17:40:00
189	133	115	136	119	10.104986076057457	56.23172069428216	2014-08-03 17:45:00
185	138	114	136	118	10.104986076057457	56.23172069428216	2014-08-03 17:50:00
181	136	118	134	123	10.104986076057457	56.23172069428216	2014-08-03 17:55:00
182	134	120	139	121	10.104986076057457	56.23172069428216	2014-08-03 18:00:00
177	130	118	135	122	10.104986076057457	56.23172069428216	2014-08-03 18:05:00
177	133	122	133	117	10.104986076057457	56.23172069428216	2014-08-03 18:10:00
174	138	120	133	118	10.104986076057457	56.23172069428216	2014-08-03 18:15:00
170	142	121	133	123	10.104986076057457	56.23172069428216	2014-08-03 18:20:00
168	139	124	133	124	10.104986076057457	56.23172069428216	2014-08-03 18:25:00
167	134	123	129	128	10.104986076057457	56.23172069428216	2014-08-03 18:30:00
164	139	120	132	125	10.104986076057457	56.23172069428216	2014-08-03 18:35:00
168	141	117	127	127	10.104986076057457	56.23172069428216	2014-08-03 18:40:00
170	143	122	128	127	10.104986076057457	56.23172069428216	2014-08-03 18:45:00
169	146	121	127	126	10.104986076057457	56.23172069428216	2014-08-03 18:50:00
166	145	125	126	121	10.104986076057457	56.23172069428216	2014-08-03 18:55:00
168	147	120	125	118	10.104986076057457	56.23172069428216	2014-08-03 19:00:00
168	147	122	127	115	10.104986076057457	56.23172069428216	2014-08-03 19:05:00
167	148	118	131	112	10.104986076057457	56.23172069428216	2014-08-03 19:10:00
166	145	118	136	113	10.104986076057457	56.23172069428216	2014-08-03 19:15:00
169	147	113	131	118	10.104986076057457	56.23172069428216	2014-08-03 19:20:00
174	148	110	133	115	10.104986076057457	56.23172069428216	2014-08-03 19:25:00
175	153	109	138	113	10.104986076057457	56.23172069428216	2014-08-03 19:30:00
177	148	113	135	113	10.104986076057457	56.23172069428216	2014-08-03 19:35:00
180	152	116	139	113	10.104986076057457	56.23172069428216	2014-08-03 19:40:00
176	147	115	139	110	10.104986076057457	56.23172069428216	2014-08-03 19:45:00
178	149	118	144	111	10.104986076057457	56.23172069428216	2014-08-03 19:50:00
180	154	121	143	106	10.104986076057457	56.23172069428216	2014-08-03 19:55:00
175	153	118	138	104	10.104986076057457	56.23172069428216	2014-08-03 20:00:00
174	150	115	141	102	10.104986076057457	56.23172069428216	2014-08-03 20:05:00
174	154	110	137	105	10.104986076057457	56.23172069428216	2014-08-03 20:10:00
171	156	107	142	108	10.104986076057457	56.23172069428216	2014-08-03 20:15:00
166	151	107	143	108	10.104986076057457	56.23172069428216	2014-08-03 20:20:00
169	149	104	139	108	10.104986076057457	56.23172069428216	2014-08-03 20:25:00
171	146	106	142	108	10.104986076057457	56.23172069428216	2014-08-03 20:30:00
176	145	111	138	108	10.104986076057457	56.23172069428216	2014-08-03 20:35:00
175	144	115	138	106	10.104986076057457	56.23172069428216	2014-08-03 20:40:00
174	139	120	136	105	10.104986076057457	56.23172069428216	2014-08-03 20:45:00
171	138	118	134	103	10.104986076057457	56.23172069428216	2014-08-03 20:50:00
174	133	121	136	103	10.104986076057457	56.23172069428216	2014-08-03 20:55:00
179	132	125	137	105	10.104986076057457	56.23172069428216	2014-08-03 21:00:00
177	130	127	137	110	10.104986076057457	56.23172069428216	2014-08-03 21:05:00
182	125	129	138	112	10.104986076057457	56.23172069428216	2014-08-03 21:10:00
186	127	128	134	116	10.104986076057457	56.23172069428216	2014-08-03 21:15:00
182	129	126	132	117	10.104986076057457	56.23172069428216	2014-08-03 21:20:00
185	127	122	131	116	10.104986076057457	56.23172069428216	2014-08-03 21:25:00
180	126	121	130	113	10.104986076057457	56.23172069428216	2014-08-03 21:30:00
181	122	118	125	117	10.104986076057457	56.23172069428216	2014-08-03 21:35:00
178	122	116	126	113	10.104986076057457	56.23172069428216	2014-08-03 21:40:00
177	122	116	131	115	10.104986076057457	56.23172069428216	2014-08-03 21:45:00
178	123	111	126	115	10.104986076057457	56.23172069428216	2014-08-03 21:50:00
181	123	106	129	114	10.104986076057457	56.23172069428216	2014-08-03 21:55:00
177	127	108	124	116	10.104986076057457	56.23172069428216	2014-08-03 22:00:00
181	130	106	119	118	10.104986076057457	56.23172069428216	2014-08-03 22:05:00
180	130	106	119	118	10.104986076057457	56.23172069428216	2014-08-03 22:10:00
175	135	104	124	113	10.104986076057457	56.23172069428216	2014-08-03 22:15:00
172	132	108	123	116	10.104986076057457	56.23172069428216	2014-08-03 22:20:00
168	137	111	126	117	10.104986076057457	56.23172069428216	2014-08-03 22:25:00
167	134	113	126	117	10.104986076057457	56.23172069428216	2014-08-03 22:30:00
165	129	109	125	120	10.104986076057457	56.23172069428216	2014-08-03 22:35:00
169	126	104	126	124	10.104986076057457	56.23172069428216	2014-08-03 22:40:00
170	131	109	128	129	10.104986076057457	56.23172069428216	2014-08-03 22:45:00
172	134	107	128	133	10.104986076057457	56.23172069428216	2014-08-03 22:50:00
169	130	104	124	132	10.104986076057457	56.23172069428216	2014-08-03 22:55:00
167	133	102	122	134	10.104986076057457	56.23172069428216	2014-08-03 23:00:00
172	133	105	119	129	10.104986076057457	56.23172069428216	2014-08-03 23:05:00
177	129	109	119	131	10.104986076057457	56.23172069428216	2014-08-03 23:10:00
181	128	104	121	133	10.104986076057457	56.23172069428216	2014-08-03 23:15:00
180	126	108	119	131	10.104986076057457	56.23172069428216	2014-08-03 23:20:00
179	130	112	123	126	10.104986076057457	56.23172069428216	2014-08-03 23:25:00
180	134	113	127	124	10.104986076057457	56.23172069428216	2014-08-03 23:30:00
183	135	109	125	120	10.104986076057457	56.23172069428216	2014-08-03 23:35:00
180	137	112	120	116	10.104986076057457	56.23172069428216	2014-08-03 23:40:00
177	132	111	116	118	10.104986076057457	56.23172069428216	2014-08-03 23:45:00
182	127	110	121	115	10.104986076057457	56.23172069428216	2014-08-03 23:50:00
184	125	105	126	116	10.104986076057457	56.23172069428216	2014-08-03 23:55:00
184	128	100	129	111	10.104986076057457	56.23172069428216	2014-08-04 00:00:00
185	125	96	124	110	10.104986076057457	56.23172069428216	2014-08-04 00:05:00
180	128	97	119	109	10.104986076057457	56.23172069428216	2014-08-04 00:10:00
179	128	92	120	112	10.104986076057457	56.23172069428216	2014-08-04 00:15:00
177	129	89	119	115	10.104986076057457	56.23172069428216	2014-08-04 00:20:00
179	131	88	116	118	10.104986076057457	56.23172069428216	2014-08-04 00:25:00
184	126	89	114	113	10.104986076057457	56.23172069428216	2014-08-04 00:30:00
188	127	88	118	115	10.104986076057457	56.23172069428216	2014-08-04 00:35:00
187	123	90	114	120	10.104986076057457	56.23172069428216	2014-08-04 00:40:00
189	127	90	115	122	10.104986076057457	56.23172069428216	2014-08-04 00:45:00
188	123	86	119	127	10.104986076057457	56.23172069428216	2014-08-04 00:50:00
184	127	87	122	128	10.104986076057457	56.23172069428216	2014-08-04 00:55:00
187	124	90	126	124	10.104986076057457	56.23172069428216	2014-08-04 01:00:00
188	124	89	122	126	10.104986076057457	56.23172069428216	2014-08-04 01:05:00
184	119	88	125	131	10.104986076057457	56.23172069428216	2014-08-04 01:10:00
179	123	89	127	135	10.104986076057457	56.23172069428216	2014-08-04 01:15:00
176	125	89	125	139	10.104986076057457	56.23172069428216	2014-08-04 01:20:00
172	124	86	124	143	10.104986076057457	56.23172069428216	2014-08-04 01:25:00
167	123	82	129	138	10.104986076057457	56.23172069428216	2014-08-04 01:30:00
164	126	84	124	135	10.104986076057457	56.23172069428216	2014-08-04 01:35:00
159	131	86	124	138	10.104986076057457	56.23172069428216	2014-08-04 01:40:00
157	132	90	127	142	10.104986076057457	56.23172069428216	2014-08-04 01:45:00
152	129	94	126	140	10.104986076057457	56.23172069428216	2014-08-04 01:50:00
155	125	95	130	143	10.104986076057457	56.23172069428216	2014-08-04 01:55:00
155	125	92	130	139	10.104986076057457	56.23172069428216	2014-08-04 02:00:00
155	123	95	133	136	10.104986076057457	56.23172069428216	2014-08-04 02:05:00
158	119	91	128	141	10.104986076057457	56.23172069428216	2014-08-04 02:10:00
162	118	93	123	144	10.104986076057457	56.23172069428216	2014-08-04 02:15:00
157	114	90	120	148	10.104986076057457	56.23172069428216	2014-08-04 02:20:00
159	115	85	122	152	10.104986076057457	56.23172069428216	2014-08-04 02:25:00
159	117	81	125	155	10.104986076057457	56.23172069428216	2014-08-04 02:30:00
161	122	86	120	156	10.104986076057457	56.23172069428216	2014-08-04 02:35:00
156	119	89	115	151	10.104986076057457	56.23172069428216	2014-08-04 02:40:00
153	121	85	113	149	10.104986076057457	56.23172069428216	2014-08-04 02:45:00
153	122	85	118	149	10.104986076057457	56.23172069428216	2014-08-04 02:50:00
156	122	87	120	151	10.104986076057457	56.23172069428216	2014-08-04 02:55:00
154	119	91	115	150	10.104986076057457	56.23172069428216	2014-08-04 03:00:00
157	122	96	115	146	10.104986076057457	56.23172069428216	2014-08-04 03:05:00
152	117	97	115	149	10.104986076057457	56.23172069428216	2014-08-04 03:10:00
157	119	100	110	149	10.104986076057457	56.23172069428216	2014-08-04 03:15:00
155	122	98	113	153	10.104986076057457	56.23172069428216	2014-08-04 03:20:00
155	124	99	115	157	10.104986076057457	56.23172069428216	2014-08-04 03:25:00
154	127	100	119	155	10.104986076057457	56.23172069428216	2014-08-04 03:30:00
150	123	103	114	154	10.104986076057457	56.23172069428216	2014-08-04 03:35:00
147	122	99	111	153	10.104986076057457	56.23172069428216	2014-08-04 03:40:00
148	119	98	112	153	10.104986076057457	56.23172069428216	2014-08-04 03:45:00
153	116	102	115	149	10.104986076057457	56.23172069428216	2014-08-04 03:50:00
152	113	107	120	147	10.104986076057457	56.23172069428216	2014-08-04 03:55:00
149	112	109	122	152	10.104986076057457	56.23172069428216	2014-08-04 04:00:00
146	117	113	117	147	10.104986076057457	56.23172069428216	2014-08-04 04:05:00
144	117	111	112	152	10.104986076057457	56.23172069428216	2014-08-04 04:10:00
145	117	107	114	149	10.104986076057457	56.23172069428216	2014-08-04 04:15:00
145	112	103	115	144	10.104986076057457	56.23172069428216	2014-08-04 04:20:00
145	108	106	114	142	10.104986076057457	56.23172069428216	2014-08-04 04:25:00
142	106	111	117	145	10.104986076057457	56.23172069428216	2014-08-04 04:30:00
144	101	108	120	140	10.104986076057457	56.23172069428216	2014-08-04 04:35:00
145	99	109	118	136	10.104986076057457	56.23172069428216	2014-08-04 04:40:00
145	94	109	115	138	10.104986076057457	56.23172069428216	2014-08-04 04:45:00
148	98	109	113	137	10.104986076057457	56.23172069428216	2014-08-04 04:50:00
148	97	109	115	135	10.104986076057457	56.23172069428216	2014-08-04 04:55:00
153	99	111	114	137	10.104986076057457	56.23172069428216	2014-08-04 05:00:00
152	96	106	118	142	10.104986076057457	56.23172069428216	2014-08-04 05:05:00
150	94	104	114	147	10.104986076057457	56.23172069428216	2014-08-04 05:10:00
153	89	101	113	148	10.104986076057457	56.23172069428216	2014-08-04 05:15:00
158	91	100	114	145	10.104986076057457	56.23172069428216	2014-08-04 05:20:00
155	90	104	109	144	10.104986076057457	56.23172069428216	2014-08-04 05:25:00
157	92	102	112	140	10.104986076057457	56.23172069428216	2014-08-04 05:30:00
157	94	102	113	144	10.104986076057457	56.23172069428216	2014-08-04 05:35:00
157	95	107	116	146	10.104986076057457	56.23172069428216	2014-08-04 05:40:00
155	92	108	120	147	10.104986076057457	56.23172069428216	2014-08-04 05:45:00
158	97	111	121	145	10.104986076057457	56.23172069428216	2014-08-04 05:50:00
161	96	116	122	150	10.104986076057457	56.23172069428216	2014-08-04 05:55:00
159	101	118	117	145	10.104986076057457	56.23172069428216	2014-08-04 06:00:00
157	98	123	120	142	10.104986076057457	56.23172069428216	2014-08-04 06:05:00
156	102	126	119	143	10.104986076057457	56.23172069428216	2014-08-04 06:10:00
158	101	129	116	142	10.104986076057457	56.23172069428216	2014-08-04 06:15:00
160	106	125	119	142	10.104986076057457	56.23172069428216	2014-08-04 06:20:00
161	106	123	121	144	10.104986076057457	56.23172069428216	2014-08-04 06:25:00
157	104	128	120	143	10.104986076057457	56.23172069428216	2014-08-04 06:30:00
156	100	133	121	148	10.104986076057457	56.23172069428216	2014-08-04 06:35:00
159	96	130	120	143	10.104986076057457	56.23172069428216	2014-08-04 06:40:00
156	95	126	117	138	10.104986076057457	56.23172069428216	2014-08-04 06:45:00
154	91	123	113	141	10.104986076057457	56.23172069428216	2014-08-04 06:50:00
149	87	124	108	136	10.104986076057457	56.23172069428216	2014-08-04 06:55:00
150	90	128	104	131	10.104986076057457	56.23172069428216	2014-08-04 07:00:00
153	86	127	108	129	10.104986076057457	56.23172069428216	2014-08-04 07:05:00
152	87	123	111	128	10.104986076057457	56.23172069428216	2014-08-04 07:10:00
153	88	122	107	129	10.104986076057457	56.23172069428216	2014-08-04 07:15:00
157	93	119	106	134	10.104986076057457	56.23172069428216	2014-08-04 07:20:00
152	93	123	111	134	10.104986076057457	56.23172069428216	2014-08-04 07:25:00
150	88	121	106	132	10.104986076057457	56.23172069428216	2014-08-04 07:30:00
145	92	125	110	133	10.104986076057457	56.23172069428216	2014-08-04 07:35:00
143	89	123	108	136	10.104986076057457	56.23172069428216	2014-08-04 07:40:00
145	85	125	108	138	10.104986076057457	56.23172069428216	2014-08-04 07:45:00
148	85	126	109	138	10.104986076057457	56.23172069428216	2014-08-04 07:50:00
152	82	126	110	135	10.104986076057457	56.23172069428216	2014-08-04 07:55:00
152	87	126	110	137	10.104986076057457	56.23172069428216	2014-08-04 08:00:00
156	88	125	112	138	10.104986076057457	56.23172069428216	2014-08-04 08:05:00
160	90	128	114	139	10.104986076057457	56.23172069428216	2014-08-04 08:10:00
155	89	124	109	137	10.104986076057457	56.23172069428216	2014-08-04 08:15:00
150	88	123	109	135	10.104986076057457	56.23172069428216	2014-08-04 08:20:00
153	92	121	112	139	10.104986076057457	56.23172069428216	2014-08-04 08:25:00
156	92	120	108	139	10.104986076057457	56.23172069428216	2014-08-04 08:30:00
158	96	122	106	136	10.104986076057457	56.23172069428216	2014-08-04 08:35:00
162	96	120	103	133	10.104986076057457	56.23172069428216	2014-08-04 08:40:00
167	92	122	103	135	10.104986076057457	56.23172069428216	2014-08-04 08:45:00
162	87	127	106	130	10.104986076057457	56.23172069428216	2014-08-04 08:50:00
164	87	131	110	128	10.104986076057457	56.23172069428216	2014-08-04 08:55:00
165	87	126	112	130	10.104986076057457	56.23172069428216	2014-08-04 09:00:00
166	90	121	117	128	10.104986076057457	56.23172069428216	2014-08-04 09:05:00
166	91	123	118	123	10.104986076057457	56.23172069428216	2014-08-04 09:10:00
162	92	118	117	119	10.104986076057457	56.23172069428216	2014-08-04 09:15:00
161	93	120	116	114	10.104986076057457	56.23172069428216	2014-08-04 09:20:00
158	91	120	114	109	10.104986076057457	56.23172069428216	2014-08-04 09:25:00
155	86	123	110	111	10.104986076057457	56.23172069428216	2014-08-04 09:30:00
150	84	125	115	113	10.104986076057457	56.23172069428216	2014-08-04 09:35:00
148	81	130	111	113	10.104986076057457	56.23172069428216	2014-08-04 09:40:00
144	80	125	112	118	10.104986076057457	56.23172069428216	2014-08-04 09:45:00
144	77	129	113	119	10.104986076057457	56.23172069428216	2014-08-04 09:50:00
142	80	127	115	117	10.104986076057457	56.23172069428216	2014-08-04 09:55:00
145	81	122	112	120	10.104986076057457	56.23172069428216	2014-08-04 10:00:00
140	80	126	112	124	10.104986076057457	56.23172069428216	2014-08-04 10:05:00
139	80	122	112	120	10.104986076057457	56.23172069428216	2014-08-04 10:10:00
144	77	118	110	119	10.104986076057457	56.23172069428216	2014-08-04 10:15:00
139	82	115	108	124	10.104986076057457	56.23172069428216	2014-08-04 10:20:00
140	80	115	107	120	10.104986076057457	56.23172069428216	2014-08-04 10:25:00
135	78	110	110	125	10.104986076057457	56.23172069428216	2014-08-04 10:30:00
140	77	113	110	121	10.104986076057457	56.23172069428216	2014-08-04 10:35:00
140	73	110	108	124	10.104986076057457	56.23172069428216	2014-08-04 10:40:00
140	74	112	103	128	10.104986076057457	56.23172069428216	2014-08-04 10:45:00
140	72	115	99	132	10.104986076057457	56.23172069428216	2014-08-04 10:50:00
143	72	111	95	137	10.104986076057457	56.23172069428216	2014-08-04 10:55:00
144	75	113	91	142	10.104986076057457	56.23172069428216	2014-08-04 11:00:00
144	79	112	88	146	10.104986076057457	56.23172069428216	2014-08-04 11:05:00
141	78	112	85	143	10.104986076057457	56.23172069428216	2014-08-04 11:10:00
138	77	112	82	145	10.104986076057457	56.23172069428216	2014-08-04 11:15:00
138	76	113	84	141	10.104986076057457	56.23172069428216	2014-08-04 11:20:00
136	78	118	88	141	10.104986076057457	56.23172069428216	2014-08-04 11:25:00
133	79	123	91	139	10.104986076057457	56.23172069428216	2014-08-04 11:30:00
133	77	119	90	137	10.104986076057457	56.23172069428216	2014-08-04 11:35:00
137	79	118	87	137	10.104986076057457	56.23172069428216	2014-08-04 11:40:00
134	83	123	87	136	10.104986076057457	56.23172069428216	2014-08-04 11:45:00
130	80	128	89	132	10.104986076057457	56.23172069428216	2014-08-04 11:50:00
132	84	130	84	129	10.104986076057457	56.23172069428216	2014-08-04 11:55:00
135	87	125	82	132	10.104986076057457	56.23172069428216	2014-08-04 12:00:00
133	90	122	87	136	10.104986076057457	56.23172069428216	2014-08-04 12:05:00
135	94	122	84	135	10.104986076057457	56.23172069428216	2014-08-04 12:10:00
131	91	127	82	130	10.104986076057457	56.23172069428216	2014-08-04 12:15:00
126	86	127	84	131	10.104986076057457	56.23172069428216	2014-08-04 12:20:00
124	91	125	86	136	10.104986076057457	56.23172069428216	2014-08-04 12:25:00
122	93	124	81	133	10.104986076057457	56.23172069428216	2014-08-04 12:30:00
124	88	128	83	131	10.104986076057457	56.23172069428216	2014-08-04 12:35:00
128	87	124	87	130	10.104986076057457	56.23172069428216	2014-08-04 12:40:00
132	87	126	91	132	10.104986076057457	56.23172069428216	2014-08-04 12:45:00
133	86	125	91	135	10.104986076057457	56.23172069428216	2014-08-04 12:50:00
128	87	130	95	131	10.104986076057457	56.23172069428216	2014-08-04 12:55:00
129	92	128	100	129	10.104986076057457	56.23172069428216	2014-08-04 13:00:00
131	90	127	100	134	10.104986076057457	56.23172069428216	2014-08-04 13:05:00
132	90	129	100	139	10.104986076057457	56.23172069428216	2014-08-04 13:10:00
133	89	131	100	135	10.104986076057457	56.23172069428216	2014-08-04 13:15:00
132	94	128	105	140	10.104986076057457	56.23172069428216	2014-08-04 13:20:00
136	98	132	100	142	10.104986076057457	56.23172069428216	2014-08-04 13:25:00
141	99	131	100	145	10.104986076057457	56.23172069428216	2014-08-04 13:30:00
139	103	136	101	148	10.104986076057457	56.23172069428216	2014-08-04 13:35:00
136	98	137	98	150	10.104986076057457	56.23172069428216	2014-08-04 13:40:00
132	95	137	96	151	10.104986076057457	56.23172069428216	2014-08-04 13:45:00
129	90	133	100	151	10.104986076057457	56.23172069428216	2014-08-04 13:50:00
126	93	129	96	156	10.104986076057457	56.23172069428216	2014-08-04 13:55:00
123	98	124	98	155	10.104986076057457	56.23172069428216	2014-08-04 14:00:00
128	93	128	96	158	10.104986076057457	56.23172069428216	2014-08-04 14:05:00
129	96	130	94	156	10.104986076057457	56.23172069428216	2014-08-04 14:10:00
129	96	131	91	161	10.104986076057457	56.23172069428216	2014-08-04 14:15:00
125	99	127	94	164	10.104986076057457	56.23172069428216	2014-08-04 14:20:00
122	100	132	89	164	10.104986076057457	56.23172069428216	2014-08-04 14:25:00
124	104	135	87	164	10.104986076057457	56.23172069428216	2014-08-04 14:30:00
121	109	132	87	164	10.104986076057457	56.23172069428216	2014-08-04 14:35:00
122	105	134	82	160	10.104986076057457	56.23172069428216	2014-08-04 14:40:00
125	104	135	85	158	10.104986076057457	56.23172069428216	2014-08-04 14:45:00
122	102	140	86	153	10.104986076057457	56.23172069428216	2014-08-04 14:50:00
123	97	140	83	156	10.104986076057457	56.23172069428216	2014-08-04 14:55:00
121	93	137	88	151	10.104986076057457	56.23172069428216	2014-08-04 15:00:00
118	89	142	93	153	10.104986076057457	56.23172069428216	2014-08-04 15:05:00
116	85	146	96	150	10.104986076057457	56.23172069428216	2014-08-04 15:10:00
117	80	148	94	154	10.104986076057457	56.23172069428216	2014-08-04 15:15:00
118	83	146	99	156	10.104986076057457	56.23172069428216	2014-08-04 15:20:00
118	87	146	104	157	10.104986076057457	56.23172069428216	2014-08-04 15:25:00
113	86	141	106	152	10.104986076057457	56.23172069428216	2014-08-04 15:30:00
111	84	143	106	149	10.104986076057457	56.23172069428216	2014-08-04 15:35:00
115	83	143	111	149	10.104986076057457	56.23172069428216	2014-08-04 15:40:00
113	86	142	114	150	10.104986076057457	56.23172069428216	2014-08-04 15:45:00
114	82	139	115	147	10.104986076057457	56.23172069428216	2014-08-04 15:50:00
118	82	137	110	145	10.104986076057457	56.23172069428216	2014-08-04 15:55:00
122	82	140	111	145	10.104986076057457	56.23172069428216	2014-08-04 16:00:00
118	86	145	115	145	10.104986076057457	56.23172069428216	2014-08-04 16:05:00
116	90	142	113	149	10.104986076057457	56.23172069428216	2014-08-04 16:10:00
113	90	138	116	149	10.104986076057457	56.23172069428216	2014-08-04 16:15:00
115	90	134	113	146	10.104986076057457	56.23172069428216	2014-08-04 16:20:00
117	93	129	114	148	10.104986076057457	56.23172069428216	2014-08-04 16:25:00
116	90	133	109	150	10.104986076057457	56.23172069428216	2014-08-04 16:30:00
116	94	132	112	147	10.104986076057457	56.23172069428216	2014-08-04 16:35:00
120	96	128	113	142	10.104986076057457	56.23172069428216	2014-08-04 16:40:00
125	92	130	109	137	10.104986076057457	56.23172069428216	2014-08-04 16:45:00
123	90	133	108	141	10.104986076057457	56.23172069428216	2014-08-04 16:50:00
126	86	128	104	146	10.104986076057457	56.23172069428216	2014-08-04 16:55:00
122	86	126	106	147	10.104986076057457	56.23172069428216	2014-08-04 17:00:00
126	89	128	105	148	10.104986076057457	56.23172069428216	2014-08-04 17:05:00
129	92	133	106	150	10.104986076057457	56.23172069428216	2014-08-04 17:10:00
126	93	128	111	146	10.104986076057457	56.23172069428216	2014-08-04 17:15:00
121	91	123	115	147	10.104986076057457	56.23172069428216	2014-08-04 17:20:00
122	87	121	113	145	10.104986076057457	56.23172069428216	2014-08-04 17:25:00
125	84	116	115	144	10.104986076057457	56.23172069428216	2014-08-04 17:30:00
128	81	114	111	146	10.104986076057457	56.23172069428216	2014-08-04 17:35:00
130	86	116	111	148	10.104986076057457	56.23172069428216	2014-08-04 17:40:00
127	82	112	116	149	10.104986076057457	56.23172069428216	2014-08-04 17:45:00
129	83	110	120	153	10.104986076057457	56.23172069428216	2014-08-04 17:50:00
128	79	107	122	153	10.104986076057457	56.23172069428216	2014-08-04 17:55:00
123	79	106	123	150	10.104986076057457	56.23172069428216	2014-08-04 18:00:00
118	78	109	123	147	10.104986076057457	56.23172069428216	2014-08-04 18:05:00
115	81	104	127	147	10.104986076057457	56.23172069428216	2014-08-04 18:10:00
115	80	109	127	145	10.104986076057457	56.23172069428216	2014-08-04 18:15:00
111	82	113	124	141	10.104986076057457	56.23172069428216	2014-08-04 18:20:00
115	78	111	124	140	10.104986076057457	56.23172069428216	2014-08-04 18:25:00
116	80	109	123	143	10.104986076057457	56.23172069428216	2014-08-04 18:30:00
117	85	109	128	142	10.104986076057457	56.23172069428216	2014-08-04 18:35:00
119	90	108	131	141	10.104986076057457	56.23172069428216	2014-08-04 18:40:00
124	88	103	132	141	10.104986076057457	56.23172069428216	2014-08-04 18:45:00
124	92	103	127	145	10.104986076057457	56.23172069428216	2014-08-04 18:50:00
129	90	105	127	149	10.104986076057457	56.23172069428216	2014-08-04 18:55:00
133	85	110	126	151	10.104986076057457	56.23172069428216	2014-08-04 19:00:00
137	83	108	125	148	10.104986076057457	56.23172069428216	2014-08-04 19:05:00
137	83	112	127	149	10.104986076057457	56.23172069428216	2014-08-04 19:10:00
136	88	115	128	154	10.104986076057457	56.23172069428216	2014-08-04 19:15:00
135	91	116	128	155	10.104986076057457	56.23172069428216	2014-08-04 19:20:00
131	87	118	126	160	10.104986076057457	56.23172069428216	2014-08-04 19:25:00
133	91	121	130	165	10.104986076057457	56.23172069428216	2014-08-04 19:30:00
133	94	124	132	169	10.104986076057457	56.23172069428216	2014-08-04 19:35:00
130	99	125	135	168	10.104986076057457	56.23172069428216	2014-08-04 19:40:00
135	103	129	137	168	10.104986076057457	56.23172069428216	2014-08-04 19:45:00
138	105	125	136	168	10.104986076057457	56.23172069428216	2014-08-04 19:50:00
135	104	122	132	173	10.104986076057457	56.23172069428216	2014-08-04 19:55:00
140	104	120	130	177	10.104986076057457	56.23172069428216	2014-08-04 20:00:00
138	99	122	126	180	10.104986076057457	56.23172069428216	2014-08-04 20:05:00
143	99	125	128	175	10.104986076057457	56.23172069428216	2014-08-04 20:10:00
144	99	127	129	178	10.104986076057457	56.23172069428216	2014-08-04 20:15:00
149	102	124	134	175	10.104986076057457	56.23172069428216	2014-08-04 20:20:00
147	99	124	132	176	10.104986076057457	56.23172069428216	2014-08-04 20:25:00
147	98	128	136	173	10.104986076057457	56.23172069428216	2014-08-04 20:30:00
147	96	129	131	172	10.104986076057457	56.23172069428216	2014-08-04 20:35:00
144	98	125	136	174	10.104986076057457	56.23172069428216	2014-08-04 20:40:00
148	101	128	132	179	10.104986076057457	56.23172069428216	2014-08-04 20:45:00
147	97	133	136	179	10.104986076057457	56.23172069428216	2014-08-04 20:50:00
144	101	132	139	174	10.104986076057457	56.23172069428216	2014-08-04 20:55:00
146	105	131	139	178	10.104986076057457	56.23172069428216	2014-08-04 21:00:00
142	103	134	140	183	10.104986076057457	56.23172069428216	2014-08-04 21:05:00
143	105	130	144	185	10.104986076057457	56.23172069428216	2014-08-04 21:10:00
142	106	125	143	187	10.104986076057457	56.23172069428216	2014-08-04 21:15:00
145	111	122	138	191	10.104986076057457	56.23172069428216	2014-08-04 21:20:00
141	110	124	143	196	10.104986076057457	56.23172069428216	2014-08-04 21:25:00
140	106	123	144	191	10.104986076057457	56.23172069428216	2014-08-04 21:30:00
145	110	127	139	186	10.104986076057457	56.23172069428216	2014-08-04 21:35:00
144	113	131	138	183	10.104986076057457	56.23172069428216	2014-08-04 21:40:00
147	118	134	133	185	10.104986076057457	56.23172069428216	2014-08-04 21:45:00
146	115	133	138	183	10.104986076057457	56.23172069428216	2014-08-04 21:50:00
146	115	130	138	185	10.104986076057457	56.23172069428216	2014-08-04 21:55:00
150	111	134	138	189	10.104986076057457	56.23172069428216	2014-08-04 22:00:00
150	116	133	140	192	10.104986076057457	56.23172069428216	2014-08-04 22:05:00
147	119	128	141	189	10.104986076057457	56.23172069428216	2014-08-04 22:10:00
143	122	129	139	189	10.104986076057457	56.23172069428216	2014-08-04 22:15:00
139	125	133	142	194	10.104986076057457	56.23172069428216	2014-08-04 22:20:00
136	121	128	139	193	10.104986076057457	56.23172069428216	2014-08-04 22:25:00
134	126	123	136	189	10.104986076057457	56.23172069428216	2014-08-04 22:30:00
130	127	127	136	188	10.104986076057457	56.23172069428216	2014-08-04 22:35:00
128	128	131	136	189	10.104986076057457	56.23172069428216	2014-08-04 22:40:00
131	132	135	131	191	10.104986076057457	56.23172069428216	2014-08-04 22:45:00
134	133	137	135	189	10.104986076057457	56.23172069428216	2014-08-04 22:50:00
138	137	136	134	191	10.104986076057457	56.23172069428216	2014-08-04 22:55:00
138	137	141	131	192	10.104986076057457	56.23172069428216	2014-08-04 23:00:00
136	140	138	129	188	10.104986076057457	56.23172069428216	2014-08-04 23:05:00
140	143	137	130	189	10.104986076057457	56.23172069428216	2014-08-04 23:10:00
145	143	134	127	185	10.104986076057457	56.23172069428216	2014-08-04 23:15:00
148	148	131	129	180	10.104986076057457	56.23172069428216	2014-08-04 23:20:00
148	149	130	128	183	10.104986076057457	56.23172069428216	2014-08-04 23:25:00
149	146	127	126	180	10.104986076057457	56.23172069428216	2014-08-04 23:30:00
145	150	125	131	175	10.104986076057457	56.23172069428216	2014-08-04 23:35:00
147	150	123	129	179	10.104986076057457	56.23172069428216	2014-08-04 23:40:00
151	152	122	124	177	10.104986076057457	56.23172069428216	2014-08-04 23:45:00
156	149	122	119	172	10.104986076057457	56.23172069428216	2014-08-04 23:50:00
160	150	121	120	176	10.104986076057457	56.23172069428216	2014-08-04 23:55:00
165	149	126	122	173	10.104986076057457	56.23172069428216	2014-08-05 00:00:00
167	153	126	122	177	10.104986076057457	56.23172069428216	2014-08-05 00:05:00
163	154	130	119	178	10.104986076057457	56.23172069428216	2014-08-05 00:10:00
160	154	135	117	175	10.104986076057457	56.23172069428216	2014-08-05 00:15:00
156	150	134	121	175	10.104986076057457	56.23172069428216	2014-08-05 00:20:00
158	147	136	126	172	10.104986076057457	56.23172069428216	2014-08-05 00:25:00
162	150	141	123	170	10.104986076057457	56.23172069428216	2014-08-05 00:30:00
162	153	137	126	174	10.104986076057457	56.23172069428216	2014-08-05 00:35:00
163	148	134	123	177	10.104986076057457	56.23172069428216	2014-08-05 00:40:00
163	144	131	120	181	10.104986076057457	56.23172069428216	2014-08-05 00:45:00
165	139	129	125	176	10.104986076057457	56.23172069428216	2014-08-05 00:50:00
164	139	124	120	181	10.104986076057457	56.23172069428216	2014-08-05 00:55:00
163	144	123	121	182	10.104986076057457	56.23172069428216	2014-08-05 01:00:00
164	148	126	125	178	10.104986076057457	56.23172069428216	2014-08-05 01:05:00
164	153	124	122	178	10.104986076057457	56.23172069428216	2014-08-05 01:10:00
168	154	126	117	175	10.104986076057457	56.23172069428216	2014-08-05 01:15:00
169	149	123	120	173	10.104986076057457	56.23172069428216	2014-08-05 01:20:00
169	150	122	123	178	10.104986076057457	56.23172069428216	2014-08-05 01:25:00
169	148	120	124	180	10.104986076057457	56.23172069428216	2014-08-05 01:30:00
173	144	116	119	180	10.104986076057457	56.23172069428216	2014-08-05 01:35:00
175	142	120	121	179	10.104986076057457	56.23172069428216	2014-08-05 01:40:00
171	146	115	126	183	10.104986076057457	56.23172069428216	2014-08-05 01:45:00
170	145	118	127	181	10.104986076057457	56.23172069428216	2014-08-05 01:50:00
171	144	117	123	183	10.104986076057457	56.23172069428216	2014-08-05 01:55:00
174	142	122	125	186	10.104986076057457	56.23172069428216	2014-08-05 02:00:00
172	139	119	127	187	10.104986076057457	56.23172069428216	2014-08-05 02:05:00
172	137	115	131	187	10.104986076057457	56.23172069428216	2014-08-05 02:10:00
169	132	118	129	187	10.104986076057457	56.23172069428216	2014-08-05 02:15:00
168	132	113	130	187	10.104986076057457	56.23172069428216	2014-08-05 02:20:00
166	129	113	131	192	10.104986076057457	56.23172069428216	2014-08-05 02:25:00
164	124	109	130	189	10.104986076057457	56.23172069428216	2014-08-05 02:30:00
167	125	108	128	193	10.104986076057457	56.23172069428216	2014-08-05 02:35:00
164	127	112	133	197	10.104986076057457	56.23172069428216	2014-08-05 02:40:00
162	131	112	134	200	10.104986076057457	56.23172069428216	2014-08-05 02:45:00
167	127	117	136	205	10.104986076057457	56.23172069428216	2014-08-05 02:50:00
170	125	118	141	205	10.104986076057457	56.23172069428216	2014-08-05 02:55:00
171	130	116	146	204	10.104986076057457	56.23172069428216	2014-08-05 03:00:00
173	128	121	145	199	10.104986076057457	56.23172069428216	2014-08-05 03:05:00
177	128	121	141	199	10.104986076057457	56.23172069428216	2014-08-05 03:10:00
172	125	126	138	204	10.104986076057457	56.23172069428216	2014-08-05 03:15:00
172	130	122	138	203	10.104986076057457	56.23172069428216	2014-08-05 03:20:00
170	129	127	140	203	10.104986076057457	56.23172069428216	2014-08-05 03:25:00
175	133	126	135	199	10.104986076057457	56.23172069428216	2014-08-05 03:30:00
179	129	124	138	200	10.104986076057457	56.23172069428216	2014-08-05 03:35:00
180	127	128	142	200	10.104986076057457	56.23172069428216	2014-08-05 03:40:00
185	132	127	146	198	10.104986076057457	56.23172069428216	2014-08-05 03:45:00
182	127	129	144	196	10.104986076057457	56.23172069428216	2014-08-05 03:50:00
185	130	126	141	193	10.104986076057457	56.23172069428216	2014-08-05 03:55:00
184	132	126	137	189	10.104986076057457	56.23172069428216	2014-08-05 04:00:00
188	130	124	132	188	10.104986076057457	56.23172069428216	2014-08-05 04:05:00
184	126	119	135	189	10.104986076057457	56.23172069428216	2014-08-05 04:10:00
181	128	118	138	188	10.104986076057457	56.23172069428216	2014-08-05 04:15:00
180	133	114	139	191	10.104986076057457	56.23172069428216	2014-08-05 04:20:00
179	133	113	136	193	10.104986076057457	56.23172069428216	2014-08-05 04:25:00
180	138	109	140	193	10.104986076057457	56.23172069428216	2014-08-05 04:30:00
175	135	114	141	197	10.104986076057457	56.23172069428216	2014-08-05 04:35:00
176	138	112	142	200	10.104986076057457	56.23172069428216	2014-08-05 04:40:00
177	143	113	140	203	10.104986076057457	56.23172069428216	2014-08-05 04:45:00
173	141	117	144	203	10.104986076057457	56.23172069428216	2014-08-05 04:50:00
174	141	112	141	206	10.104986076057457	56.23172069428216	2014-08-05 04:55:00
174	143	108	136	211	10.104986076057457	56.23172069428216	2014-08-05 05:00:00
171	143	104	137	208	10.104986076057457	56.23172069428216	2014-08-05 05:05:00
170	147	109	137	208	10.104986076057457	56.23172069428216	2014-08-05 05:10:00
172	151	104	141	208	10.104986076057457	56.23172069428216	2014-08-05 05:15:00
174	155	101	138	205	10.104986076057457	56.23172069428216	2014-08-05 05:20:00
170	150	97	142	202	10.104986076057457	56.23172069428216	2014-08-05 05:25:00
168	151	98	143	206	10.104986076057457	56.23172069428216	2014-08-05 05:30:00
168	154	99	142	206	10.104986076057457	56.23172069428216	2014-08-05 05:35:00
164	157	101	146	203	10.104986076057457	56.23172069428216	2014-08-05 05:40:00
163	162	96	141	202	10.104986076057457	56.23172069428216	2014-08-05 05:45:00
165	162	92	143	203	10.104986076057457	56.23172069428216	2014-08-05 05:50:00
170	165	95	141	206	10.104986076057457	56.23172069428216	2014-08-05 05:55:00
168	160	95	137	203	10.104986076057457	56.23172069428216	2014-08-05 06:00:00
172	165	94	135	200	10.104986076057457	56.23172069428216	2014-08-05 06:05:00
177	166	89	140	198	10.104986076057457	56.23172069428216	2014-08-05 06:10:00
179	166	93	142	200	10.104986076057457	56.23172069428216	2014-08-05 06:15:00
179	164	98	144	198	10.104986076057457	56.23172069428216	2014-08-05 06:20:00
177	161	102	141	201	10.104986076057457	56.23172069428216	2014-08-05 06:25:00
181	158	97	145	206	10.104986076057457	56.23172069428216	2014-08-05 06:30:00
180	159	94	148	207	10.104986076057457	56.23172069428216	2014-08-05 06:35:00
182	162	89	148	209	10.104986076057457	56.23172069428216	2014-08-05 06:40:00
179	166	90	145	208	10.104986076057457	56.23172069428216	2014-08-05 06:45:00
175	170	85	149	206	10.104986076057457	56.23172069428216	2014-08-05 06:50:00
177	165	85	145	202	10.104986076057457	56.23172069428216	2014-08-05 06:55:00
176	164	90	141	202	10.104986076057457	56.23172069428216	2014-08-05 07:00:00
179	160	93	137	207	10.104986076057457	56.23172069428216	2014-08-05 07:05:00
177	165	92	140	210	10.104986076057457	56.23172069428216	2014-08-05 07:10:00
178	170	87	141	213	10.104986076057457	56.23172069428216	2014-08-05 07:15:00
175	174	87	138	208	10.104986076057457	56.23172069428216	2014-08-05 07:20:00
170	177	90	133	210	10.104986076057457	56.23172069428216	2014-08-05 07:25:00
166	179	92	131	212	10.104986076057457	56.23172069428216	2014-08-05 07:30:00
165	174	91	129	209	10.104986076057457	56.23172069428216	2014-08-05 07:35:00
168	177	87	125	207	10.104986076057457	56.23172069428216	2014-08-05 07:40:00
166	178	87	128	207	10.104986076057457	56.23172069428216	2014-08-05 07:45:00
161	177	83	127	206	10.104986076057457	56.23172069428216	2014-08-05 07:50:00
166	179	80	129	209	10.104986076057457	56.23172069428216	2014-08-05 07:55:00
170	174	80	134	211	10.104986076057457	56.23172069428216	2014-08-05 08:00:00
167	170	80	135	205	10.104986076057457	56.23172069428216	2014-08-05 08:05:00
162	170	80	134	209	10.104986076057457	56.23172069428216	2014-08-05 08:10:00
165	173	82	130	210	10.104986076057457	56.23172069428216	2014-08-05 08:15:00
166	172	77	134	212	10.104986076057457	56.23172069428216	2014-08-05 08:20:00
167	171	75	139	205	10.104986076057457	56.23172069428216	2014-08-05 08:25:00
170	172	74	138	208	10.104986076057457	56.23172069428216	2014-08-05 08:30:00
175	169	70	134	207	10.104986076057457	56.23172069428216	2014-08-05 08:35:00
173	166	70	139	211	10.104986076057457	56.23172069428216	2014-08-05 08:40:00
172	165	68	138	207	10.104986076057457	56.23172069428216	2014-08-05 08:45:00
168	161	73	133	208	10.104986076057457	56.23172069428216	2014-08-05 08:50:00
164	165	78	132	207	10.104986076057457	56.23172069428216	2014-08-05 08:55:00
161	169	76	135	206	10.104986076057457	56.23172069428216	2014-08-05 09:00:00
157	166	79	139	210	10.104986076057457	56.23172069428216	2014-08-05 09:05:00
152	164	75	136	205	10.104986076057457	56.23172069428216	2014-08-05 09:10:00
151	165	78	136	210	10.104986076057457	56.23172069428216	2014-08-05 09:15:00
156	163	79	131	213	10.104986076057457	56.23172069428216	2014-08-05 09:20:00
159	163	79	128	212	10.104986076057457	56.23172069428216	2014-08-05 09:25:00
156	163	80	124	210	10.104986076057457	56.23172069428216	2014-08-05 09:30:00
154	163	84	119	210	10.104986076057457	56.23172069428216	2014-08-05 09:35:00
150	166	83	117	215	10.104986076057457	56.23172069428216	2014-08-05 09:40:00
151	162	84	112	205	10.104986076057457	56.23172069428216	2014-08-05 09:45:00
155	157	79	114	206	10.104986076057457	56.23172069428216	2014-08-05 09:50:00
150	162	78	119	204	10.104986076057457	56.23172069428216	2014-08-05 09:55:00
148	159	78	114	208	10.104986076057457	56.23172069428216	2014-08-05 10:00:00
149	164	80	117	203	10.104986076057457	56.23172069428216	2014-08-05 10:05:00
145	165	83	117	204	10.104986076057457	56.23172069428216	2014-08-05 10:10:00
144	169	87	121	209	10.104986076057457	56.23172069428216	2014-08-05 10:15:00
147	165	89	125	209	10.104986076057457	56.23172069428216	2014-08-05 10:20:00
148	163	93	124	205	10.104986076057457	56.23172069428216	2014-08-05 10:25:00
148	160	96	126	204	10.104986076057457	56.23172069428216	2014-08-05 10:30:00
144	159	94	131	204	10.104986076057457	56.23172069428216	2014-08-05 10:35:00
142	163	93	134	205	10.104986076057457	56.23172069428216	2014-08-05 10:40:00
145	166	95	139	204	10.104986076057457	56.23172069428216	2014-08-05 10:45:00
149	166	98	141	208	10.104986076057457	56.23172069428216	2014-08-05 10:50:00
152	165	93	144	213	10.104986076057457	56.23172069428216	2014-08-05 10:55:00
150	163	94	149	209	10.104986076057457	56.23172069428216	2014-08-05 11:00:00
153	163	95	154	210	10.104986076057457	56.23172069428216	2014-08-05 11:05:00
157	158	100	158	205	10.104986076057457	56.23172069428216	2014-08-05 11:10:00
161	158	104	163	203	10.104986076057457	56.23172069428216	2014-08-05 11:15:00
163	161	100	163	199	10.104986076057457	56.23172069428216	2014-08-05 11:20:00
160	163	96	161	202	10.104986076057457	56.23172069428216	2014-08-05 11:25:00
160	166	97	163	201	10.104986076057457	56.23172069428216	2014-08-05 11:30:00
165	165	95	160	205	10.104986076057457	56.23172069428216	2014-08-05 11:35:00
163	161	94	156	210	10.104986076057457	56.23172069428216	2014-08-05 11:40:00
159	156	95	160	214	10.104986076057457	56.23172069428216	2014-08-05 11:45:00
157	161	97	158	207	10.104986076057457	56.23172069428216	2014-08-05 11:50:00
159	164	93	154	204	10.104986076057457	56.23172069428216	2014-08-05 11:55:00
154	162	89	157	209	10.104986076057457	56.23172069428216	2014-08-05 12:00:00
154	161	84	157	213	10.104986076057457	56.23172069428216	2014-08-05 12:05:00
151	160	84	159	207	10.104986076057457	56.23172069428216	2014-08-05 12:10:00
147	155	87	160	212	10.104986076057457	56.23172069428216	2014-08-05 12:15:00
143	152	91	161	207	10.104986076057457	56.23172069428216	2014-08-05 12:20:00
148	155	87	163	209	10.104986076057457	56.23172069428216	2014-08-05 12:25:00
146	157	90	160	205	10.104986076057457	56.23172069428216	2014-08-05 12:30:00
141	154	88	162	203	10.104986076057457	56.23172069428216	2014-08-05 12:35:00
136	159	90	158	198	10.104986076057457	56.23172069428216	2014-08-05 12:40:00
135	156	92	162	199	10.104986076057457	56.23172069428216	2014-08-05 12:45:00
139	158	97	163	196	10.104986076057457	56.23172069428216	2014-08-05 12:50:00
134	157	92	168	196	10.104986076057457	56.23172069428216	2014-08-05 12:55:00
137	159	87	172	193	10.104986076057457	56.23172069428216	2014-08-05 13:00:00
133	157	83	168	192	10.104986076057457	56.23172069428216	2014-08-05 13:05:00
134	161	87	166	192	10.104986076057457	56.23172069428216	2014-08-05 13:10:00
129	156	89	167	188	10.104986076057457	56.23172069428216	2014-08-05 13:15:00
131	152	93	169	184	10.104986076057457	56.23172069428216	2014-08-05 13:20:00
136	150	90	174	189	10.104986076057457	56.23172069428216	2014-08-05 13:25:00
137	150	95	177	189	10.104986076057457	56.23172069428216	2014-08-05 13:30:00
133	148	97	177	187	10.104986076057457	56.23172069428216	2014-08-05 13:35:00
135	151	96	177	183	10.104986076057457	56.23172069428216	2014-08-05 13:40:00
140	152	93	172	182	10.104986076057457	56.23172069428216	2014-08-05 13:45:00
137	157	94	174	185	10.104986076057457	56.23172069428216	2014-08-05 13:50:00
135	162	92	174	188	10.104986076057457	56.23172069428216	2014-08-05 13:55:00
133	163	94	175	189	10.104986076057457	56.23172069428216	2014-08-05 14:00:00
132	159	92	175	188	10.104986076057457	56.23172069428216	2014-08-05 14:05:00
133	159	89	180	186	10.104986076057457	56.23172069428216	2014-08-05 14:10:00
129	156	86	182	181	10.104986076057457	56.23172069428216	2014-08-05 14:15:00
127	152	84	183	183	10.104986076057457	56.23172069428216	2014-08-05 14:20:00
123	151	89	181	179	10.104986076057457	56.23172069428216	2014-08-05 14:25:00
122	156	90	182	179	10.104986076057457	56.23172069428216	2014-08-05 14:30:00
126	151	90	183	179	10.104986076057457	56.23172069428216	2014-08-05 14:35:00
128	149	87	183	177	10.104986076057457	56.23172069428216	2014-08-05 14:40:00
129	148	84	182	176	10.104986076057457	56.23172069428216	2014-08-05 14:45:00
125	147	82	182	177	10.104986076057457	56.23172069428216	2014-08-05 14:50:00
127	146	81	179	182	10.104986076057457	56.23172069428216	2014-08-05 14:55:00
129	147	80	178	177	10.104986076057457	56.23172069428216	2014-08-05 15:00:00
128	144	76	176	176	10.104986076057457	56.23172069428216	2014-08-05 15:05:00
133	143	77	174	172	10.104986076057457	56.23172069428216	2014-08-05 15:10:00
129	142	80	175	168	10.104986076057457	56.23172069428216	2014-08-05 15:15:00
132	144	76	179	172	10.104986076057457	56.23172069428216	2014-08-05 15:20:00
127	141	74	179	174	10.104986076057457	56.23172069428216	2014-08-05 15:25:00
122	136	70	180	177	10.104986076057457	56.23172069428216	2014-08-05 15:30:00
120	137	67	175	175	10.104986076057457	56.23172069428216	2014-08-05 15:35:00
117	134	69	175	171	10.104986076057457	56.23172069428216	2014-08-05 15:40:00
114	135	65	170	166	10.104986076057457	56.23172069428216	2014-08-05 15:45:00
109	139	64	171	166	10.104986076057457	56.23172069428216	2014-08-05 15:50:00
113	139	67	174	170	10.104986076057457	56.23172069428216	2014-08-05 15:55:00
112	143	69	172	173	10.104986076057457	56.23172069428216	2014-08-05 16:00:00
109	143	74	168	170	10.104986076057457	56.23172069428216	2014-08-05 16:05:00
109	144	77	163	170	10.104986076057457	56.23172069428216	2014-08-05 16:10:00
108	139	72	168	172	10.104986076057457	56.23172069428216	2014-08-05 16:15:00
107	136	77	172	167	10.104986076057457	56.23172069428216	2014-08-05 16:20:00
103	131	80	170	166	10.104986076057457	56.23172069428216	2014-08-05 16:25:00
107	132	82	172	164	10.104986076057457	56.23172069428216	2014-08-05 16:30:00
112	131	77	176	166	10.104986076057457	56.23172069428216	2014-08-05 16:35:00
116	129	78	176	170	10.104986076057457	56.23172069428216	2014-08-05 16:40:00
114	134	76	181	168	10.104986076057457	56.23172069428216	2014-08-05 16:45:00
113	129	76	179	166	10.104986076057457	56.23172069428216	2014-08-05 16:50:00
116	133	79	175	166	10.104986076057457	56.23172069428216	2014-08-05 16:55:00
113	128	76	176	165	10.104986076057457	56.23172069428216	2014-08-05 17:00:00
109	131	80	176	165	10.104986076057457	56.23172069428216	2014-08-05 17:05:00
107	135	75	181	161	10.104986076057457	56.23172069428216	2014-08-05 17:10:00
102	130	75	179	161	10.104986076057457	56.23172069428216	2014-08-05 17:15:00
97	132	72	174	159	10.104986076057457	56.23172069428216	2014-08-05 17:20:00
101	136	76	169	159	10.104986076057457	56.23172069428216	2014-08-05 17:25:00
104	140	71	168	159	10.104986076057457	56.23172069428216	2014-08-05 17:30:00
105	137	75	168	156	10.104986076057457	56.23172069428216	2014-08-05 17:35:00
102	140	70	166	161	10.104986076057457	56.23172069428216	2014-08-05 17:40:00
100	145	71	166	163	10.104986076057457	56.23172069428216	2014-08-05 17:45:00
101	150	69	170	167	10.104986076057457	56.23172069428216	2014-08-05 17:50:00
104	150	65	169	171	10.104986076057457	56.23172069428216	2014-08-05 17:55:00
109	146	68	164	173	10.104986076057457	56.23172069428216	2014-08-05 18:00:00
114	148	72	160	178	10.104986076057457	56.23172069428216	2014-08-05 18:05:00
119	147	74	159	178	10.104986076057457	56.23172069428216	2014-08-05 18:10:00
118	144	78	159	180	10.104986076057457	56.23172069428216	2014-08-05 18:15:00
116	139	73	156	181	10.104986076057457	56.23172069428216	2014-08-05 18:20:00
111	134	72	151	184	10.104986076057457	56.23172069428216	2014-08-05 18:25:00
107	129	70	152	180	10.104986076057457	56.23172069428216	2014-08-05 18:30:00
112	125	74	153	182	10.104986076057457	56.23172069428216	2014-08-05 18:35:00
116	121	69	150	183	10.104986076057457	56.23172069428216	2014-08-05 18:40:00
118	124	72	150	183	10.104986076057457	56.23172069428216	2014-08-05 18:45:00
115	125	70	147	182	10.104986076057457	56.23172069428216	2014-08-05 18:50:00
110	130	68	143	182	10.104986076057457	56.23172069428216	2014-08-05 18:55:00
106	128	63	145	186	10.104986076057457	56.23172069428216	2014-08-05 19:00:00
108	124	64	146	184	10.104986076057457	56.23172069428216	2014-08-05 19:05:00
109	124	61	147	180	10.104986076057457	56.23172069428216	2014-08-05 19:10:00
114	121	63	143	180	10.104986076057457	56.23172069428216	2014-08-05 19:15:00
114	118	62	148	177	10.104986076057457	56.23172069428216	2014-08-05 19:20:00
118	115	67	145	175	10.104986076057457	56.23172069428216	2014-08-05 19:25:00
122	118	70	149	176	10.104986076057457	56.23172069428216	2014-08-05 19:30:00
127	117	68	153	172	10.104986076057457	56.23172069428216	2014-08-05 19:35:00
128	121	71	154	174	10.104986076057457	56.23172069428216	2014-08-05 19:40:00
129	125	66	150	174	10.104986076057457	56.23172069428216	2014-08-05 19:45:00
125	126	67	151	175	10.104986076057457	56.23172069428216	2014-08-05 19:50:00
126	129	71	153	178	10.104986076057457	56.23172069428216	2014-08-05 19:55:00
124	124	66	151	183	10.104986076057457	56.23172069428216	2014-08-05 20:00:00
125	122	69	152	187	10.104986076057457	56.23172069428216	2014-08-05 20:05:00
120	123	70	149	187	10.104986076057457	56.23172069428216	2014-08-05 20:10:00
118	128	70	148	190	10.104986076057457	56.23172069428216	2014-08-05 20:15:00
122	130	69	146	192	10.104986076057457	56.23172069428216	2014-08-05 20:20:00
123	131	74	144	197	10.104986076057457	56.23172069428216	2014-08-05 20:25:00
126	128	78	139	199	10.104986076057457	56.23172069428216	2014-08-05 20:30:00
121	129	74	140	202	10.104986076057457	56.23172069428216	2014-08-05 20:35:00
119	131	73	136	198	10.104986076057457	56.23172069428216	2014-08-05 20:40:00
120	130	74	138	194	10.104986076057457	56.23172069428216	2014-08-05 20:45:00
120	125	70	140	192	10.104986076057457	56.23172069428216	2014-08-05 20:50:00
115	120	69	143	196	10.104986076057457	56.23172069428216	2014-08-05 20:55:00
118	115	64	146	194	10.104986076057457	56.23172069428216	2014-08-05 21:00:00
120	118	59	148	196	10.104986076057457	56.23172069428216	2014-08-05 21:05:00
117	116	56	144	192	10.104986076057457	56.23172069428216	2014-08-05 21:10:00
112	112	56	139	196	10.104986076057457	56.23172069428216	2014-08-05 21:15:00
116	115	54	136	198	10.104986076057457	56.23172069428216	2014-08-05 21:20:00
119	112	49	131	203	10.104986076057457	56.23172069428216	2014-08-05 21:25:00
119	108	47	133	204	10.104986076057457	56.23172069428216	2014-08-05 21:30:00
118	106	44	128	208	10.104986076057457	56.23172069428216	2014-08-05 21:35:00
117	107	49	126	212	10.104986076057457	56.23172069428216	2014-08-05 21:40:00
121	109	54	121	206	10.104986076057457	56.23172069428216	2014-08-05 21:45:00
121	112	58	124	206	10.104986076057457	56.23172069428216	2014-08-05 21:50:00
124	109	54	123	201	10.104986076057457	56.23172069428216	2014-08-05 21:55:00
124	113	55	118	204	10.104986076057457	56.23172069428216	2014-08-05 22:00:00
128	113	57	121	204	10.104986076057457	56.23172069428216	2014-08-05 22:05:00
126	109	60	123	206	10.104986076057457	56.23172069428216	2014-08-05 22:10:00
122	104	65	120	211	10.104986076057457	56.23172069428216	2014-08-05 22:15:00
125	105	68	118	208	10.104986076057457	56.23172069428216	2014-08-05 22:20:00
124	101	68	122	210	10.104986076057457	56.23172069428216	2014-08-05 22:25:00
123	100	73	125	205	10.104986076057457	56.23172069428216	2014-08-05 22:30:00
122	104	68	130	209	10.104986076057457	56.23172069428216	2014-08-05 22:35:00
119	102	69	134	211	10.104986076057457	56.23172069428216	2014-08-05 22:40:00
122	105	70	138	209	10.104986076057457	56.23172069428216	2014-08-05 22:45:00
120	104	74	138	206	10.104986076057457	56.23172069428216	2014-08-05 22:50:00
118	107	71	138	210	10.104986076057457	56.23172069428216	2014-08-05 22:55:00
113	112	76	140	212	10.104986076057457	56.23172069428216	2014-08-05 23:00:00
108	112	73	135	205	10.104986076057457	56.23172069428216	2014-08-05 23:05:00
113	117	70	134	203	10.104986076057457	56.23172069428216	2014-08-05 23:10:00
112	114	74	139	198	10.104986076057457	56.23172069428216	2014-08-05 23:15:00
109	112	74	144	198	10.104986076057457	56.23172069428216	2014-08-05 23:20:00
110	115	69	142	199	10.104986076057457	56.23172069428216	2014-08-05 23:25:00
108	115	72	145	203	10.104986076057457	56.23172069428216	2014-08-05 23:30:00
108	117	70	148	205	10.104986076057457	56.23172069428216	2014-08-05 23:35:00
112	120	74	153	201	10.104986076057457	56.23172069428216	2014-08-05 23:40:00
111	120	74	158	199	10.104986076057457	56.23172069428216	2014-08-05 23:45:00
108	122	75	154	199	10.104986076057457	56.23172069428216	2014-08-05 23:50:00
110	120	80	154	195	10.104986076057457	56.23172069428216	2014-08-05 23:55:00
108	118	80	158	195	10.104986076057457	56.23172069428216	2014-08-06 00:00:00
109	116	81	154	193	10.104986076057457	56.23172069428216	2014-08-06 00:05:00
107	120	84	156	189	10.104986076057457	56.23172069428216	2014-08-06 00:10:00
106	121	88	159	186	10.104986076057457	56.23172069428216	2014-08-06 00:15:00
106	125	84	157	187	10.104986076057457	56.23172069428216	2014-08-06 00:20:00
103	130	89	157	189	10.104986076057457	56.23172069428216	2014-08-06 00:25:00
107	133	87	158	189	10.104986076057457	56.23172069428216	2014-08-06 00:30:00
108	133	88	156	192	10.104986076057457	56.23172069428216	2014-08-06 00:35:00
110	128	83	156	191	10.104986076057457	56.23172069428216	2014-08-06 00:40:00
112	133	85	161	190	10.104986076057457	56.23172069428216	2014-08-06 00:45:00
107	134	83	163	195	10.104986076057457	56.23172069428216	2014-08-06 00:50:00
109	133	82	168	198	10.104986076057457	56.23172069428216	2014-08-06 00:55:00
112	128	87	166	193	10.104986076057457	56.23172069428216	2014-08-06 01:00:00
112	133	82	163	189	10.104986076057457	56.23172069428216	2014-08-06 01:05:00
107	132	87	165	187	10.104986076057457	56.23172069428216	2014-08-06 01:10:00
105	136	82	168	184	10.104986076057457	56.23172069428216	2014-08-06 01:15:00
108	132	86	171	181	10.104986076057457	56.23172069428216	2014-08-06 01:20:00
113	136	87	171	180	10.104986076057457	56.23172069428216	2014-08-06 01:25:00
112	137	92	167	177	10.104986076057457	56.23172069428216	2014-08-06 01:30:00
112	137	93	172	174	10.104986076057457	56.23172069428216	2014-08-06 01:35:00
117	132	91	174	173	10.104986076057457	56.23172069428216	2014-08-06 01:40:00
112	130	95	172	174	10.104986076057457	56.23172069428216	2014-08-06 01:45:00
113	128	100	175	169	10.104986076057457	56.23172069428216	2014-08-06 01:50:00
113	126	105	171	168	10.104986076057457	56.23172069428216	2014-08-06 01:55:00
110	129	103	169	171	10.104986076057457	56.23172069428216	2014-08-06 02:00:00
113	127	102	168	170	10.104986076057457	56.23172069428216	2014-08-06 02:05:00
109	128	103	163	168	10.104986076057457	56.23172069428216	2014-08-06 02:10:00
111	125	98	159	165	10.104986076057457	56.23172069428216	2014-08-06 02:15:00
114	130	101	163	164	10.104986076057457	56.23172069428216	2014-08-06 02:20:00
112	134	98	163	167	10.104986076057457	56.23172069428216	2014-08-06 02:25:00
112	132	100	162	163	10.104986076057457	56.23172069428216	2014-08-06 02:30:00
111	137	103	159	167	10.104986076057457	56.23172069428216	2014-08-06 02:35:00
115	136	101	163	165	10.104986076057457	56.23172069428216	2014-08-06 02:40:00
111	141	102	161	166	10.104986076057457	56.23172069428216	2014-08-06 02:45:00
114	140	104	160	170	10.104986076057457	56.23172069428216	2014-08-06 02:50:00
113	142	99	157	166	10.104986076057457	56.23172069428216	2014-08-06 02:55:00
109	137	103	161	168	10.104986076057457	56.23172069428216	2014-08-06 03:00:00
104	141	102	160	164	10.104986076057457	56.23172069428216	2014-08-06 03:05:00
102	146	104	163	166	10.104986076057457	56.23172069428216	2014-08-06 03:10:00
100	150	103	163	168	10.104986076057457	56.23172069428216	2014-08-06 03:15:00
97	147	98	164	166	10.104986076057457	56.23172069428216	2014-08-06 03:20:00
94	152	98	161	165	10.104986076057457	56.23172069428216	2014-08-06 03:25:00
91	150	94	156	163	10.104986076057457	56.23172069428216	2014-08-06 03:30:00
90	148	90	151	161	10.104986076057457	56.23172069428216	2014-08-06 03:35:00
85	151	93	156	156	10.104986076057457	56.23172069428216	2014-08-06 03:40:00
81	147	94	154	153	10.104986076057457	56.23172069428216	2014-08-06 03:45:00
79	149	99	154	149	10.104986076057457	56.23172069428216	2014-08-06 03:50:00
77	154	98	154	152	10.104986076057457	56.23172069428216	2014-08-06 03:55:00
82	156	98	152	151	10.104986076057457	56.23172069428216	2014-08-06 04:00:00
86	155	97	147	154	10.104986076057457	56.23172069428216	2014-08-06 04:05:00
88	150	100	146	149	10.104986076057457	56.23172069428216	2014-08-06 04:10:00
84	146	97	145	153	10.104986076057457	56.23172069428216	2014-08-06 04:15:00
79	142	101	146	155	10.104986076057457	56.23172069428216	2014-08-06 04:20:00
75	142	103	143	157	10.104986076057457	56.23172069428216	2014-08-06 04:25:00
80	143	108	148	157	10.104986076057457	56.23172069428216	2014-08-06 04:30:00
81	146	106	144	159	10.104986076057457	56.23172069428216	2014-08-06 04:35:00
80	144	108	148	162	10.104986076057457	56.23172069428216	2014-08-06 04:40:00
77	140	103	147	157	10.104986076057457	56.23172069428216	2014-08-06 04:45:00
81	137	98	144	160	10.104986076057457	56.23172069428216	2014-08-06 04:50:00
86	133	98	140	158	10.104986076057457	56.23172069428216	2014-08-06 04:55:00
82	135	102	139	153	10.104986076057457	56.23172069428216	2014-08-06 05:00:00
80	136	102	137	153	10.104986076057457	56.23172069428216	2014-08-06 05:05:00
77	137	103	136	154	10.104986076057457	56.23172069428216	2014-08-06 05:10:00
73	137	98	134	154	10.104986076057457	56.23172069428216	2014-08-06 05:15:00
75	132	97	133	149	10.104986076057457	56.23172069428216	2014-08-06 05:20:00
77	131	100	130	150	10.104986076057457	56.23172069428216	2014-08-06 05:25:00
75	128	96	134	146	10.104986076057457	56.23172069428216	2014-08-06 05:30:00
73	132	99	137	145	10.104986076057457	56.23172069428216	2014-08-06 05:35:00
71	128	102	139	142	10.104986076057457	56.23172069428216	2014-08-06 05:40:00
69	130	106	143	137	10.104986076057457	56.23172069428216	2014-08-06 05:45:00
71	130	108	140	136	10.104986076057457	56.23172069428216	2014-08-06 05:50:00
70	135	103	136	141	10.104986076057457	56.23172069428216	2014-08-06 05:55:00
74	135	101	132	146	10.104986076057457	56.23172069428216	2014-08-06 06:00:00
74	139	102	133	149	10.104986076057457	56.23172069428216	2014-08-06 06:05:00
74	140	98	130	148	10.104986076057457	56.23172069428216	2014-08-06 06:10:00
78	142	102	132	146	10.104986076057457	56.23172069428216	2014-08-06 06:15:00
73	137	98	133	149	10.104986076057457	56.23172069428216	2014-08-06 06:20:00
70	136	99	134	145	10.104986076057457	56.23172069428216	2014-08-06 06:25:00
75	137	100	138	147	10.104986076057457	56.23172069428216	2014-08-06 06:30:00
75	134	96	140	147	10.104986076057457	56.23172069428216	2014-08-06 06:35:00
72	137	93	140	145	10.104986076057457	56.23172069428216	2014-08-06 06:40:00
77	135	89	137	149	10.104986076057457	56.23172069428216	2014-08-06 06:45:00
82	139	89	135	147	10.104986076057457	56.23172069428216	2014-08-06 06:50:00
83	137	85	130	142	10.104986076057457	56.23172069428216	2014-08-06 06:55:00
86	138	88	134	140	10.104986076057457	56.23172069428216	2014-08-06 07:00:00
85	135	93	132	143	10.104986076057457	56.23172069428216	2014-08-06 07:05:00
88	131	90	133	148	10.104986076057457	56.23172069428216	2014-08-06 07:10:00
86	128	95	138	146	10.104986076057457	56.23172069428216	2014-08-06 07:15:00
90	126	98	135	149	10.104986076057457	56.23172069428216	2014-08-06 07:20:00
95	128	101	132	151	10.104986076057457	56.23172069428216	2014-08-06 07:25:00
95	126	102	129	150	10.104986076057457	56.23172069428216	2014-08-06 07:30:00
97	130	106	128	148	10.104986076057457	56.23172069428216	2014-08-06 07:35:00
99	127	103	124	151	10.104986076057457	56.23172069428216	2014-08-06 07:40:00
97	122	106	129	152	10.104986076057457	56.23172069428216	2014-08-06 07:45:00
94	126	109	124	154	10.104986076057457	56.23172069428216	2014-08-06 07:50:00
98	131	112	128	150	10.104986076057457	56.23172069428216	2014-08-06 07:55:00
100	129	111	129	147	10.104986076057457	56.23172069428216	2014-08-06 08:00:00
104	126	115	133	150	10.104986076057457	56.23172069428216	2014-08-06 08:05:00
105	129	113	130	151	10.104986076057457	56.23172069428216	2014-08-06 08:10:00
100	126	118	134	149	10.104986076057457	56.23172069428216	2014-08-06 08:15:00
102	125	123	134	144	10.104986076057457	56.23172069428216	2014-08-06 08:20:00
105	123	119	135	145	10.104986076057457	56.23172069428216	2014-08-06 08:25:00
106	123	122	136	146	10.104986076057457	56.23172069428216	2014-08-06 08:30:00
107	127	118	131	147	10.104986076057457	56.23172069428216	2014-08-06 08:35:00
106	132	120	133	148	10.104986076057457	56.23172069428216	2014-08-06 08:40:00
101	127	118	129	143	10.104986076057457	56.23172069428216	2014-08-06 08:45:00
96	129	120	132	141	10.104986076057457	56.23172069428216	2014-08-06 08:50:00
98	126	117	128	146	10.104986076057457	56.23172069428216	2014-08-06 08:55:00
99	129	120	131	147	10.104986076057457	56.23172069428216	2014-08-06 09:00:00
94	132	121	131	147	10.104986076057457	56.23172069428216	2014-08-06 09:05:00
95	130	123	134	148	10.104986076057457	56.23172069428216	2014-08-06 09:10:00
93	129	118	131	153	10.104986076057457	56.23172069428216	2014-08-06 09:15:00
94	124	117	131	151	10.104986076057457	56.23172069428216	2014-08-06 09:20:00
92	119	114	135	149	10.104986076057457	56.23172069428216	2014-08-06 09:25:00
96	116	115	139	145	10.104986076057457	56.23172069428216	2014-08-06 09:30:00
100	119	120	137	144	10.104986076057457	56.23172069428216	2014-08-06 09:35:00
95	121	119	132	145	10.104986076057457	56.23172069428216	2014-08-06 09:40:00
93	123	119	133	148	10.104986076057457	56.23172069428216	2014-08-06 09:45:00
90	124	122	130	144	10.104986076057457	56.23172069428216	2014-08-06 09:50:00
86	124	123	129	142	10.104986076057457	56.23172069428216	2014-08-06 09:55:00
91	124	127	129	147	10.104986076057457	56.23172069428216	2014-08-06 10:00:00
91	125	122	129	144	10.104986076057457	56.23172069428216	2014-08-06 10:05:00
95	122	119	134	147	10.104986076057457	56.23172069428216	2014-08-06 10:10:00
99	125	115	129	144	10.104986076057457	56.23172069428216	2014-08-06 10:15:00
98	127	117	127	148	10.104986076057457	56.23172069428216	2014-08-06 10:20:00
95	124	113	131	151	10.104986076057457	56.23172069428216	2014-08-06 10:25:00
94	128	117	126	148	10.104986076057457	56.23172069428216	2014-08-06 10:30:00
99	126	116	131	153	10.104986076057457	56.23172069428216	2014-08-06 10:35:00
102	129	115	129	149	10.104986076057457	56.23172069428216	2014-08-06 10:40:00
101	130	113	132	154	10.104986076057457	56.23172069428216	2014-08-06 10:45:00
104	127	108	136	154	10.104986076057457	56.23172069428216	2014-08-06 10:50:00
106	129	104	140	153	10.104986076057457	56.23172069428216	2014-08-06 10:55:00
105	125	103	141	156	10.104986076057457	56.23172069428216	2014-08-06 11:00:00
101	124	107	136	157	10.104986076057457	56.23172069428216	2014-08-06 11:05:00
102	120	109	139	162	10.104986076057457	56.23172069428216	2014-08-06 11:10:00
98	125	106	138	163	10.104986076057457	56.23172069428216	2014-08-06 11:15:00
97	123	104	133	166	10.104986076057457	56.23172069428216	2014-08-06 11:20:00
98	125	100	135	163	10.104986076057457	56.23172069428216	2014-08-06 11:25:00
93	120	99	130	166	10.104986076057457	56.23172069428216	2014-08-06 11:30:00
91	116	104	128	164	10.104986076057457	56.23172069428216	2014-08-06 11:35:00
87	119	99	130	162	10.104986076057457	56.23172069428216	2014-08-06 11:40:00
90	120	102	130	162	10.104986076057457	56.23172069428216	2014-08-06 11:45:00
93	116	104	128	157	10.104986076057457	56.23172069428216	2014-08-06 11:50:00
95	111	106	126	160	10.104986076057457	56.23172069428216	2014-08-06 11:55:00
99	114	103	128	162	10.104986076057457	56.23172069428216	2014-08-06 12:00:00
104	110	108	129	162	10.104986076057457	56.23172069428216	2014-08-06 12:05:00
99	105	104	133	163	10.104986076057457	56.23172069428216	2014-08-06 12:10:00
103	100	99	129	164	10.104986076057457	56.23172069428216	2014-08-06 12:15:00
106	101	94	134	165	10.104986076057457	56.23172069428216	2014-08-06 12:20:00
111	98	96	138	165	10.104986076057457	56.23172069428216	2014-08-06 12:25:00
108	95	97	138	163	10.104986076057457	56.23172069428216	2014-08-06 12:30:00
113	90	95	139	160	10.104986076057457	56.23172069428216	2014-08-06 12:35:00
114	87	91	143	157	10.104986076057457	56.23172069428216	2014-08-06 12:40:00
112	82	89	148	159	10.104986076057457	56.23172069428216	2014-08-06 12:45:00
112	87	90	143	161	10.104986076057457	56.23172069428216	2014-08-06 12:50:00
113	89	94	144	164	10.104986076057457	56.23172069428216	2014-08-06 12:55:00
114	92	96	146	160	10.104986076057457	56.23172069428216	2014-08-06 13:00:00
109	91	96	147	158	10.104986076057457	56.23172069428216	2014-08-06 13:05:00
107	86	95	149	155	10.104986076057457	56.23172069428216	2014-08-06 13:10:00
103	81	97	148	153	10.104986076057457	56.23172069428216	2014-08-06 13:15:00
100	85	99	145	151	10.104986076057457	56.23172069428216	2014-08-06 13:20:00
100	85	95	142	154	10.104986076057457	56.23172069428216	2014-08-06 13:25:00
100	87	96	146	152	10.104986076057457	56.23172069428216	2014-08-06 13:30:00
104	90	99	141	152	10.104986076057457	56.23172069428216	2014-08-06 13:35:00
104	90	94	141	148	10.104986076057457	56.23172069428216	2014-08-06 13:40:00
108	86	98	146	146	10.104986076057457	56.23172069428216	2014-08-06 13:45:00
113	84	101	141	147	10.104986076057457	56.23172069428216	2014-08-06 13:50:00
117	81	99	137	142	10.104986076057457	56.23172069428216	2014-08-06 13:55:00
119	82	100	141	139	10.104986076057457	56.23172069428216	2014-08-06 14:00:00
119	78	103	139	141	10.104986076057457	56.23172069428216	2014-08-06 14:05:00
119	83	100	140	145	10.104986076057457	56.23172069428216	2014-08-06 14:10:00
121	87	97	137	150	10.104986076057457	56.23172069428216	2014-08-06 14:15:00
120	87	94	140	153	10.104986076057457	56.23172069428216	2014-08-06 14:20:00
121	84	99	145	149	10.104986076057457	56.23172069428216	2014-08-06 14:25:00
124	79	96	146	149	10.104986076057457	56.23172069428216	2014-08-06 14:30:00
127	76	94	141	145	10.104986076057457	56.23172069428216	2014-08-06 14:35:00
127	71	99	136	148	10.104986076057457	56.23172069428216	2014-08-06 14:40:00
125	68	102	141	151	10.104986076057457	56.23172069428216	2014-08-06 14:45:00
123	68	107	137	152	10.104986076057457	56.23172069428216	2014-08-06 14:50:00
128	65	110	137	147	10.104986076057457	56.23172069428216	2014-08-06 14:55:00
128	64	110	134	148	10.104986076057457	56.23172069428216	2014-08-06 15:00:00
124	61	107	133	148	10.104986076057457	56.23172069428216	2014-08-06 15:05:00
119	59	106	137	145	10.104986076057457	56.23172069428216	2014-08-06 15:10:00
116	56	110	138	144	10.104986076057457	56.23172069428216	2014-08-06 15:15:00
118	57	112	143	141	10.104986076057457	56.23172069428216	2014-08-06 15:20:00
114	52	109	139	139	10.104986076057457	56.23172069428216	2014-08-06 15:25:00
114	54	107	140	142	10.104986076057457	56.23172069428216	2014-08-06 15:30:00
118	52	108	136	144	10.104986076057457	56.23172069428216	2014-08-06 15:35:00
115	50	113	133	148	10.104986076057457	56.23172069428216	2014-08-06 15:40:00
112	50	115	129	147	10.104986076057457	56.23172069428216	2014-08-06 15:45:00
116	49	110	125	144	10.104986076057457	56.23172069428216	2014-08-06 15:50:00
115	50	112	126	143	10.104986076057457	56.23172069428216	2014-08-06 15:55:00
120	52	108	128	138	10.104986076057457	56.23172069428216	2014-08-06 16:00:00
121	57	113	129	136	10.104986076057457	56.23172069428216	2014-08-06 16:05:00
118	60	111	131	136	10.104986076057457	56.23172069428216	2014-08-06 16:10:00
114	63	111	129	140	10.104986076057457	56.23172069428216	2014-08-06 16:15:00
115	61	112	127	142	10.104986076057457	56.23172069428216	2014-08-06 16:20:00
115	62	108	126	145	10.104986076057457	56.23172069428216	2014-08-06 16:25:00
118	66	111	129	143	10.104986076057457	56.23172069428216	2014-08-06 16:30:00
122	63	107	124	145	10.104986076057457	56.23172069428216	2014-08-06 16:35:00
126	67	102	124	149	10.104986076057457	56.23172069428216	2014-08-06 16:40:00
122	66	106	127	152	10.104986076057457	56.23172069428216	2014-08-06 16:45:00
121	70	101	127	148	10.104986076057457	56.23172069428216	2014-08-06 16:50:00
119	66	104	123	147	10.104986076057457	56.23172069428216	2014-08-06 16:55:00
115	67	108	123	143	10.104986076057457	56.23172069428216	2014-08-06 17:00:00
116	62	112	124	138	10.104986076057457	56.23172069428216	2014-08-06 17:05:00
114	62	116	120	140	10.104986076057457	56.23172069428216	2014-08-06 17:10:00
114	63	111	120	140	10.104986076057457	56.23172069428216	2014-08-06 17:15:00
111	58	112	116	139	10.104986076057457	56.23172069428216	2014-08-06 17:20:00
113	62	112	119	140	10.104986076057457	56.23172069428216	2014-08-06 17:25:00
114	59	107	122	137	10.104986076057457	56.23172069428216	2014-08-06 17:30:00
114	54	107	125	138	10.104986076057457	56.23172069428216	2014-08-06 17:35:00
111	59	109	128	141	10.104986076057457	56.23172069428216	2014-08-06 17:40:00
114	54	110	126	139	10.104986076057457	56.23172069428216	2014-08-06 17:45:00
116	55	115	130	144	10.104986076057457	56.23172069428216	2014-08-06 17:50:00
120	52	116	126	148	10.104986076057457	56.23172069428216	2014-08-06 17:55:00
120	54	115	124	146	10.104986076057457	56.23172069428216	2014-08-06 18:00:00
120	56	111	119	149	10.104986076057457	56.23172069428216	2014-08-06 18:05:00
116	56	106	119	144	10.104986076057457	56.23172069428216	2014-08-06 18:10:00
113	58	102	118	143	10.104986076057457	56.23172069428216	2014-08-06 18:15:00
111	56	103	115	147	10.104986076057457	56.23172069428216	2014-08-06 18:20:00
106	59	104	112	144	10.104986076057457	56.23172069428216	2014-08-06 18:25:00
105	62	107	107	145	10.104986076057457	56.23172069428216	2014-08-06 18:30:00
106	66	105	108	150	10.104986076057457	56.23172069428216	2014-08-06 18:35:00
105	61	108	103	153	10.104986076057457	56.23172069428216	2014-08-06 18:40:00
101	66	103	107	154	10.104986076057457	56.23172069428216	2014-08-06 18:45:00
104	68	108	107	151	10.104986076057457	56.23172069428216	2014-08-06 18:50:00
108	68	105	106	156	10.104986076057457	56.23172069428216	2014-08-06 18:55:00
105	71	105	102	157	10.104986076057457	56.23172069428216	2014-08-06 19:00:00
110	73	104	97	154	10.104986076057457	56.23172069428216	2014-08-06 19:05:00
110	73	107	99	155	10.104986076057457	56.23172069428216	2014-08-06 19:10:00
110	69	108	96	156	10.104986076057457	56.23172069428216	2014-08-06 19:15:00
109	72	106	98	151	10.104986076057457	56.23172069428216	2014-08-06 19:20:00
109	68	106	101	147	10.104986076057457	56.23172069428216	2014-08-06 19:25:00
113	70	101	97	144	10.104986076057457	56.23172069428216	2014-08-06 19:30:00
112	75	98	99	148	10.104986076057457	56.23172069428216	2014-08-06 19:35:00
113	73	98	98	149	10.104986076057457	56.23172069428216	2014-08-06 19:40:00
111	72	101	96	146	10.104986076057457	56.23172069428216	2014-08-06 19:45:00
111	75	104	96	150	10.104986076057457	56.23172069428216	2014-08-06 19:50:00
109	71	106	96	150	10.104986076057457	56.23172069428216	2014-08-06 19:55:00
105	76	111	98	150	10.104986076057457	56.23172069428216	2014-08-06 20:00:00
105	78	107	101	146	10.104986076057457	56.23172069428216	2014-08-06 20:05:00
101	82	107	105	143	10.104986076057457	56.23172069428216	2014-08-06 20:10:00
98	79	104	105	139	10.104986076057457	56.23172069428216	2014-08-06 20:15:00
99	84	102	109	144	10.104986076057457	56.23172069428216	2014-08-06 20:20:00
103	79	102	109	143	10.104986076057457	56.23172069428216	2014-08-06 20:25:00
106	77	102	106	142	10.104986076057457	56.23172069428216	2014-08-06 20:30:00
109	82	105	108	137	10.104986076057457	56.23172069428216	2014-08-06 20:35:00
109	86	106	109	133	10.104986076057457	56.23172069428216	2014-08-06 20:40:00
107	83	105	105	135	10.104986076057457	56.23172069428216	2014-08-06 20:45:00
105	81	103	107	136	10.104986076057457	56.23172069428216	2014-08-06 20:50:00
105	81	101	111	133	10.104986076057457	56.23172069428216	2014-08-06 20:55:00
110	78	105	108	135	10.104986076057457	56.23172069428216	2014-08-06 21:00:00
112	80	103	111	139	10.104986076057457	56.23172069428216	2014-08-06 21:05:00
114	81	108	109	140	10.104986076057457	56.23172069428216	2014-08-06 21:10:00
115	82	103	113	138	10.104986076057457	56.23172069428216	2014-08-06 21:15:00
119	81	100	118	142	10.104986076057457	56.23172069428216	2014-08-06 21:20:00
115	82	98	115	144	10.104986076057457	56.23172069428216	2014-08-06 21:25:00
110	82	97	119	143	10.104986076057457	56.23172069428216	2014-08-06 21:30:00
111	85	93	114	143	10.104986076057457	56.23172069428216	2014-08-06 21:35:00
109	86	96	113	144	10.104986076057457	56.23172069428216	2014-08-06 21:40:00
114	81	101	114	139	10.104986076057457	56.23172069428216	2014-08-06 21:45:00
111	85	99	112	138	10.104986076057457	56.23172069428216	2014-08-06 21:50:00
111	89	104	117	133	10.104986076057457	56.23172069428216	2014-08-06 21:55:00
113	90	107	112	129	10.104986076057457	56.23172069428216	2014-08-06 22:00:00
113	91	108	108	128	10.104986076057457	56.23172069428216	2014-08-06 22:05:00
117	88	113	109	129	10.104986076057457	56.23172069428216	2014-08-06 22:10:00
122	90	115	110	127	10.104986076057457	56.23172069428216	2014-08-06 22:15:00
118	94	116	107	127	10.104986076057457	56.23172069428216	2014-08-06 22:20:00
122	91	117	107	124	10.104986076057457	56.23172069428216	2014-08-06 22:25:00
119	91	116	110	127	10.104986076057457	56.23172069428216	2014-08-06 22:30:00
120	90	113	109	129	10.104986076057457	56.23172069428216	2014-08-06 22:35:00
120	94	117	104	133	10.104986076057457	56.23172069428216	2014-08-06 22:40:00
119	99	118	104	133	10.104986076057457	56.23172069428216	2014-08-06 22:45:00
120	99	117	104	137	10.104986076057457	56.23172069428216	2014-08-06 22:50:00
123	102	117	100	135	10.104986076057457	56.23172069428216	2014-08-06 22:55:00
118	100	118	97	130	10.104986076057457	56.23172069428216	2014-08-06 23:00:00
116	103	119	92	126	10.104986076057457	56.23172069428216	2014-08-06 23:05:00
114	106	117	88	127	10.104986076057457	56.23172069428216	2014-08-06 23:10:00
111	101	112	87	122	10.104986076057457	56.23172069428216	2014-08-06 23:15:00
116	97	116	91	123	10.104986076057457	56.23172069428216	2014-08-06 23:20:00
115	98	115	95	128	10.104986076057457	56.23172069428216	2014-08-06 23:25:00
115	93	112	96	124	10.104986076057457	56.23172069428216	2014-08-06 23:30:00
115	98	115	100	128	10.104986076057457	56.23172069428216	2014-08-06 23:35:00
119	95	119	99	123	10.104986076057457	56.23172069428216	2014-08-06 23:40:00
124	92	118	102	127	10.104986076057457	56.23172069428216	2014-08-06 23:45:00
129	93	122	103	128	10.104986076057457	56.23172069428216	2014-08-06 23:50:00
130	90	125	102	124	10.104986076057457	56.23172069428216	2014-08-06 23:55:00
135	85	130	99	119	10.104986076057457	56.23172069428216	2014-08-07 00:00:00
140	83	135	101	122	10.104986076057457	56.23172069428216	2014-08-07 00:05:00
141	86	140	96	121	10.104986076057457	56.23172069428216	2014-08-07 00:10:00
140	85	144	91	118	10.104986076057457	56.23172069428216	2014-08-07 00:15:00
145	85	148	89	115	10.104986076057457	56.23172069428216	2014-08-07 00:20:00
147	85	149	88	118	10.104986076057457	56.23172069428216	2014-08-07 00:25:00
145	84	147	92	116	10.104986076057457	56.23172069428216	2014-08-07 00:30:00
146	81	147	90	113	10.104986076057457	56.23172069428216	2014-08-07 00:35:00
143	86	144	92	116	10.104986076057457	56.23172069428216	2014-08-07 00:40:00
141	82	143	91	115	10.104986076057457	56.23172069428216	2014-08-07 00:45:00
139	77	145	95	114	10.104986076057457	56.23172069428216	2014-08-07 00:50:00
137	76	144	97	109	10.104986076057457	56.23172069428216	2014-08-07 00:55:00
138	71	139	92	110	10.104986076057457	56.23172069428216	2014-08-07 01:00:00
138	75	140	96	106	10.104986076057457	56.23172069428216	2014-08-07 01:05:00
133	80	140	99	101	10.104986076057457	56.23172069428216	2014-08-07 01:10:00
131	82	137	98	98	10.104986076057457	56.23172069428216	2014-08-07 01:15:00
134	83	139	101	102	10.104986076057457	56.23172069428216	2014-08-07 01:20:00
133	85	140	100	102	10.104986076057457	56.23172069428216	2014-08-07 01:25:00
130	87	145	101	99	10.104986076057457	56.23172069428216	2014-08-07 01:30:00
128	84	147	105	98	10.104986076057457	56.23172069428216	2014-08-07 01:35:00
132	79	149	110	98	10.104986076057457	56.23172069428216	2014-08-07 01:40:00
136	77	152	111	94	10.104986076057457	56.23172069428216	2014-08-07 01:45:00
133	72	152	108	93	10.104986076057457	56.23172069428216	2014-08-07 01:50:00
128	69	152	103	89	10.104986076057457	56.23172069428216	2014-08-07 01:55:00
124	70	154	108	87	10.104986076057457	56.23172069428216	2014-08-07 02:00:00
127	66	156	107	88	10.104986076057457	56.23172069428216	2014-08-07 02:05:00
130	65	161	110	90	10.104986076057457	56.23172069428216	2014-08-07 02:10:00
132	67	160	108	88	10.104986076057457	56.23172069428216	2014-08-07 02:15:00
132	62	159	110	92	10.104986076057457	56.23172069428216	2014-08-07 02:20:00
130	67	157	111	87	10.104986076057457	56.23172069428216	2014-08-07 02:25:00
129	62	158	108	82	10.104986076057457	56.23172069428216	2014-08-07 02:30:00
131	61	157	109	77	10.104986076057457	56.23172069428216	2014-08-07 02:35:00
128	63	159	108	82	10.104986076057457	56.23172069428216	2014-08-07 02:40:00
126	60	154	110	83	10.104986076057457	56.23172069428216	2014-08-07 02:45:00
125	63	151	115	79	10.104986076057457	56.23172069428216	2014-08-07 02:50:00
122	59	154	113	76	10.104986076057457	56.23172069428216	2014-08-07 02:55:00
125	64	149	111	78	10.104986076057457	56.23172069428216	2014-08-07 03:00:00
127	68	149	114	80	10.104986076057457	56.23172069428216	2014-08-07 03:05:00
127	68	154	119	77	10.104986076057457	56.23172069428216	2014-08-07 03:10:00
126	67	151	114	73	10.104986076057457	56.23172069428216	2014-08-07 03:15:00
129	63	149	110	73	10.104986076057457	56.23172069428216	2014-08-07 03:20:00
130	59	146	109	74	10.104986076057457	56.23172069428216	2014-08-07 03:25:00
126	55	142	113	74	10.104986076057457	56.23172069428216	2014-08-07 03:30:00
128	54	145	111	72	10.104986076057457	56.23172069428216	2014-08-07 03:35:00
124	56	140	115	68	10.104986076057457	56.23172069428216	2014-08-07 03:40:00
122	57	145	114	70	10.104986076057457	56.23172069428216	2014-08-07 03:45:00
124	54	142	110	73	10.104986076057457	56.23172069428216	2014-08-07 03:50:00
128	53	143	109	77	10.104986076057457	56.23172069428216	2014-08-07 03:55:00
132	49	139	114	73	10.104986076057457	56.23172069428216	2014-08-07 04:00:00
130	47	139	111	76	10.104986076057457	56.23172069428216	2014-08-07 04:05:00
125	47	143	116	78	10.104986076057457	56.23172069428216	2014-08-07 04:10:00
122	45	148	117	75	10.104986076057457	56.23172069428216	2014-08-07 04:15:00
117	47	152	120	75	10.104986076057457	56.23172069428216	2014-08-07 04:20:00
120	45	155	122	80	10.104986076057457	56.23172069428216	2014-08-07 04:25:00
124	44	154	119	78	10.104986076057457	56.23172069428216	2014-08-07 04:30:00
123	47	159	114	79	10.104986076057457	56.23172069428216	2014-08-07 04:35:00
125	43	156	113	81	10.104986076057457	56.23172069428216	2014-08-07 04:40:00
123	44	156	114	82	10.104986076057457	56.23172069428216	2014-08-07 04:45:00
125	46	155	115	86	10.104986076057457	56.23172069428216	2014-08-07 04:50:00
127	48	150	119	81	10.104986076057457	56.23172069428216	2014-08-07 04:55:00
128	47	151	117	78	10.104986076057457	56.23172069428216	2014-08-07 05:00:00
128	52	155	121	75	10.104986076057457	56.23172069428216	2014-08-07 05:05:00
131	51	152	119	77	10.104986076057457	56.23172069428216	2014-08-07 05:10:00
128	52	155	116	77	10.104986076057457	56.23172069428216	2014-08-07 05:15:00
124	51	153	113	80	10.104986076057457	56.23172069428216	2014-08-07 05:20:00
124	52	154	111	78	10.104986076057457	56.23172069428216	2014-08-07 05:25:00
119	52	152	110	73	10.104986076057457	56.23172069428216	2014-08-07 05:30:00
122	56	154	113	73	10.104986076057457	56.23172069428216	2014-08-07 05:35:00
117	58	157	116	74	10.104986076057457	56.23172069428216	2014-08-07 05:40:00
115	58	161	119	77	10.104986076057457	56.23172069428216	2014-08-07 05:45:00
110	54	161	120	72	10.104986076057457	56.23172069428216	2014-08-07 05:50:00
111	52	156	117	70	10.104986076057457	56.23172069428216	2014-08-07 05:55:00
115	57	156	122	74	10.104986076057457	56.23172069428216	2014-08-07 06:00:00
110	52	152	123	73	10.104986076057457	56.23172069428216	2014-08-07 06:05:00
115	57	157	120	72	10.104986076057457	56.23172069428216	2014-08-07 06:10:00
111	58	160	125	76	10.104986076057457	56.23172069428216	2014-08-07 06:15:00
108	63	155	120	78	10.104986076057457	56.23172069428216	2014-08-07 06:20:00
105	63	159	123	81	10.104986076057457	56.23172069428216	2014-08-07 06:25:00
101	58	163	118	86	10.104986076057457	56.23172069428216	2014-08-07 06:30:00
102	57	165	118	84	10.104986076057457	56.23172069428216	2014-08-07 06:35:00
102	58	161	118	87	10.104986076057457	56.23172069428216	2014-08-07 06:40:00
105	59	160	116	91	10.104986076057457	56.23172069428216	2014-08-07 06:45:00
106	59	163	113	86	10.104986076057457	56.23172069428216	2014-08-07 06:50:00
106	61	159	108	81	10.104986076057457	56.23172069428216	2014-08-07 06:55:00
102	56	163	111	77	10.104986076057457	56.23172069428216	2014-08-07 07:00:00
98	56	163	108	73	10.104986076057457	56.23172069428216	2014-08-07 07:05:00
103	60	168	105	78	10.104986076057457	56.23172069428216	2014-08-07 07:10:00
101	62	168	102	79	10.104986076057457	56.23172069428216	2014-08-07 07:15:00
101	62	173	103	84	10.104986076057457	56.23172069428216	2014-08-07 07:20:00
100	62	171	104	83	10.104986076057457	56.23172069428216	2014-08-07 07:25:00
101	61	174	100	85	10.104986076057457	56.23172069428216	2014-08-07 07:30:00
100	59	174	105	85	10.104986076057457	56.23172069428216	2014-08-07 07:35:00
100	62	177	101	84	10.104986076057457	56.23172069428216	2014-08-07 07:40:00
104	61	173	99	88	10.104986076057457	56.23172069428216	2014-08-07 07:45:00
101	59	169	102	90	10.104986076057457	56.23172069428216	2014-08-07 07:50:00
99	60	167	102	92	10.104986076057457	56.23172069428216	2014-08-07 07:55:00
97	58	167	104	90	10.104986076057457	56.23172069428216	2014-08-07 08:00:00
102	58	168	99	87	10.104986076057457	56.23172069428216	2014-08-07 08:05:00
99	60	167	100	89	10.104986076057457	56.23172069428216	2014-08-07 08:10:00
100	61	166	95	91	10.104986076057457	56.23172069428216	2014-08-07 08:15:00
97	61	169	91	93	10.104986076057457	56.23172069428216	2014-08-07 08:20:00
96	60	170	89	95	10.104986076057457	56.23172069428216	2014-08-07 08:25:00
95	56	166	88	100	10.104986076057457	56.23172069428216	2014-08-07 08:30:00
91	61	166	84	96	10.104986076057457	56.23172069428216	2014-08-07 08:35:00
94	56	166	81	99	10.104986076057457	56.23172069428216	2014-08-07 08:40:00
96	53	167	81	103	10.104986076057457	56.23172069428216	2014-08-07 08:45:00
96	50	165	86	107	10.104986076057457	56.23172069428216	2014-08-07 08:50:00
94	52	169	84	104	10.104986076057457	56.23172069428216	2014-08-07 08:55:00
98	57	172	80	101	10.104986076057457	56.23172069428216	2014-08-07 09:00:00
96	59	168	80	104	10.104986076057457	56.23172069428216	2014-08-07 09:05:00
94	57	164	77	102	10.104986076057457	56.23172069428216	2014-08-07 09:10:00
99	56	163	78	100	10.104986076057457	56.23172069428216	2014-08-07 09:15:00
98	54	162	83	95	10.104986076057457	56.23172069428216	2014-08-07 09:20:00
94	51	160	81	91	10.104986076057457	56.23172069428216	2014-08-07 09:25:00
92	47	159	85	92	10.104986076057457	56.23172069428216	2014-08-07 09:30:00
93	43	161	90	87	10.104986076057457	56.23172069428216	2014-08-07 09:35:00
90	45	157	88	85	10.104986076057457	56.23172069428216	2014-08-07 09:40:00
95	47	158	91	87	10.104986076057457	56.23172069428216	2014-08-07 09:45:00
93	51	163	96	89	10.104986076057457	56.23172069428216	2014-08-07 09:50:00
89	54	167	100	88	10.104986076057457	56.23172069428216	2014-08-07 09:55:00
84	54	171	101	83	10.104986076057457	56.23172069428216	2014-08-07 10:00:00
79	53	166	102	85	10.104986076057457	56.23172069428216	2014-08-07 10:05:00
76	53	170	102	84	10.104986076057457	56.23172069428216	2014-08-07 10:10:00
73	48	173	105	82	10.104986076057457	56.23172069428216	2014-08-07 10:15:00
75	45	175	100	83	10.104986076057457	56.23172069428216	2014-08-07 10:20:00
74	41	171	96	82	10.104986076057457	56.23172069428216	2014-08-07 10:25:00
77	42	170	99	77	10.104986076057457	56.23172069428216	2014-08-07 10:30:00
73	39	167	102	76	10.104986076057457	56.23172069428216	2014-08-07 10:35:00
76	42	169	102	79	10.104986076057457	56.23172069428216	2014-08-07 10:40:00
79	42	172	99	78	10.104986076057457	56.23172069428216	2014-08-07 10:45:00
84	43	171	101	77	10.104986076057457	56.23172069428216	2014-08-07 10:50:00
89	48	173	96	82	10.104986076057457	56.23172069428216	2014-08-07 10:55:00
92	53	174	96	79	10.104986076057457	56.23172069428216	2014-08-07 11:00:00
94	53	177	101	75	10.104986076057457	56.23172069428216	2014-08-07 11:05:00
89	53	180	98	74	10.104986076057457	56.23172069428216	2014-08-07 11:10:00
85	48	184	96	72	10.104986076057457	56.23172069428216	2014-08-07 11:15:00
89	44	186	101	77	10.104986076057457	56.23172069428216	2014-08-07 11:20:00
85	47	186	103	79	10.104986076057457	56.23172069428216	2014-08-07 11:25:00
83	46	181	99	74	10.104986076057457	56.23172069428216	2014-08-07 11:30:00
80	42	179	100	70	10.104986076057457	56.23172069428216	2014-08-07 11:35:00
79	38	174	101	68	10.104986076057457	56.23172069428216	2014-08-07 11:40:00
77	36	177	97	72	10.104986076057457	56.23172069428216	2014-08-07 11:45:00
76	41	180	98	70	10.104986076057457	56.23172069428216	2014-08-07 11:50:00
73	37	177	99	75	10.104986076057457	56.23172069428216	2014-08-07 11:55:00
74	32	176	96	77	10.104986076057457	56.23172069428216	2014-08-07 12:00:00
69	34	176	100	77	10.104986076057457	56.23172069428216	2014-08-07 12:05:00
64	30	179	102	78	10.104986076057457	56.23172069428216	2014-08-07 12:10:00
69	29	180	103	83	10.104986076057457	56.23172069428216	2014-08-07 12:15:00
68	32	176	102	81	10.104986076057457	56.23172069428216	2014-08-07 12:20:00
68	30	180	107	78	10.104986076057457	56.23172069428216	2014-08-07 12:25:00
64	34	182	111	82	10.104986076057457	56.23172069428216	2014-08-07 12:30:00
67	37	179	107	81	10.104986076057457	56.23172069428216	2014-08-07 12:35:00
71	42	179	102	80	10.104986076057457	56.23172069428216	2014-08-07 12:40:00
73	47	181	107	77	10.104986076057457	56.23172069428216	2014-08-07 12:45:00
74	46	183	110	72	10.104986076057457	56.23172069428216	2014-08-07 12:50:00
78	45	183	112	74	10.104986076057457	56.23172069428216	2014-08-07 12:55:00
79	48	183	109	69	10.104986076057457	56.23172069428216	2014-08-07 13:00:00
83	47	188	114	72	10.104986076057457	56.23172069428216	2014-08-07 13:05:00
81	43	192	114	72	10.104986076057457	56.23172069428216	2014-08-07 13:10:00
82	44	191	110	72	10.104986076057457	56.23172069428216	2014-08-07 13:15:00
79	45	192	107	71	10.104986076057457	56.23172069428216	2014-08-07 13:20:00
81	42	194	102	75	10.104986076057457	56.23172069428216	2014-08-07 13:25:00
84	38	190	100	72	10.104986076057457	56.23172069428216	2014-08-07 13:30:00
79	43	195	95	74	10.104986076057457	56.23172069428216	2014-08-07 13:35:00
81	42	190	97	76	10.104986076057457	56.23172069428216	2014-08-07 13:40:00
78	43	192	101	73	10.104986076057457	56.23172069428216	2014-08-07 13:45:00
77	45	196	101	69	10.104986076057457	56.23172069428216	2014-08-07 13:50:00
77	49	193	97	69	10.104986076057457	56.23172069428216	2014-08-07 13:55:00
78	52	192	101	67	10.104986076057457	56.23172069428216	2014-08-07 14:00:00
83	50	192	106	69	10.104986076057457	56.23172069428216	2014-08-07 14:05:00
78	47	192	106	67	10.104986076057457	56.23172069428216	2014-08-07 14:10:00
74	50	189	104	71	10.104986076057457	56.23172069428216	2014-08-07 14:15:00
72	49	193	109	72	10.104986076057457	56.23172069428216	2014-08-07 14:20:00
77	52	194	111	75	10.104986076057457	56.23172069428216	2014-08-07 14:25:00
72	50	189	108	72	10.104986076057457	56.23172069428216	2014-08-07 14:30:00
77	51	184	108	68	10.104986076057457	56.23172069428216	2014-08-07 14:35:00
73	54	184	108	71	10.104986076057457	56.23172069428216	2014-08-07 14:40:00
70	57	187	113	67	10.104986076057457	56.23172069428216	2014-08-07 14:45:00
68	59	183	116	69	10.104986076057457	56.23172069428216	2014-08-07 14:50:00
65	62	186	121	71	10.104986076057457	56.23172069428216	2014-08-07 14:55:00
63	59	184	126	69	10.104986076057457	56.23172069428216	2014-08-07 15:00:00
68	60	189	127	66	10.104986076057457	56.23172069428216	2014-08-07 15:05:00
71	60	190	127	71	10.104986076057457	56.23172069428216	2014-08-07 15:10:00
68	58	191	125	69	10.104986076057457	56.23172069428216	2014-08-07 15:15:00
73	55	192	127	69	10.104986076057457	56.23172069428216	2014-08-07 15:20:00
78	57	187	127	73	10.104986076057457	56.23172069428216	2014-08-07 15:25:00
82	54	188	127	71	10.104986076057457	56.23172069428216	2014-08-07 15:30:00
77	50	191	127	75	10.104986076057457	56.23172069428216	2014-08-07 15:35:00
78	46	196	125	74	10.104986076057457	56.23172069428216	2014-08-07 15:40:00
78	48	195	121	76	10.104986076057457	56.23172069428216	2014-08-07 15:45:00
75	49	194	122	79	10.104986076057457	56.23172069428216	2014-08-07 15:50:00
71	46	195	125	76	10.104986076057457	56.23172069428216	2014-08-07 15:55:00
73	44	190	127	81	10.104986076057457	56.23172069428216	2014-08-07 16:00:00
68	41	193	124	76	10.104986076057457	56.23172069428216	2014-08-07 16:05:00
65	41	190	120	81	10.104986076057457	56.23172069428216	2014-08-07 16:10:00
61	41	193	119	85	10.104986076057457	56.23172069428216	2014-08-07 16:15:00
60	41	189	115	84	10.104986076057457	56.23172069428216	2014-08-07 16:20:00
56	36	193	112	80	10.104986076057457	56.23172069428216	2014-08-07 16:25:00
61	34	196	107	80	10.104986076057457	56.23172069428216	2014-08-07 16:30:00
62	36	195	111	84	10.104986076057457	56.23172069428216	2014-08-07 16:35:00
58	33	197	116	83	10.104986076057457	56.23172069428216	2014-08-07 16:40:00
54	30	196	118	87	10.104986076057457	56.23172069428216	2014-08-07 16:45:00
59	35	194	116	84	10.104986076057457	56.23172069428216	2014-08-07 16:50:00
60	36	192	116	89	10.104986076057457	56.23172069428216	2014-08-07 16:55:00
56	31	191	117	91	10.104986076057457	56.23172069428216	2014-08-07 17:00:00
51	33	190	117	95	10.104986076057457	56.23172069428216	2014-08-07 17:05:00
50	36	191	121	98	10.104986076057457	56.23172069428216	2014-08-07 17:10:00
48	40	187	124	96	10.104986076057457	56.23172069428216	2014-08-07 17:15:00
50	45	192	126	99	10.104986076057457	56.23172069428216	2014-08-07 17:20:00
53	45	196	128	98	10.104986076057457	56.23172069428216	2014-08-07 17:25:00
54	49	198	124	96	10.104986076057457	56.23172069428216	2014-08-07 17:30:00
54	49	201	125	95	10.104986076057457	56.23172069428216	2014-08-07 17:35:00
56	53	200	120	90	10.104986076057457	56.23172069428216	2014-08-07 17:40:00
52	55	203	117	87	10.104986076057457	56.23172069428216	2014-08-07 17:45:00
55	55	207	117	87	10.104986076057457	56.23172069428216	2014-08-07 17:50:00
57	53	211	118	88	10.104986076057457	56.23172069428216	2014-08-07 17:55:00
60	49	209	114	88	10.104986076057457	56.23172069428216	2014-08-07 18:00:00
63	46	204	116	86	10.104986076057457	56.23172069428216	2014-08-07 18:05:00
61	45	202	121	87	10.104986076057457	56.23172069428216	2014-08-07 18:10:00
60	44	201	117	87	10.104986076057457	56.23172069428216	2014-08-07 18:15:00
62	46	206	114	85	10.104986076057457	56.23172069428216	2014-08-07 18:20:00
58	43	204	115	82	10.104986076057457	56.23172069428216	2014-08-07 18:25:00
60	47	205	115	85	10.104986076057457	56.23172069428216	2014-08-07 18:30:00
59	51	204	114	86	10.104986076057457	56.23172069428216	2014-08-07 18:35:00
57	47	201	111	85	10.104986076057457	56.23172069428216	2014-08-07 18:40:00
54	47	202	116	84	10.104986076057457	56.23172069428216	2014-08-07 18:45:00
58	48	206	121	81	10.104986076057457	56.23172069428216	2014-08-07 18:50:00
58	52	211	123	79	10.104986076057457	56.23172069428216	2014-08-07 18:55:00
55	47	204	121	77	10.104986076057457	56.23172069428216	2014-08-07 19:00:00
56	52	205	121	76	10.104986076057457	56.23172069428216	2014-08-07 19:05:00
57	52	205	117	74	10.104986076057457	56.23172069428216	2014-08-07 19:10:00
62	51	206	119	79	10.104986076057457	56.23172069428216	2014-08-07 19:15:00
60	52	208	118	74	10.104986076057457	56.23172069428216	2014-08-07 19:20:00
56	48	209	113	70	10.104986076057457	56.23172069428216	2014-08-07 19:25:00
55	48	204	112	75	10.104986076057457	56.23172069428216	2014-08-07 19:30:00
51	44	207	108	71	10.104986076057457	56.23172069428216	2014-08-07 19:35:00
52	41	208	107	75	10.104986076057457	56.23172069428216	2014-08-07 19:40:00
57	44	205	109	76	10.104986076057457	56.23172069428216	2014-08-07 19:45:00
59	39	210	107	77	10.104986076057457	56.23172069428216	2014-08-07 19:50:00
59	36	210	107	80	10.104986076057457	56.23172069428216	2014-08-07 19:55:00
56	40	214	102	84	10.104986076057457	56.23172069428216	2014-08-07 20:00:00
59	39	213	106	88	10.104986076057457	56.23172069428216	2014-08-07 20:05:00
60	42	203	105	88	10.104986076057457	56.23172069428216	2014-08-07 20:10:00
65	41	206	108	83	10.104986076057457	56.23172069428216	2014-08-07 20:15:00
66	36	206	110	82	10.104986076057457	56.23172069428216	2014-08-07 20:20:00
70	37	204	112	85	10.104986076057457	56.23172069428216	2014-08-07 20:25:00
68	37	199	113	86	10.104986076057457	56.23172069428216	2014-08-07 20:30:00
63	40	199	112	88	10.104986076057457	56.23172069428216	2014-08-07 20:35:00
58	37	194	114	85	10.104986076057457	56.23172069428216	2014-08-07 20:40:00
53	36	193	116	80	10.104986076057457	56.23172069428216	2014-08-07 20:45:00
54	34	188	117	78	10.104986076057457	56.23172069428216	2014-08-07 20:50:00
57	35	193	122	76	10.104986076057457	56.23172069428216	2014-08-07 20:55:00
58	37	198	126	71	10.104986076057457	56.23172069428216	2014-08-07 21:00:00
58	33	194	129	74	10.104986076057457	56.23172069428216	2014-08-07 21:05:00
61	36	196	127	77	10.104986076057457	56.23172069428216	2014-08-07 21:10:00
56	35	200	124	81	10.104986076057457	56.23172069428216	2014-08-07 21:15:00
58	40	202	122	84	10.104986076057457	56.23172069428216	2014-08-07 21:20:00
56	43	206	127	88	10.104986076057457	56.23172069428216	2014-08-07 21:25:00
55	38	202	126	93	10.104986076057457	56.23172069428216	2014-08-07 21:30:00
53	37	197	128	91	10.104986076057457	56.23172069428216	2014-08-07 21:35:00
56	39	196	127	95	10.104986076057457	56.23172069428216	2014-08-07 21:40:00
58	36	201	130	100	10.104986076057457	56.23172069428216	2014-08-07 21:45:00
58	35	204	127	97	10.104986076057457	56.23172069428216	2014-08-07 21:50:00
57	30	203	131	95	10.104986076057457	56.23172069428216	2014-08-07 21:55:00
55	29	203	133	91	10.104986076057457	56.23172069428216	2014-08-07 22:00:00
52	33	198	131	88	10.104986076057457	56.23172069428216	2014-08-07 22:05:00
50	31	194	133	92	10.104986076057457	56.23172069428216	2014-08-07 22:10:00
47	29	199	133	96	10.104986076057457	56.23172069428216	2014-08-07 22:15:00
52	24	195	128	95	10.104986076057457	56.23172069428216	2014-08-07 22:20:00
49	22	200	129	100	10.104986076057457	56.23172069428216	2014-08-07 22:25:00
44	25	199	124	97	10.104986076057457	56.23172069428216	2014-08-07 22:30:00
47	23	203	120	102	10.104986076057457	56.23172069428216	2014-08-07 22:35:00
[truncated: 15,569 more rows]
